# Supplementary material for: Genome-Wide Profiling of the ACTIN Gene Family and Its Implications for Agronomic Traits in Brassica napus: A Bioinformatics Study
Source: Int J Mol Sci. 2024 Oct 6;25(19):10752. doi: 10.3390/ijms251910752 (PMC11476578; doi:10.3390/ijms251910752)
Supplement: Supplementary file 1 [file ijms-25-10752-s001.zip › Supplementary Table S1.xlsx]

## Sheet: Sheet1
Table S1. A comprehensive overview of the ACTIN gene families in B. napus.
	Locus name	Gene Location	Transcript length(bp)	Protein length(aa)	PI	MW(kDa)	Instability index	GRAVY	Subcellular localization	Domain Location (PF00022)
BnACTIN1	BnaA01g19850D	chrA01:11464958-11467265:+	1386	378	5.23	41.7767	35.12	-0.21	Cytoplasm	5-377
BnACTIN2	BnaA01g26500D	chrA01:18562459-18564943:-	2236	378	5.37	41.8769	35.25	-0.181	Cytoplasm	5-377
BnACTIN3	BnaA01g33120D	chrA01:22395831-22398617:+	1799	467	7.65	53.8811	46.22	-0.395	Cytoplasm	5-46 45-107
BnACTIN4	BnaA02g00190D	chrA02:74371-76707:+	2019	354	5.21	39.1448	38.24	-0.157	Cytoplasm	5-353
BnACTIN5	BnaA02g07080D	chrA02:3356025-3358401:-	1370	378	5.22	41.7627	34.5	-0.21	Cytoplasm	5-377
BnACTIN6	BnaA02g22260D	chrA02:14751643-14755190:+	1966	610	6.49	68.0319	36.66	-0.204	Plasma Membrane	64-587
BnACTIN7	BnaA03g09510D	chrA03:4263995-4265728:-	1162	378	5.23	41.8068	34.38	-0.216	Cytoplasm	5-377
BnACTIN8	BnaA03g17320D	chrA03:8124908-8127152:+	1175	353	5.3	39.0306	36.51	-0.247	Cytoplasm	5-352
BnACTIN9	BnaA03g34950D	chrA03:17050661-17053064:+	1578	378	5.37	41.8629	35.76	-0.181	Cytoplasm	5-377
BnACTIN10	BnaA03g55890D	chrA03_random:461551-463842:-	1575	378	5.31	41.7198	38.14	-0.178	Cytoplasm	5-377
BnACTIN11	BnaA04g04550D	chrA04:3350253-3352443:-	1944	378	5.23	41.7838	35.47	-0.202	Cytoplasm	5-377
BnACTIN12	BnaA04g24300D	chrA04:17830329-17833575:+	1157	332	5.67	36.7871	26.99	-0.249	Cytoplasm	31-66 68-239 239-331
BnACTIN13	BnaA04g29020D	chrA04_random:1140048-1141940:-	1599	332	5.12	36.757	36.99	-0.203	Cytoplasm	5-250 256-331
BnACTIN14	BnaA05g06900D	chrA05:3744935-3747468:-	1302	378	5.23	41.8748	34.4	-0.227	Cytoplasm	5-377
BnACTIN15	BnaA05g21350D	chrA05:16476529-16478913:-	1655	378	5.37	41.8769	35.25	-0.181	Cytoplasm	5-377
BnACTIN16	BnaA05g21360D	chrA05:16479772-16481486:-	1062	318	5.17	35.3223	35.72	-0.199	Cytoplasm	5-311
BnACTIN17	BnaA05g26700D	chrA05:19462016-19465411:+	2332	725	5.5	83.0397	44.32	-0.734	Nuclear	21-217 565-715
BnACTIN18	BnaA05g26910D	chrA05:19546142-19548451:-	1260	378	5.29	41.6326	32.9	-0.179	Cytoplasm	5-377
BnACTIN19	BnaA06g07560D	chrA06:4057685-4060323:-	1782	428	5.4	47.5239	38.51	-0.263	Cytoplasm	6-418
BnACTIN20	BnaA06g12580D	chrA06:6526112-6530133:+	1599	443	5.32	48.9196	32.97	-0.382	Nuclear	4-441
BnACTIN21	BnaA06g18020D	chrA06:10272438-10274455:-	1723	378	5.23	41.8068	34.38	-0.216	Cytoplasm	5-377
BnACTIN22	BnaA06g20460D	chrA06:13958243-13960092:+	1209	378	5.29	41.7807	34.38	-0.221	Cytoplasm	5-377
BnACTIN23	BnaA06g32490D	chrA06:21643355-21646103:+	1330	396	5.42	44.8876	40.89	-0.276	Cytoplasm	2-391
BnACTIN24	BnaA07g00230D	chrA07:226799-228732:+	1124	354	5.2	39.1448	38.05	-0.156	Cytoplasm	5-353
BnACTIN25	BnaA07g18830D	chrA07:15235379-15237430:+	1274	361	4.69	39.4838	39.78	-0.143	Cytoplasm	2-360
BnACTIN26	BnaA08g00100D	chrA08:75592-77524:-	1421	428	6.03	47.5745	40.35	-0.141	Nuclear	4-426
BnACTIN27	BnaA08g22640D	chrA08:16387432-16391170:-	1636	439	5.39	48.5604	33.64	-0.341	Nuclear	4-437
BnACTIN28	BnaA08g24380D	chrA08:17079592-17082290:-	1476	428	5.31	47.4619	38.66	-0.235	Cytoplasm	6-418
BnACTIN29	BnaA09g01850D	chrA09:945301-948242:-	1311	390	5.41	44.3731	40.72	-0.274	Cytoplasm	2-385
BnACTIN30	BnaA09g09810D	chrA09:4972577-4974548:+	1162	354	5.2	39.1448	38.05	-0.156	Cytoplasm	5-353
BnACTIN31	BnaA09g33970D	chrA09:24951321-24953503:+	1399	378	5.23	41.8098	35.39	-0.211	Cytoplasm	5-377
BnACTIN32	BnaA09g38930D	chrA09:27693450-27695435:-	1212	404	4.73	44.3183	43.62	-0.103	Cytoplasm	46-403
BnACTIN33	BnaA10g12390D	chrA10:10229889-10233653:+	1784	542	8.91	59.8095	41.48	-0.647	Nuclear	5-65 63-132 133-312
BnACTIN34	BnaA10g22340D	chrA10:15096791-15099070:-	1584	378	5.31	41.6898	37.45	-0.167	Cytoplasm	5-377
BnACTIN35	BnaAnng20990D	chrAnn_random:23324597-23328249:-	1731	467	9.3	51.7131	50.78	0.073	Plasma Membrane	132-154 207-458
BnACTIN36	BnaAnng36990D	chrAnn_random:41966048-41968137:-	825	275	5.31	30.2838	34.56	-0.093	Plasma Membrane	2-215
BnACTIN37	BnaC01g17360D	chrC01:11893630-11895398:-	1164	388	5.11	43.1615	34.63	-0.154	Cytoplasm	5-387
BnACTIN38	BnaC01g33900D	chrC01:33083179-33085438:-	1641	378	5.37	41.8769	35.25	-0.181	Cytoplasm	5-377
BnACTIN39	BnaC02g00690D	chrC02:282290-284609:-	1515	354	5.21	39.1448	38.24	-0.157	Cytoplasm	5-353
BnACTIN40	BnaC02g10000D	chrC02:5637499-5639863:-	1255	341	5.2	37.3006	32.87	-0.177	Cytoplasm	5-65 62-340
BnACTIN41	BnaC02g12420D	chrC02:7926356-7929997:+	1720	467	9.35	51.7022	51.42	0.078	Plasma Membrane	133-154 207-458
BnACTIN42	BnaC02g30280D	chrC02:32064433-32068988:+	1978	614	5.67	68.2886	38.31	-0.254	Plasma Membrane	71-103 199-591
BnACTIN43	BnaC03g03940D	chrC03:1909311-1911634:+	2062	378	5.31	41.7198	38.14	-0.178	Cytoplasm	5-377
BnACTIN44	BnaC03g12030D	chrC03:5831297-5833162:-	1308	378	5.23	41.8068	34.38	-0.216	Cytoplasm	5-377
BnACTIN45	BnaC03g20820D	chrC03:11079041-11081106:+	1386	373	5.71	41.5206	37.37	-0.241	Cytoplasm	25-372
BnACTIN46	BnaC03g55960D	chrC03:45059785-45061371:+	1283	378	5.23	41.8068	34.38	-0.216	Cytoplasm	5-377
BnACTIN47	BnaC03g56850D	chrC03:46105056-46107843:-	1704	428	5.39	47.5179	38.76	-0.254	Chloroplast	6-418
BnACTIN48	BnaC03g71020D	chrC03:60497499-60502760:+	3296	993	5.86	112.566	46.18	-0.691	Nuclear	568-991
BnACTIN49	BnaC03g73810D	chrC03_random:1811021-1813439:+	1600	378	5.37	41.9049	35.07	-0.175	Cytoplasm	5-377
BnACTIN50	BnaC03g75050D	chrC03_random:3294796-3296614:+	1177	378	5.29	41.7798	34.61	-0.2	Cytoplasm	5-377
BnACTIN51	BnaC04g07770D	chrC04:5770965-5773691:-	1330	378	5.23	41.8748	34.4	-0.227	Cytoplasm	5-377
BnACTIN52	BnaC04g27010D	chrC04:28248591-28250954:-	1570	378	5.24	41.7697	35.69	-0.208	Cytoplasm	5-377
BnACTIN53	BnaC04g45360D	chrC04:45058555-45060059:+	1211	332	5.12	36.748	38.94	-0.204	Cytoplasm	5-250 256-331
BnACTIN54	BnaC04g48100D	chrC04:46883729-46888143:+	2322	352	5.35	39.513	27.57	-0.321	Cytoplasm	31-65 67-311 321-351
BnACTIN55	BnaC04g55390D	chrC04_random:2961616-2963519:-	1201	364	4.64	39.6211	36.34	-0.046	Cytoplasm	2-363
BnACTIN56	BnaC05g09010D	chrC05:4844795-4847544:-	1806	428	5.4	47.5519	38.96	-0.265	Cytoplasm	6-418
BnACTIN57	BnaC05g14140D	chrC05:8228732-8232859:+	1675	443	5.38	48.9717	32.65	-0.375	Nuclear	4-441
BnACTIN58	BnaC05g34300D	chrC05:33696597-33699015:-	2019	324	5.5	35.5796	36.21	-0.199	Cytoplasm	5-171 175-323
BnACTIN59	BnaC05g40720D	chrC05:38796785-38800246:+	2244	724	5.5	82.8303	43.44	-0.74	Nuclear	21-217 565-715
BnACTIN60	BnaC05g40980D	chrC05:38935525-38937391:-	1321	378	5.22	41.6586	33.14	-0.174	Cytoplasm	5-377
BnACTIN61	BnaC06g08720D	chrC06:10275145-10277092:-	1420	378	5.25	41.6878	38.35	-0.142	Cytoplasm	5-377
BnACTIN62	BnaC07g49030D	chrC07_random:1708131-1710950:+	1317	396	5.5	44.8576	40.89	-0.257	Cytoplasm	2-391
BnACTIN63	BnaC08g17980D	chrC08:21352998-21356753:+	1616	440	5.4	48.5733	35.1	-0.361	Nuclear	4-438
BnACTIN64	BnaC08g24760D	chrC08:26691732-26693981:+	1309	354	5.14	39.2629	36.28	-0.191	Cytoplasm	5-353
BnACTIN65	BnaC08g31000D	chrC08:30521807-30523631:+	1331	358	4.95	39.2728	38.31	-0.165	Cytoplasm	2-357
BnACTIN66	BnaC09g01290D	chrC09:733693-736592:-	1299	390	5.41	44.4011	40.11	-0.276	Cytoplasm	2-385
BnACTIN67	BnaC09g34680D	chrC09:38188096-38196319:+	1841	550	9.09	60.8268	42.01	-0.655	Nuclear	5-65 63-132 133-312
BnACTIN68	BnaC09g46850D	chrC09:46501190-46503487:-	1560	378	5.31	41.6898	37.45	-0.167	Cytoplasm	5-377
BnACTIN69	BnaCnng31150D	chrCnn_random:29509078-29511142:+	1446	361	4.69	39.5018	38.31	-0.134	Cytoplasm	2-360
