# Supplementary material for: Genome-Wide Profiling of the ACTIN Gene Family and Its Implications for Agronomic Traits in Brassica napus: A Bioinformatics Study
Source: Int J Mol Sci. 2024 Oct 6;25(19):10752. doi: 10.3390/ijms251910752 (PMC11476578; doi:10.3390/ijms251910752)
Supplement: Supplementary file 1 [file ijms-25-10752-s001.zip › Supplementary Table S10.xlsx]

## Sheet: Sheet1
Table S10. Predicting the network of ACTIN protein interactions in B. napus.
BnACTIN1	BnACTIN6
BnACTIN1	BnACTIN23
BnACTIN1	BnACTIN29
BnACTIN1	BnACTIN42
BnACTIN1	BnACTIN57
BnACTIN1	BnACTIN66
BnACTIN1	BnaA05g11500D
BnACTIN1	BnaA05g22150D
BnACTIN1	BnaA07g29570D
BnACTIN1	BnaC04g13550D
BnACTIN1	BnaC06g32760D
BnACTIN2	BnaA10g30060D
BnACTIN4	BnaA02g04470D
BnACTIN4	BnaA03g07740D
BnACTIN4	BnaA05g22150D
BnACTIN4	BnaA10g15410D
BnACTIN4	BnaA10g30060D
BnACTIN4	BnaC02g09010D
BnACTIN4	BnaC03g09730D
BnACTIN4	BnaC09g37930D
BnACTIN6	BnACTIN60
BnACTIN6	BnACTIN64
BnACTIN6	BnACTIN65
BnACTIN6	BnACTIN66
BnACTIN6	BnACTIN69
BnACTIN6	BnaA01g02640D
BnACTIN6	BnaA01g02690D
BnACTIN6	BnaA03g04760D
BnACTIN6	BnaA03g52870D
BnACTIN6	BnaA04g02460D
BnACTIN6	BnaA04g19630D
BnACTIN6	BnaA04g26950D
BnACTIN6	BnaA05g00340D
BnACTIN6	BnaA05g00690D
BnACTIN6	BnaA05g16010D
BnACTIN6	BnaA05g16340D
BnACTIN6	BnaA05g22150D
BnACTIN6	BnaA05g22680D
BnACTIN6	BnaA05g25940D
BnACTIN6	BnaA05g26370D
BnACTIN6	BnaA06g15430D
BnACTIN6	BnaA06g25470D
BnACTIN6	BnaA07g01010D
BnACTIN6	BnaA07g07040D
BnACTIN6	BnaA07g16130D
BnACTIN6	BnaA07g29570D
BnACTIN6	BnaA07g32330D
BnACTIN6	BnaA08g02320D
BnACTIN6	BnaA08g11150D
BnACTIN6	BnaA08g21210D
BnACTIN6	BnaA08g28100D
BnACTIN6	BnaA09g09390D
BnACTIN6	BnaA09g09990D
BnACTIN6	BnaA09g24570D
BnACTIN6	BnaA09g25680D
BnACTIN6	BnaA09g36650D
BnACTIN6	BnaA09g43990D
BnACTIN6	BnaA09g50510D
BnACTIN6	BnaA10g03020D
BnACTIN6	BnaA10g10340D
BnACTIN6	BnaC01g03880D
BnACTIN6	BnaC01g03950D
BnACTIN6	BnaC03g26090D
BnACTIN6	BnaC03g55710D
BnACTIN6	BnaC03g66050D
BnACTIN6	BnaC03g66110D
BnACTIN6	BnaC03g68420D
BnACTIN6	BnaC04g24300D
BnACTIN6	BnaC04g44010D
BnACTIN6	BnaC05g02890D
BnACTIN6	BnaC05g17030D
BnACTIN6	BnaC05g24310D
BnACTIN6	BnaC05g35950D
BnACTIN6	BnaC05g40020D
BnACTIN6	BnaC05g51270D
BnACTIN6	BnaC06g32760D
BnACTIN6	BnaC06g36780D
BnACTIN6	BnaC07g01460D
BnACTIN6	BnaC07g08720D
BnACTIN6	BnaC08g01020D
BnACTIN6	BnaC08g28240D
BnACTIN6	BnaC08g36570D
BnACTIN6	BnaC08g44000D
BnACTIN6	BnaC08g48430D
BnACTIN6	BnaC09g09620D
BnACTIN6	BnaC09g10040D
BnACTIN6	BnaC09g54540D
BnACTIN6	BnaCnng21570D
BnACTIN9	BnaA10g30060D
BnACTIN11	BnACTIN6
BnACTIN11	BnACTIN23
BnACTIN11	BnACTIN29
BnACTIN11	BnACTIN42
BnACTIN11	BnACTIN57
BnACTIN11	BnACTIN66
BnACTIN11	BnaA04g26950D
BnACTIN11	BnaA05g00690D
BnACTIN11	BnaA05g11500D
BnACTIN11	BnaA05g22150D
BnACTIN11	BnaA06g22200D
BnACTIN11	BnaA07g29570D
BnACTIN11	BnaC03g51550D
BnACTIN11	BnaC04g13550D
BnACTIN11	BnaC06g32760D
BnACTIN16	BnaA10g30060D
BnACTIN17	BnACTIN6
BnACTIN17	BnACTIN23
BnACTIN17	BnACTIN25
BnACTIN17	BnACTIN29
BnACTIN17	BnACTIN32
BnACTIN17	BnACTIN35
BnACTIN17	BnACTIN41
BnACTIN17	BnACTIN42
BnACTIN17	BnACTIN55
BnACTIN17	BnACTIN57
BnACTIN17	BnACTIN65
BnACTIN17	BnACTIN66
BnACTIN17	BnACTIN69
BnACTIN17	BnaA01g02690D
BnACTIN17	BnaA03g04760D
BnACTIN17	BnaA04g02460D
BnACTIN17	BnaA04g19630D
BnACTIN17	BnaA04g26950D
BnACTIN17	BnaA05g00340D
BnACTIN17	BnaA05g00690D
BnACTIN17	BnaA05g16340D
BnACTIN17	BnaA05g22680D
BnACTIN17	BnaA05g25940D
BnACTIN17	BnaA05g26370D
BnACTIN17	BnaA06g15430D
BnACTIN17	BnaA06g25470D
BnACTIN17	BnaA07g32330D
BnACTIN17	BnaA08g21210D
BnACTIN17	BnaA08g28100D
BnACTIN17	BnaA09g09390D
BnACTIN17	BnaA09g24570D
BnACTIN17	BnaA09g36650D
BnACTIN17	BnaA09g50510D
BnACTIN17	BnaA10g03020D
BnACTIN17	BnaA10g10340D
BnACTIN17	BnaC01g03950D
BnACTIN17	BnaC03g26090D
BnACTIN17	BnaC03g55710D
BnACTIN17	BnaC03g66110D
BnACTIN17	BnaC04g24300D
BnACTIN17	BnaC04g44010D
BnACTIN17	BnaC05g02890D
BnACTIN17	BnaC05g17030D
BnACTIN17	BnaC05g24310D
BnACTIN17	BnaC05g35950D
BnACTIN17	BnaC05g40020D
BnACTIN17	BnaC06g36780D
BnACTIN17	BnaC08g01020D
BnACTIN17	BnaC08g28240D
BnACTIN17	BnaC08g44000D
BnACTIN17	BnaC08g48430D
BnACTIN17	BnaC09g09620D
BnACTIN17	BnaC09g54540D
BnACTIN17	BnaCnng21570D
BnACTIN18	BnACTIN6
BnACTIN18	BnACTIN23
BnACTIN18	BnACTIN29
BnACTIN18	BnACTIN42
BnACTIN18	BnACTIN57
BnACTIN18	BnACTIN66
BnACTIN18	BnaA02g04470D
BnACTIN18	BnaA03g07740D
BnACTIN18	BnaA05g11500D
BnACTIN18	BnaA05g16010D
BnACTIN18	BnaA08g02320D
BnACTIN18	BnaA10g15410D
BnACTIN18	BnaC02g09010D
BnACTIN18	BnaC03g09730D
BnACTIN18	BnaC03g33610D
BnACTIN18	BnaC03g68420D
BnACTIN18	BnaC04g13550D
BnACTIN18	BnaC09g37930D
BnACTIN19	BnACTIN23
BnACTIN19	BnACTIN29
BnACTIN19	BnACTIN66
BnACTIN19	BnaA04g06240D
BnACTIN19	BnaA05g08830D
BnACTIN19	BnaA07g07040D
BnACTIN19	BnaA08g17120D
BnACTIN19	BnaA09g25680D
BnACTIN19	BnaC04g10240D
BnACTIN19	BnaC04g29040D
BnACTIN19	BnaC05g51270D
BnACTIN19	BnaC07g08720D
BnACTIN19	BnaCnng68140D
BnACTIN21	BnACTIN6
BnACTIN21	BnACTIN23
BnACTIN21	BnACTIN29
BnACTIN21	BnACTIN42
BnACTIN21	BnACTIN57
BnACTIN21	BnACTIN66
BnACTIN21	BnaA05g11500D
BnACTIN21	BnaA05g22150D
BnACTIN21	BnaA07g29570D
BnACTIN21	BnaC04g13550D
BnACTIN21	BnaC06g32760D
BnACTIN22	BnACTIN6
BnACTIN22	BnACTIN23
BnACTIN22	BnACTIN29
BnACTIN22	BnACTIN42
BnACTIN22	BnACTIN57
BnACTIN22	BnACTIN66
BnACTIN22	BnaA05g11500D
BnACTIN22	BnaA05g22150D
BnACTIN22	BnaA07g29570D
BnACTIN22	BnaC04g13550D
BnACTIN22	BnaC06g32760D
BnACTIN23	BnACTIN6
BnACTIN23	BnACTIN28
BnACTIN23	BnACTIN31
BnACTIN23	BnACTIN35
BnACTIN23	BnACTIN41
BnACTIN23	BnACTIN42
BnACTIN23	BnACTIN52
BnACTIN23	BnACTIN56
BnACTIN23	BnACTIN59
BnACTIN23	BnACTIN60
BnACTIN23	BnACTIN64
BnACTIN23	BnaA01g02640D
BnACTIN23	BnaA03g04760D
BnACTIN23	BnaA03g52870D
BnACTIN23	BnaA04g06240D
BnACTIN23	BnaA04g26950D
BnACTIN23	BnaA05g00690D
BnACTIN23	BnaA05g08830D
BnACTIN23	BnaA05g11500D
BnACTIN23	BnaA05g22150D
BnACTIN23	BnaA05g22680D
BnACTIN23	BnaA05g25940D
BnACTIN23	BnaA07g01010D
BnACTIN23	BnaA07g07040D
BnACTIN23	BnaA07g16130D
BnACTIN23	BnaA07g29570D
BnACTIN23	BnaA07g32330D
BnACTIN23	BnaA08g11150D
BnACTIN23	BnaA08g17120D
BnACTIN23	BnaA08g28100D
BnACTIN23	BnaA09g09990D
BnACTIN23	BnaA09g25680D
BnACTIN23	BnaA09g43990D
BnACTIN23	BnaA09g50510D
BnACTIN23	BnaA10g03020D
BnACTIN23	BnaA10g10340D
BnACTIN23	BnaA10g25050D
BnACTIN23	BnaC01g03880D
BnACTIN23	BnaC03g33610D
BnACTIN23	BnaC03g66050D
BnACTIN23	BnaC04g10240D
BnACTIN23	BnaC04g13550D
BnACTIN23	BnaC04g29040D
BnACTIN23	BnaC05g02890D
BnACTIN23	BnaC05g35950D
BnACTIN23	BnaC05g40020D
BnACTIN23	BnaC05g51270D
BnACTIN23	BnaC06g32760D
BnACTIN23	BnaC06g36780D
BnACTIN23	BnaC07g01460D
BnACTIN23	BnaC07g08720D
BnACTIN23	BnaC08g01020D
BnACTIN23	BnaC08g36570D
BnACTIN23	BnaC08g44000D
BnACTIN23	BnaC09g10040D
BnACTIN23	BnaC09g49970D
BnACTIN23	BnaC09g54540D
BnACTIN23	BnaCnng21570D
BnACTIN23	BnaCnng68140D
BnACTIN25	BnACTIN6
BnACTIN25	BnACTIN35
BnACTIN25	BnACTIN41
BnACTIN25	BnACTIN42
BnACTIN25	BnACTIN57
BnACTIN25	BnACTIN59
BnACTIN25	BnaA01g02690D
BnACTIN25	BnaA04g02460D
BnACTIN25	BnaA04g19630D
BnACTIN25	BnaA05g00340D
BnACTIN25	BnaA05g22680D
BnACTIN25	BnaA05g25940D
BnACTIN25	BnaA06g15430D
BnACTIN25	BnaA08g21210D
BnACTIN25	BnaA09g36650D
BnACTIN25	BnaA10g10340D
BnACTIN25	BnaC01g03950D
BnACTIN25	BnaC03g26090D
BnACTIN25	BnaC03g55710D
BnACTIN25	BnaC03g66110D
BnACTIN25	BnaC04g24300D
BnACTIN25	BnaC04g44010D
BnACTIN25	BnaC05g17030D
BnACTIN25	BnaC05g35950D
BnACTIN25	BnaC05g40020D
BnACTIN25	BnaC08g28240D
BnACTIN25	BnaC08g48430D
BnACTIN25	BnaCnng21570D
BnACTIN28	BnACTIN29
BnACTIN28	BnACTIN66
BnACTIN28	BnaA04g06240D
BnACTIN28	BnaA05g08830D
BnACTIN28	BnaA07g07040D
BnACTIN28	BnaA08g17120D
BnACTIN28	BnaA09g25680D
BnACTIN28	BnaC04g10240D
BnACTIN28	BnaC04g29040D
BnACTIN28	BnaC05g51270D
BnACTIN28	BnaC07g08720D
BnACTIN28	BnaCnng68140D
BnACTIN29	BnACTIN6
BnACTIN29	BnACTIN31
BnACTIN29	BnACTIN35
BnACTIN29	BnACTIN41
BnACTIN29	BnACTIN42
BnACTIN29	BnACTIN52
BnACTIN29	BnACTIN56
BnACTIN29	BnACTIN59
BnACTIN29	BnACTIN60
BnACTIN29	BnACTIN64
BnACTIN29	BnaA01g02640D
BnACTIN29	BnaA03g04760D
BnACTIN29	BnaA03g52870D
BnACTIN29	BnaA04g06240D
BnACTIN29	BnaA04g26950D
BnACTIN29	BnaA05g00690D
BnACTIN29	BnaA05g08830D
BnACTIN29	BnaA05g11500D
BnACTIN29	BnaA05g22150D
BnACTIN29	BnaA05g22680D
BnACTIN29	BnaA05g25940D
BnACTIN29	BnaA07g01010D
BnACTIN29	BnaA07g07040D
BnACTIN29	BnaA07g16130D
BnACTIN29	BnaA07g29570D
BnACTIN29	BnaA07g32330D
BnACTIN29	BnaA08g11150D
BnACTIN29	BnaA08g17120D
BnACTIN29	BnaA08g28100D
BnACTIN29	BnaA09g09990D
BnACTIN29	BnaA09g25680D
BnACTIN29	BnaA09g43990D
BnACTIN29	BnaA09g50510D
BnACTIN29	BnaA10g03020D
BnACTIN29	BnaA10g10340D
BnACTIN29	BnaA10g25050D
BnACTIN29	BnaC01g03880D
BnACTIN29	BnaC03g33610D
BnACTIN29	BnaC03g66050D
BnACTIN29	BnaC04g10240D
BnACTIN29	BnaC04g13550D
BnACTIN29	BnaC04g29040D
BnACTIN29	BnaC05g02890D
BnACTIN29	BnaC05g35950D
BnACTIN29	BnaC05g40020D
BnACTIN29	BnaC05g51270D
BnACTIN29	BnaC06g32760D
BnACTIN29	BnaC06g36780D
BnACTIN29	BnaC07g01460D
BnACTIN29	BnaC07g08720D
BnACTIN29	BnaC08g01020D
BnACTIN29	BnaC08g36570D
BnACTIN29	BnaC08g44000D
BnACTIN29	BnaC09g10040D
BnACTIN29	BnaC09g49970D
BnACTIN29	BnaC09g54540D
BnACTIN29	BnaCnng21570D
BnACTIN29	BnaCnng68140D
BnACTIN31	BnACTIN6
BnACTIN31	BnACTIN42
BnACTIN31	BnACTIN57
BnACTIN31	BnACTIN66
BnACTIN31	BnaA04g26950D
BnACTIN31	BnaA05g00690D
BnACTIN31	BnaA05g11500D
BnACTIN31	BnaA05g22150D
BnACTIN31	BnaA06g22200D
BnACTIN31	BnaA07g29570D
BnACTIN31	BnaC03g51550D
BnACTIN31	BnaC04g13550D
BnACTIN31	BnaC06g32760D
BnACTIN32	BnACTIN6
BnACTIN32	BnACTIN35
BnACTIN32	BnACTIN41
BnACTIN32	BnACTIN42
BnACTIN32	BnACTIN57
BnACTIN32	BnACTIN59
BnACTIN32	BnaA01g02690D
BnACTIN32	BnaA04g02460D
BnACTIN32	BnaA04g19630D
BnACTIN32	BnaA05g00340D
BnACTIN32	BnaA05g22680D
BnACTIN32	BnaA05g25940D
BnACTIN32	BnaA06g15430D
BnACTIN32	BnaA08g21210D
BnACTIN32	BnaA09g36650D
BnACTIN32	BnaA10g10340D
BnACTIN32	BnaC01g03950D
BnACTIN32	BnaC03g26090D
BnACTIN32	BnaC03g55710D
BnACTIN32	BnaC03g66110D
BnACTIN32	BnaC04g24300D
BnACTIN32	BnaC04g44010D
BnACTIN32	BnaC05g17030D
BnACTIN32	BnaC05g35950D
BnACTIN32	BnaC05g40020D
BnACTIN32	BnaC08g28240D
BnACTIN32	BnaC08g48430D
BnACTIN32	BnaCnng21570D
BnACTIN34	BnaA02g04470D
BnACTIN34	BnaA03g07740D
BnACTIN34	BnaA05g22150D
BnACTIN34	BnaA10g15410D
BnACTIN34	BnaA10g30060D
BnACTIN34	BnaC02g09010D
BnACTIN34	BnaC03g09730D
BnACTIN34	BnaC09g37930D
BnACTIN35	BnACTIN6
BnACTIN35	BnACTIN42
BnACTIN35	BnACTIN55
BnACTIN35	BnACTIN57
BnACTIN35	BnACTIN59
BnACTIN35	BnACTIN65
BnACTIN35	BnACTIN66
BnACTIN35	BnACTIN69
BnACTIN35	BnaA03g04760D
BnACTIN35	BnaA04g02460D
BnACTIN35	BnaA05g22680D
BnACTIN35	BnaA05g25940D
BnACTIN35	BnaA07g32330D
BnACTIN35	BnaA08g28100D
BnACTIN35	BnaA09g36650D
BnACTIN35	BnaA09g50510D
BnACTIN35	BnaA10g03020D
BnACTIN35	BnaC03g55710D
BnACTIN35	BnaC04g24300D
BnACTIN35	BnaC05g02890D
BnACTIN35	BnaC05g35950D
BnACTIN35	BnaC05g40020D
BnACTIN35	BnaC06g36780D
BnACTIN35	BnaC08g01020D
BnACTIN35	BnaC08g28240D
BnACTIN35	BnaC08g44000D
BnACTIN35	BnaC09g54540D
BnACTIN38	BnaA10g30060D
BnACTIN39	BnaA02g04470D
BnACTIN39	BnaA03g07740D
BnACTIN39	BnaA05g22150D
BnACTIN39	BnaA10g15410D
BnACTIN39	BnaA10g30060D
BnACTIN39	BnaC02g09010D
BnACTIN39	BnaC03g09730D
BnACTIN39	BnaC09g37930D
BnACTIN41	BnACTIN6
BnACTIN41	BnACTIN42
BnACTIN41	BnACTIN55
BnACTIN41	BnACTIN57
BnACTIN41	BnACTIN59
BnACTIN41	BnACTIN65
BnACTIN41	BnACTIN66
BnACTIN41	BnACTIN69
BnACTIN41	BnaA03g04760D
BnACTIN41	BnaA04g02460D
BnACTIN41	BnaA05g22680D
BnACTIN41	BnaA05g25940D
BnACTIN41	BnaA07g32330D
BnACTIN41	BnaA08g28100D
BnACTIN41	BnaA09g36650D
BnACTIN41	BnaA09g50510D
BnACTIN41	BnaA10g03020D
BnACTIN41	BnaC03g55710D
BnACTIN41	BnaC04g24300D
BnACTIN41	BnaC05g02890D
BnACTIN41	BnaC05g35950D
BnACTIN41	BnaC05g40020D
BnACTIN41	BnaC06g36780D
BnACTIN41	BnaC08g01020D
BnACTIN41	BnaC08g28240D
BnACTIN41	BnaC08g44000D
BnACTIN41	BnaC09g54540D
BnACTIN42	BnACTIN52
BnACTIN42	BnACTIN55
BnACTIN42	BnACTIN57
BnACTIN42	BnACTIN59
BnACTIN42	BnACTIN60
BnACTIN42	BnACTIN64
BnACTIN42	BnACTIN65
BnACTIN42	BnACTIN66
BnACTIN42	BnACTIN69
BnACTIN42	BnaA01g02640D
BnACTIN42	BnaA01g02690D
BnACTIN42	BnaA03g04760D
BnACTIN42	BnaA03g52870D
BnACTIN42	BnaA04g02460D
BnACTIN42	BnaA04g19630D
BnACTIN42	BnaA04g26950D
BnACTIN42	BnaA05g00340D
BnACTIN42	BnaA05g00690D
BnACTIN42	BnaA05g16010D
BnACTIN42	BnaA05g16340D
BnACTIN42	BnaA05g22150D
BnACTIN42	BnaA05g22680D
BnACTIN42	BnaA05g25940D
BnACTIN42	BnaA05g26370D
BnACTIN42	BnaA06g15430D
BnACTIN42	BnaA06g25470D
BnACTIN42	BnaA07g01010D
BnACTIN42	BnaA07g07040D
BnACTIN42	BnaA07g16130D
BnACTIN42	BnaA07g29570D
BnACTIN42	BnaA07g32330D
BnACTIN42	BnaA08g02320D
BnACTIN42	BnaA08g11150D
BnACTIN42	BnaA08g21210D
BnACTIN42	BnaA08g28100D
BnACTIN42	BnaA09g09390D
BnACTIN42	BnaA09g09990D
BnACTIN42	BnaA09g24570D
BnACTIN42	BnaA09g25680D
BnACTIN42	BnaA09g36650D
BnACTIN42	BnaA09g43990D
BnACTIN42	BnaA09g50510D
BnACTIN42	BnaA10g03020D
BnACTIN42	BnaA10g10340D
BnACTIN42	BnaC01g03880D
BnACTIN42	BnaC01g03950D
BnACTIN42	BnaC03g26090D
BnACTIN42	BnaC03g55710D
BnACTIN42	BnaC03g66050D
BnACTIN42	BnaC03g66110D
BnACTIN42	BnaC03g68420D
BnACTIN42	BnaC04g24300D
BnACTIN42	BnaC04g44010D
BnACTIN42	BnaC05g02890D
BnACTIN42	BnaC05g17030D
BnACTIN42	BnaC05g24310D
BnACTIN42	BnaC05g35950D
BnACTIN42	BnaC05g40020D
BnACTIN42	BnaC05g51270D
BnACTIN42	BnaC06g32760D
BnACTIN42	BnaC06g36780D
BnACTIN42	BnaC07g01460D
BnACTIN42	BnaC07g08720D
BnACTIN42	BnaC08g01020D
BnACTIN42	BnaC08g28240D
BnACTIN42	BnaC08g36570D
BnACTIN42	BnaC08g44000D
BnACTIN42	BnaC08g48430D
BnACTIN42	BnaC09g09620D
BnACTIN42	BnaC09g10040D
BnACTIN42	BnaC09g54540D
BnACTIN42	BnaCnng21570D
BnACTIN43	BnaA02g04470D
BnACTIN43	BnaA03g07740D
BnACTIN43	BnaA05g22150D
BnACTIN43	BnaA10g15410D
BnACTIN43	BnaA10g30060D
BnACTIN43	BnaC02g09010D
BnACTIN43	BnaC03g09730D
BnACTIN43	BnaC09g37930D
BnACTIN49	BnaA10g30060D
BnACTIN52	BnACTIN6
BnACTIN52	BnACTIN57
BnACTIN52	BnACTIN66
BnACTIN52	BnaA04g26950D
BnACTIN52	BnaA05g00690D
BnACTIN52	BnaA05g11500D
BnACTIN52	BnaA05g22150D
BnACTIN52	BnaA06g22200D
BnACTIN52	BnaA07g29570D
BnACTIN52	BnaC03g51550D
BnACTIN52	BnaC04g13550D
BnACTIN52	BnaC06g32760D
BnACTIN55	BnACTIN6
BnACTIN55	BnACTIN57
BnACTIN55	BnACTIN59
BnACTIN55	BnaA01g02690D
BnACTIN55	BnaA04g02460D
BnACTIN55	BnaA04g19630D
BnACTIN55	BnaA05g00340D
BnACTIN55	BnaA05g22680D
BnACTIN55	BnaA05g25940D
BnACTIN55	BnaA06g15430D
BnACTIN55	BnaA08g21210D
BnACTIN55	BnaA09g36650D
BnACTIN55	BnaA10g10340D
BnACTIN55	BnaC01g03950D
BnACTIN55	BnaC03g26090D
BnACTIN55	BnaC03g55710D
BnACTIN55	BnaC03g66110D
BnACTIN55	BnaC04g24300D
BnACTIN55	BnaC04g44010D
BnACTIN55	BnaC05g17030D
BnACTIN55	BnaC05g35950D
BnACTIN55	BnaC05g40020D
BnACTIN55	BnaC08g28240D
BnACTIN55	BnaC08g48430D
BnACTIN55	BnaCnng21570D
BnACTIN56	BnACTIN66
BnACTIN56	BnaA04g06240D
BnACTIN56	BnaA05g08830D
BnACTIN56	BnaA07g07040D
BnACTIN56	BnaA08g17120D
BnACTIN56	BnaA09g25680D
BnACTIN56	BnaC04g10240D
BnACTIN56	BnaC04g29040D
BnACTIN56	BnaC05g51270D
BnACTIN56	BnaC07g08720D
BnACTIN56	BnaCnng68140D
BnACTIN57	BnACTIN6
BnACTIN57	BnACTIN59
BnACTIN57	BnACTIN60
BnACTIN57	BnACTIN64
BnACTIN57	BnACTIN65
BnACTIN57	BnACTIN69
BnACTIN57	BnaA01g02640D
BnACTIN57	BnaA01g02690D
BnACTIN57	BnaA02g04470D
BnACTIN57	BnaA03g04760D
BnACTIN57	BnaA03g07740D
BnACTIN57	BnaA03g52870D
BnACTIN57	BnaA04g02460D
BnACTIN57	BnaA04g19630D
BnACTIN57	BnaA04g26950D
BnACTIN57	BnaA05g00340D
BnACTIN57	BnaA05g00690D
BnACTIN57	BnaA05g11500D
BnACTIN57	BnaA05g16010D
BnACTIN57	BnaA05g16340D
BnACTIN57	BnaA05g22150D
BnACTIN57	BnaA05g22680D
BnACTIN57	BnaA05g25940D
BnACTIN57	BnaA05g26370D
BnACTIN57	BnaA05g33850D
BnACTIN57	BnaA06g15430D
BnACTIN57	BnaA06g22200D
BnACTIN57	BnaA06g25470D
BnACTIN57	BnaA07g01010D
BnACTIN57	BnaA07g07040D
BnACTIN57	BnaA07g16130D
BnACTIN57	BnaA07g29570D
BnACTIN57	BnaA07g32330D
BnACTIN57	BnaA08g02320D
BnACTIN57	BnaA08g11150D
BnACTIN57	BnaA08g21210D
BnACTIN57	BnaA08g28100D
BnACTIN57	BnaA09g09390D
BnACTIN57	BnaA09g09990D
BnACTIN57	BnaA09g24570D
BnACTIN57	BnaA09g25680D
BnACTIN57	BnaA09g36650D
BnACTIN57	BnaA09g43990D
BnACTIN57	BnaA09g50510D
BnACTIN57	BnaA10g03020D
BnACTIN57	BnaA10g10340D
BnACTIN57	BnaA10g15410D
BnACTIN57	BnaAnng05660D
BnACTIN57	BnaC01g03880D
BnACTIN57	BnaC01g03950D
BnACTIN57	BnaC02g09010D
BnACTIN57	BnaC03g09730D
BnACTIN57	BnaC03g26090D
BnACTIN57	BnaC03g33610D
BnACTIN57	BnaC03g51550D
BnACTIN57	BnaC03g55710D
BnACTIN57	BnaC03g66050D
BnACTIN57	BnaC03g66110D
BnACTIN57	BnaC03g68420D
BnACTIN57	BnaC04g13550D
BnACTIN57	BnaC04g24300D
BnACTIN57	BnaC04g44010D
BnACTIN57	BnaC05g02890D
BnACTIN57	BnaC05g17030D
BnACTIN57	BnaC05g24310D
BnACTIN57	BnaC05g35950D
BnACTIN57	BnaC05g40020D
BnACTIN57	BnaC05g48830D
BnACTIN57	BnaC05g51270D
BnACTIN57	BnaC06g32760D
BnACTIN57	BnaC06g36780D
BnACTIN57	BnaC07g01460D
BnACTIN57	BnaC07g08720D
BnACTIN57	BnaC07g18570D
BnACTIN57	BnaC08g01020D
BnACTIN57	BnaC08g28240D
BnACTIN57	BnaC08g36570D
BnACTIN57	BnaC08g44000D
BnACTIN57	BnaC08g48430D
BnACTIN57	BnaC09g09620D
BnACTIN57	BnaC09g10040D
BnACTIN57	BnaC09g37930D
BnACTIN57	BnaC09g54540D
BnACTIN57	BnaCnng05600D
BnACTIN57	BnaCnng21570D
BnACTIN58	BnaA10g30060D
BnACTIN59	BnACTIN6
BnACTIN59	BnACTIN65
BnACTIN59	BnACTIN66
BnACTIN59	BnACTIN69
BnACTIN59	BnaA01g02690D
BnACTIN59	BnaA03g04760D
BnACTIN59	BnaA04g02460D
BnACTIN59	BnaA04g19630D
BnACTIN59	BnaA04g26950D
BnACTIN59	BnaA05g00340D
BnACTIN59	BnaA05g00690D
BnACTIN59	BnaA05g16340D
BnACTIN59	BnaA05g22680D
BnACTIN59	BnaA05g25940D
BnACTIN59	BnaA05g26370D
BnACTIN59	BnaA06g15430D
BnACTIN59	BnaA06g25470D
BnACTIN59	BnaA07g32330D
BnACTIN59	BnaA08g21210D
BnACTIN59	BnaA08g28100D
BnACTIN59	BnaA09g09390D
BnACTIN59	BnaA09g24570D
BnACTIN59	BnaA09g36650D
BnACTIN59	BnaA09g50510D
BnACTIN59	BnaA10g03020D
BnACTIN59	BnaA10g10340D
BnACTIN59	BnaC01g03950D
BnACTIN59	BnaC03g26090D
BnACTIN59	BnaC03g55710D
BnACTIN59	BnaC03g66110D
BnACTIN59	BnaC04g24300D
BnACTIN59	BnaC04g44010D
BnACTIN59	BnaC05g02890D
BnACTIN59	BnaC05g17030D
BnACTIN59	BnaC05g24310D
BnACTIN59	BnaC05g35950D
BnACTIN59	BnaC05g40020D
BnACTIN59	BnaC06g36780D
BnACTIN59	BnaC08g01020D
BnACTIN59	BnaC08g28240D
BnACTIN59	BnaC08g44000D
BnACTIN59	BnaC08g48430D
BnACTIN59	BnaC09g09620D
BnACTIN59	BnaC09g54540D
BnACTIN59	BnaCnng21570D
BnACTIN60	BnACTIN66
BnACTIN60	BnaA02g04470D
BnACTIN60	BnaA03g07740D
BnACTIN60	BnaA05g11500D
BnACTIN60	BnaA05g16010D
BnACTIN60	BnaA08g02320D
BnACTIN60	BnaA10g15410D
BnACTIN60	BnaC02g09010D
BnACTIN60	BnaC03g09730D
BnACTIN60	BnaC03g33610D
BnACTIN60	BnaC03g68420D
BnACTIN60	BnaC04g13550D
BnACTIN60	BnaC09g37930D
BnACTIN64	BnACTIN66
BnACTIN64	BnaA04g26950D
BnACTIN64	BnaA05g00690D
BnACTIN64	BnaA05g11500D
BnACTIN64	BnaA05g22150D
BnACTIN64	BnaA06g22200D
BnACTIN64	BnaA07g29570D
BnACTIN64	BnaC03g51550D
BnACTIN64	BnaC04g13550D
BnACTIN64	BnaC06g32760D
BnACTIN65	BnaA01g02690D
BnACTIN65	BnaA04g02460D
BnACTIN65	BnaA04g19630D
BnACTIN65	BnaA05g00340D
BnACTIN65	BnaA05g22680D
BnACTIN65	BnaA05g25940D
BnACTIN65	BnaA06g15430D
BnACTIN65	BnaA08g21210D
BnACTIN65	BnaA09g36650D
BnACTIN65	BnaA10g10340D
BnACTIN65	BnaC01g03950D
BnACTIN65	BnaC03g26090D
BnACTIN65	BnaC03g55710D
BnACTIN65	BnaC03g66110D
BnACTIN65	BnaC04g24300D
BnACTIN65	BnaC04g44010D
BnACTIN65	BnaC05g17030D
BnACTIN65	BnaC05g35950D
BnACTIN65	BnaC05g40020D
BnACTIN65	BnaC08g28240D
BnACTIN65	BnaC08g48430D
BnACTIN65	BnaCnng21570D
BnACTIN66	BnaA01g02640D
BnACTIN66	BnaA03g04760D
BnACTIN66	BnaA03g52870D
BnACTIN66	BnaA04g06240D
BnACTIN66	BnaA04g26950D
BnACTIN66	BnaA05g00690D
BnACTIN66	BnaA05g08830D
BnACTIN66	BnaA05g11500D
BnACTIN66	BnaA05g22150D
BnACTIN66	BnaA05g22680D
BnACTIN66	BnaA05g25940D
BnACTIN66	BnaA07g01010D
BnACTIN66	BnaA07g07040D
BnACTIN66	BnaA07g16130D
BnACTIN66	BnaA07g29570D
BnACTIN66	BnaA07g32330D
BnACTIN66	BnaA08g11150D
BnACTIN66	BnaA08g17120D
BnACTIN66	BnaA08g28100D
BnACTIN66	BnaA09g09990D
BnACTIN66	BnaA09g25680D
BnACTIN66	BnaA09g43990D
BnACTIN66	BnaA09g50510D
BnACTIN66	BnaA10g03020D
BnACTIN66	BnaA10g10340D
BnACTIN66	BnaA10g25050D
BnACTIN66	BnaC01g03880D
BnACTIN66	BnaC03g33610D
BnACTIN66	BnaC03g66050D
BnACTIN66	BnaC04g10240D
BnACTIN66	BnaC04g13550D
BnACTIN66	BnaC04g29040D
BnACTIN66	BnaC05g02890D
BnACTIN66	BnaC05g35950D
BnACTIN66	BnaC05g40020D
BnACTIN66	BnaC05g51270D
BnACTIN66	BnaC06g32760D
BnACTIN66	BnaC06g36780D
BnACTIN66	BnaC07g01460D
BnACTIN66	BnaC07g08720D
BnACTIN66	BnaC08g01020D
BnACTIN66	BnaC08g36570D
BnACTIN66	BnaC08g44000D
BnACTIN66	BnaC09g10040D
BnACTIN66	BnaC09g49970D
BnACTIN66	BnaC09g54540D
BnACTIN66	BnaCnng21570D
BnACTIN66	BnaCnng68140D
BnACTIN68	BnaA02g04470D
BnACTIN68	BnaA03g07740D
BnACTIN68	BnaA05g22150D
BnACTIN68	BnaA10g15410D
BnACTIN68	BnaA10g30060D
BnACTIN68	BnaC02g09010D
BnACTIN68	BnaC03g09730D
BnACTIN68	BnaC09g37930D
BnACTIN69	BnaA01g02690D
BnACTIN69	BnaA04g02460D
BnACTIN69	BnaA04g19630D
BnACTIN69	BnaA05g00340D
BnACTIN69	BnaA05g22680D
BnACTIN69	BnaA05g25940D
BnACTIN69	BnaA06g15430D
BnACTIN69	BnaA08g21210D
BnACTIN69	BnaA09g36650D
BnACTIN69	BnaA10g10340D
BnACTIN69	BnaC01g03950D
BnACTIN69	BnaC03g26090D
BnACTIN69	BnaC03g55710D
BnACTIN69	BnaC03g66110D
BnACTIN69	BnaC04g24300D
BnACTIN69	BnaC04g44010D
BnACTIN69	BnaC05g17030D
BnACTIN69	BnaC05g35950D
BnACTIN69	BnaC05g40020D
BnACTIN69	BnaC08g28240D
BnACTIN69	BnaC08g48430D
BnACTIN69	BnaCnng21570D
