# Supplementary material for: Genome-Wide Profiling of the ACTIN Gene Family and Its Implications for Agronomic Traits in Brassica napus: A Bioinformatics Study
Source: Int J Mol Sci. 2024 Oct 6;25(19):10752. doi: 10.3390/ijms251910752 (PMC11476578; doi:10.3390/ijms251910752)
Supplement: Supplementary file 1 [file ijms-25-10752-s001.zip › Supplementary Table S11.xlsx]

## Sheet: Sheet1
Table S11. Functional enrichment of BnACTIN-interacting proteins via gene ontology.
Term_ID	Description	GeneRatio	BgRatio	pvalue	p.adjust	qvalue	geneID	Count	Category
GO:0005200	structural constituent of cytoskeleton	32/108	133/76374	2.14161e-63	2.56993e-61	7.43928e-62	BnaA02g04470D/BnaA03g07740D/BnaA05g16010D/BnaA06g22200D/BnaA06g32490D/BnaA07g16130D/BnaA07g18830D/BnaA08g02320D/BnaA08g24380D/BnaA09g01850D/BnaA09g33970D/BnaA09g38930D/BnaA10g10340D/BnaA10g15410D/BnaAnng20990D/BnaC02g09010D/BnaC02g12420D/BnaC03g09730D/BnaC03g51550D/BnaC03g68420D/BnaC04g27010D/BnaC04g55390D/BnaC05g09010D/BnaC05g14140D/BnaC05g40720D/BnaC05g40980D/BnaC08g24760D/BnaC08g31000D/BnaC09g…	32	Molecular Function
GO:0006338	chromatin remodeling	15/108	62/76374	5.76328e-30	3.45797e-28	1.00099e-28	BnaA02g22260D/BnaA04g19630D/BnaA04g26950D/BnaA05g00340D/BnaA05g00690D/BnaA05g22680D/BnaA05g26370D/BnaA06g15430D/BnaA08g21210D/BnaC02g30280D/BnaC03g26090D/BnaC04g44010D/BnaC05g17030D/BnaC05g35950D/BnaC08g48430D	15	Biological Process
GO:0003779	actin binding	17/108	210/76374	3.35024e-25	1.3401e-23	3.87923e-24	BnaA01g02640D/BnaA03g52870D/BnaA05g11500D/BnaA07g01010D/BnaA07g29570D/BnaA08g11150D/BnaA08g24380D/BnaA09g09990D/BnaA09g43990D/BnaC01g03880D/BnaC03g66050D/BnaC04g13550D/BnaC05g09010D/BnaC06g32760D/BnaC07g01460D/BnaC08g36570D/BnaC09g10040D	17	Molecular Function
GO:0016514	SWI/SNF complex	9/108	12/76374	3.52121e-24	1.05636e-22	3.05789e-23	BnaA04g19630D/BnaA05g00340D/BnaA05g26370D/BnaA06g15430D/BnaA08g21210D/BnaC03g26090D/BnaC04g44010D/BnaC05g17030D/BnaC08g48430D	9	Cellular Component
GO:0005885	Arp2/3 protein complex	11/108	34/76374	7.44294e-24	1.7863e-22	5.17088e-23	BnaA04g06240D/BnaA06g32490D/BnaA07g07040D/BnaA08g24380D/BnaA09g01850D/BnaA09g25680D/BnaC04g29040D/BnaC05g09010D/BnaC05g51270D/BnaC07g08720D/BnaC09g01290D	11	Cellular Component
GO:0071258	cellular response to gravity	9/108	21/76374	4.65532e-21	9.31064e-20	2.69518e-20	BnaA02g04470D/BnaA03g07740D/BnaA05g16010D/BnaA08g02320D/BnaA10g15410D/BnaC02g09010D/BnaC03g09730D/BnaC03g68420D/BnaC09g37930D	9	Biological Process
GO:0045298	tubulin complex	10/108	52/76374	3.13649e-19	5.37684e-18	1.55645e-18	BnaA02g04470D/BnaA03g07740D/BnaA05g16010D/BnaA06g22200D/BnaA08g02320D/BnaA10g15410D/BnaC02g09010D/BnaC03g51550D/BnaC03g68420D/BnaC09g37930D	10	Cellular Component
GO:0051258	protein polymerization	11/108	100/76374	3.41179e-18	5.11768e-17	1.48143e-17	BnaA02g04470D/BnaA03g07740D/BnaA05g16010D/BnaA06g22200D/BnaA08g02320D/BnaA10g15410D/BnaC02g09010D/BnaC03g09730D/BnaC03g51550D/BnaC03g68420D/BnaC09g37930D	11	Biological Process
GO:0034314	Arp2/3 complex-mediated actin nucleation	7/108	13/76374	1.58043e-17	2.10723e-16	6.09989e-17	BnaA04g06240D/BnaA06g32490D/BnaA08g24380D/BnaA09g01850D/BnaC04g29040D/BnaC05g09010D/BnaC09g01290D	7	Biological Process
GO:0015629	actin cytoskeleton	8/108	56/76374	1.6476e-14	1.97712e-13	5.72325e-14	BnaA05g11500D/BnaA07g01010D/BnaA09g09990D/BnaA09g43990D/BnaC04g13550D/BnaC07g01460D/BnaC08g36570D/BnaC09g10040D	8	Cellular Component
GO:0009616	virus induced gene silencing	13/108	456/76374	1.27277e-13	1.38848e-12	4.01927e-13	BnaA04g02460D/BnaA06g25470D/BnaA07g18830D/BnaA09g09390D/BnaA09g36650D/BnaA09g38930D/BnaC04g24300D/BnaC04g55390D/BnaC05g14140D/BnaC08g28240D/BnaC08g31000D/BnaC09g09620D/BnaCnng31150D	13	Biological Process
GO:0005874	microtubule	11/108	308/76374	9.35318e-13	9.35318e-12	2.7075e-12	BnaA02g04470D/BnaA03g07740D/BnaA05g16010D/BnaA06g22200D/BnaA08g02320D/BnaA10g15410D/BnaC02g09010D/BnaC03g09730D/BnaC03g51550D/BnaC03g68420D/BnaC09g37930D	11	Cellular Component
GO:0030029	actin filament-based process	5/108	10/76374	1.2901e-12	1.19086e-11	3.44723e-12	BnaA10g10340D/BnaAnng20990D/BnaC02g12420D/BnaC05g40720D/BnaCnng21570D	5	Biological Process
GO:0009825	multidimensional cell growth	12/108	477/76374	4.98077e-12	4.26923e-11	1.23583e-11	BnaA01g02640D/BnaA03g52870D/BnaA05g08830D/BnaA06g32490D/BnaA08g11150D/BnaA08g24380D/BnaA09g01850D/BnaC01g03880D/BnaC03g66050D/BnaC04g10240D/BnaC05g09010D/BnaC09g01290D	12	Biological Process
GO:0006333	chromatin assembly or disassembly	9/108	185/76374	7.50761e-12	6.00609e-11	1.7386e-11	BnaA05g25940D/BnaA07g32330D/BnaA08g28100D/BnaA09g50510D/BnaA10g03020D/BnaC05g02890D/BnaC06g36780D/BnaC08g01020D/BnaC08g44000D	9	Biological Process
GO:0043967	histone H4 acetylation	5/108	15/76374	1.52875e-11	1.14656e-10	3.319e-11	BnaA04g26950D/BnaA05g00690D/BnaA05g33850D/BnaC05g48830D/BnaCnng05600D	5	Biological Process
GO:0006184	obsolete GTP catabolic process	11/108	489/76374	1.30869e-10	9.23778e-10	2.6741e-10	BnaA02g04470D/BnaA03g07740D/BnaA05g16010D/BnaA06g22200D/BnaA08g02320D/BnaA10g15410D/BnaC02g09010D/BnaC03g09730D/BnaC03g51550D/BnaC03g68420D/BnaC09g37930D	11	Biological Process
GO:0010050	vegetative phase change	9/108	295/76374	4.7414e-10	3.16093e-09	9.15006e-10	BnaA06g25470D/BnaA07g18830D/BnaA09g09390D/BnaA09g38930D/BnaC04g55390D/BnaC05g14140D/BnaC08g31000D/BnaC09g09620D/BnaCnng31150D	9	Biological Process
GO:0007018	microtubule-based movement	8/108	209/76374	7.65264e-10	4.73244e-09	1.36992e-09	BnaA02g04470D/BnaA03g07740D/BnaA05g16010D/BnaA08g02320D/BnaA10g15410D/BnaC02g09010D/BnaC03g68420D/BnaC09g37930D	8	Biological Process
GO:0045739	positive regulation of DNA repair	4/108	10/76374	7.8874e-10	4.73244e-09	1.36992e-09	BnaA04g02460D/BnaA09g36650D/BnaC04g24300D/BnaC08g28240D	4	Biological Process
GO:0040029	"regulation of gene expression, epigenetic"	6/108	70/76374	8.46087e-10	4.83478e-09	1.39954e-09	BnaA04g19630D/BnaA05g00340D/BnaA05g22680D/BnaC03g26090D/BnaC04g44010D/BnaC05g35950D	6	Biological Process
GO:0030036	actin cytoskeleton organization	6/108	97/76374	6.18263e-09	3.37234e-08	9.76204e-09	BnaA01g02640D/BnaA03g52870D/BnaA08g11150D/BnaC01g03880D/BnaC03g66050D/BnaC05g40980D	6	Biological Process
GO:0030833	regulation of actin filament polymerization	4/108	21/76374	2.22113e-08	1.15885e-07	3.35456e-08	BnaA07g07040D/BnaA09g25680D/BnaC05g51270D/BnaC07g08720D	4	Biological Process
GO:0006325	chromatin organization	5/108	60/76374	2.64321e-08	1.32161e-07	3.8257e-08	BnaA07g18830D/BnaA09g38930D/BnaC04g55390D/BnaC08g31000D/BnaCnng31150D	5	Biological Process
GO:0004366	glycerol-3-phosphate O-acyltransferase activity	4/108	29/76374	8.73789e-08	4.19419e-07	1.21411e-07	BnaA07g16130D/BnaA09g33970D/BnaC04g27010D/BnaC08g24760D	4	Molecular Function
GO:0005819	spindle	6/108	160/76374	1.2338e-07	5.69448e-07	1.6484e-07	BnaA07g01010D/BnaA09g09990D/BnaA09g43990D/BnaC07g01460D/BnaC08g36570D/BnaC09g10040D	6	Cellular Component
GO:0005856	cytoskeleton	5/108	89/76374	1.94448e-07	8.64215e-07	2.50168e-07	BnaA07g16130D/BnaA09g33970D/BnaC04g27010D/BnaC05g40980D/BnaC08g24760D	5	Cellular Component
GO:0010267	production of ta-siRNAs involved in RNA interference	8/108	450/76374	2.8727e-07	1.23116e-06	3.56388e-07	BnaA04g02460D/BnaA06g25470D/BnaA09g09390D/BnaA09g36650D/BnaC04g24300D/BnaC05g14140D/BnaC08g28240D/BnaC09g09620D	8	Biological Process
GO:0043966	histone H3 acetylation	3/108	15/76374	1.23575e-06	5.11344e-06	1.48021e-06	BnaA05g33850D/BnaC05g48830D/BnaCnng05600D	3	Biological Process
GO:0009524	phragmoplast	6/108	260/76374	2.10236e-06	8.40943e-06	2.43431e-06	BnaA07g01010D/BnaA09g09990D/BnaA09g43990D/BnaC07g01460D/BnaC08g36570D/BnaC09g10040D	6	Cellular Component
GO:0010227	floral organ abscission	5/108	150/76374	2.58813e-06	1.00186e-05	2.90011e-06	BnaA07g18830D/BnaA09g38930D/BnaC04g55390D/BnaC08g31000D/BnaCnng31150D	5	Biological Process
GO:0010564	regulation of cell cycle process	5/108	175/76374	5.49245e-06	2.05967e-05	5.9622e-06	BnaA07g18830D/BnaA09g38930D/BnaC04g55390D/BnaC08g31000D/BnaCnng31150D	5	Biological Process
GO:0010817	regulation of hormone levels	5/108	208/76374	1.26719e-05	4.60796e-05	1.33388e-05	BnaA01g02640D/BnaA03g52870D/BnaA08g11150D/BnaC01g03880D/BnaC03g66050D	5	Biological Process
GO:0009826	unidimensional cell growth	6/108	367/76374	1.49708e-05	5.28382e-05	1.52953e-05	BnaA07g01010D/BnaA09g09990D/BnaA09g43990D/BnaC07g01460D/BnaC08g36570D/BnaC09g10040D	6	Biological Process
GO:0016444	somatic cell DNA recombination	4/108	104/76374	1.55912e-05	5.34554e-05	1.54739e-05	BnaA04g02460D/BnaA09g36650D/BnaC04g24300D/BnaC08g28240D	4	Biological Process
GO:0000956	nuclear-transcribed mRNA catabolic process	6/108	390/76374	2.10528e-05	7.01761e-05	2.03141e-05	BnaA03g04760D/BnaA04g02460D/BnaA09g36650D/BnaC04g24300D/BnaC08g28240D/BnaC09g54540D	6	Biological Process
GO:0007155	cell adhesion	6/108	402/76374	2.4937e-05	8.08768e-05	2.34117e-05	BnaA05g08830D/BnaA05g26370D/BnaA05g33850D/BnaC04g10240D/BnaC05g48830D/BnaCnng05600D	6	Biological Process
GO:0000902	cell morphogenesis	5/108	245/76374	2.77695e-05	8.76932e-05	2.53849e-05	BnaA04g06240D/BnaA05g16010D/BnaA08g02320D/BnaC03g68420D/BnaC04g29040D	5	Biological Process
GO:0050826	response to freezing	6/108	418/76374	3.09925e-05	9.53614e-05	2.76046e-05	BnaA07g18830D/BnaA09g38930D/BnaC04g55390D/BnaC05g14140D/BnaC08g31000D/BnaCnng31150D	6	Biological Process
GO:0019915	lipid storage	6/108	429/76374	3.58018e-05	0.000107405	3.1091e-05	BnaA07g18830D/BnaA09g38930D/BnaC04g55390D/BnaC05g14140D/BnaC08g31000D/BnaCnng31150D	6	Biological Process
GO:0010223	secondary shoot formation	3/108	45/76374	3.73663e-05	0.000109365	3.16583e-05	BnaA05g33850D/BnaC05g48830D/BnaCnng05600D	3	Biological Process
GO:0008327	methyl-CpG binding	3/108	49/76374	4.83164e-05	0.000138047	3.99609e-05	BnaA05g33850D/BnaC05g48830D/BnaCnng05600D	3	Molecular Function
GO:0004386	helicase activity	4/108	140/76374	4.9987e-05	0.000139499	4.03812e-05	BnaA04g02460D/BnaA05g26370D/BnaA09g36650D/BnaC08g28240D	4	Molecular Function
GO:0031048	chromatin silencing by small RNA	6/108	459/76374	5.2024e-05	0.000141884	4.10716e-05	BnaA06g15430D/BnaA08g21210D/BnaC03g55710D/BnaC05g14140D/BnaC05g17030D/BnaC08g48430D	6	Biological Process
GO:0045010	actin nucleation	6/108	470/76374	5.92669e-05	0.000158045	4.57499e-05	BnaA05g08830D/BnaA05g26370D/BnaA05g33850D/BnaC04g10240D/BnaC05g48830D/BnaCnng05600D	6	Biological Process
GO:0010182	sugar mediated signaling pathway	6/108	493/76374	7.7018e-05	0.000200916	5.816e-05	BnaA07g18830D/BnaA09g38930D/BnaC04g55390D/BnaC05g14140D/BnaC08g31000D/BnaCnng31150D	6	Biological Process
GO:0009933	meristem structural organization	5/108	314/76374	8.97078e-05	0.000229041	6.63014e-05	BnaA07g18830D/BnaA09g38930D/BnaC04g55390D/BnaC08g31000D/BnaCnng31150D	5	Biological Process
GO:0007017	microtubule-based process	3/108	63/76374	0.000102652	0.00025663	7.42877e-05	BnaA06g22200D/BnaC03g09730D/BnaC03g51550D	3	Biological Process
GO:0048825	cotyledon development	5/108	347/76374	0.000142941	0.00035006	0.000101333	BnaA07g18830D/BnaA09g38930D/BnaC04g55390D/BnaC08g31000D/BnaCnng31150D	5	Biological Process
GO:0051301	cell division	5/108	353/76374	0.000154771	0.000371451	0.000107525	BnaA07g18830D/BnaA09g38930D/BnaC04g55390D/BnaC08g31000D/BnaCnng31150D	5	Biological Process
GO:0000271	polysaccharide biosynthetic process	5/108	357/76374	0.000163064	0.000378874	0.000109674	BnaA01g02640D/BnaA03g52870D/BnaA08g11150D/BnaC01g03880D/BnaC03g66050D	5	Biological Process
GO:0003002	regionalization	3/108	74/76374	0.000165685	0.000378874	0.000109674	BnaA05g08830D/BnaA05g26370D/BnaC04g10240D	3	Biological Process
GO:0045132	meiotic chromosome segregation	5/108	359/76374	0.000167336	0.000378874	0.000109674	BnaA06g15430D/BnaA08g21210D/BnaC03g55710D/BnaC05g17030D/BnaC08g48430D	5	Biological Process
GO:0007267	cell-cell signaling	5/108	362/76374	0.000173903	0.000386451	0.000111868	BnaA04g02460D/BnaA09g36650D/BnaC04g24300D/BnaC05g14140D/BnaC08g28240D	5	Biological Process
GO:0042393	histone binding	3/108	77/76374	0.00018639	0.00040667	0.00011772	BnaA05g33850D/BnaC05g48830D/BnaCnng05600D	3	Molecular Function
GO:0006281	DNA repair	5/108	371/76374	0.000194791	0.000417408	0.000120829	BnaA03g04760D/BnaA04g26950D/BnaA05g00690D/BnaC05g40720D/BnaC09g54540D	5	Biological Process
GO:0051693	actin filament capping	2/108	15/76374	0.000205536	0.000432708	0.000125258	BnaA07g29570D/BnaC06g32760D	2	Biological Process
GO:0005198	structural molecule activity	4/108	206/76374	0.000221211	0.000457677	0.000132485	BnaA07g07040D/BnaA09g25680D/BnaC05g51270D/BnaC07g08720D	4	Molecular Function
GO:0009086	methionine biosynthetic process	5/108	399/76374	0.000272166	0.000552946	0.000160063	BnaA07g18830D/BnaA09g38930D/BnaC04g55390D/BnaC08g31000D/BnaCnng31150D	5	Biological Process
GO:0004402	histone acetyltransferase activity	3/108	88/76374	0.000276473	0.000552946	0.000160063	BnaA05g33850D/BnaC05g48830D/BnaCnng05600D	3	Molecular Function
GO:0009932	cell tip growth	5/108	413/76374	0.000318651	0.000626855	0.000181458	BnaA01g02640D/BnaA03g52870D/BnaA08g11150D/BnaC01g03880D/BnaC03g66050D	5	Biological Process
GO:0016773	"phosphotransferase activity, alcohol group as acceptor"	3/108	96/76374	0.000357034	0.000691033	0.000200036	BnaA06g25470D/BnaA09g09390D/BnaC09g09620D	3	Molecular Function
GO:0031966	mitochondrial membrane	2/108	21/76374	0.000408799	0.000778665	0.000225403	BnaA08g17120D/BnaCnng68140D	2	Cellular Component
GO:0006655	phosphatidylglycerol biosynthetic process	4/108	265/76374	0.000572095	0.00107268	0.000310512	BnaA07g16130D/BnaA09g33970D/BnaC04g27010D/BnaC08g24760D	4	Biological Process
GO:0000228	nuclear chromosome	2/108	25/76374	0.000581845	0.00107418	0.000310946	BnaA05g22680D/BnaC05g35950D	2	Cellular Component
GO:0006007	glucose catabolic process	5/108	474/76374	0.000594741	0.00108135	0.000313021	BnaA01g02640D/BnaA03g52870D/BnaA08g11150D/BnaC01g03880D/BnaC03g66050D	5	Biological Process
GO:0031209	SCAR complex	2/108	27/76374	0.000679503	0.00121702	0.000352295	BnaA05g08830D/BnaC04g10240D	2	Cellular Component
GO:0006636	unsaturated fatty acid biosynthetic process	4/108	323/76374	0.00119099	0.00210174	0.0006084	BnaA07g16130D/BnaA09g33970D/BnaC04g27010D/BnaC08g24760D	4	Biological Process
GO:0052541	plant-type cell wall cellulose metabolic process	3/108	153/76374	0.00137957	0.00239925	0.00069452	BnaA06g32490D/BnaA09g01850D/BnaC09g01290D	3	Biological Process
GO:0030042	actin filament depolymerization	2/108	41/76374	0.00156707	0.0026864	0.000777643	BnaA05g11500D/BnaC04g13550D	2	Biological Process
GO:0052546	cell wall pectin metabolic process	3/108	169/76374	0.00183249	0.00309717	0.00089655	BnaA06g32490D/BnaA09g01850D/BnaC09g01290D	3	Biological Process
GO:0010498	proteasomal protein catabolic process	4/108	415/76374	0.00295206	0.00492009	0.00142424	BnaA05g16010D/BnaA08g02320D/BnaC03g68420D/BnaC05g40980D	4	Biological Process
GO:0010048	vernalization response	4/108	433/76374	0.00343367	0.00564439	0.0016339	BnaA04g02460D/BnaA09g36650D/BnaC04g24300D/BnaC08g28240D	4	Biological Process
GO:0015995	chlorophyll biosynthetic process	4/108	449/76374	0.00390443	0.00624709	0.00180837	BnaA07g16130D/BnaA09g33970D/BnaC04g27010D/BnaC08g24760D	4	Biological Process
GO:0016117	carotenoid biosynthetic process	4/108	449/76374	0.00390443	0.00624709	0.00180837	BnaA07g16130D/BnaA09g33970D/BnaC04g27010D/BnaC08g24760D	4	Biological Process
GO:0007010	cytoskeleton organization	4/108	457/76374	0.00415543	0.0065612	0.0018993	BnaA07g16130D/BnaA09g33970D/BnaC04g27010D/BnaC08g24760D	4	Biological Process
GO:0008284	positive regulation of cell population proliferation	3/108	310/76374	0.0098794	0.0153965	0.00445687	BnaA03g04760D/BnaC03g55710D/BnaC09g54540D	3	Biological Process
GO:0006084	acetyl-CoA metabolic process	3/108	330/76374	0.0116857	0.0179781	0.00520418	BnaA05g16010D/BnaA08g02320D/BnaC03g68420D	3	Biological Process
GO:0009944	polarity specification of adaxial/abaxial axis	3/108	343/76374	0.0129551	0.0196787	0.00569647	BnaA05g16340D/BnaA09g24570D/BnaC05g24310D	3	Biological Process
GO:0009165	nucleotide biosynthetic process	3/108	358/76374	0.0145142	0.0217712	0.0063022	BnaA06g32490D/BnaA09g01850D/BnaC09g01290D	3	Biological Process
GO:0048510	regulation of timing of transition from vegetative to reproductive phase	2/108	142/76374	0.0174395	0.0258363	0.00747893	BnaAnng05660D/BnaC07g18570D	2	Biological Process
GO:0048589	developmental growth	2/108	145/76374	0.0181372	0.0265422	0.00768326	BnaA05g08830D/BnaC04g10240D	2	Biological Process
GO:0004365	glyceraldehyde-3-phosphate dehydrogenase (NAD+) (phosphorylating) activity	1/108	20/76374	0.0279086	0.0403497	0.0116802	BnaC03g33610D	1	Molecular Function
GO:0016049	cell growth	3/108	480/76374	0.0310135	0.044305	0.0128251	BnaA05g16010D/BnaA08g02320D/BnaC03g68420D	3	Biological Process
GO:0045595	regulation of cell differentiation	2/108	199/76374	0.0325871	0.0460053	0.0133173	BnaA05g08830D/BnaC04g10240D	2	Biological Process
