# Supplementary material for: Genome-Wide Profiling of the ACTIN Gene Family and Its Implications for Agronomic Traits in Brassica napus: A Bioinformatics Study
Source: Int J Mol Sci. 2024 Oct 6;25(19):10752. doi: 10.3390/ijms251910752 (PMC11476578; doi:10.3390/ijms251910752)
Supplement: Supplementary file 1 [file ijms-25-10752-s001.zip › Supplementary Table S12.xlsx]

## Sheet: Sheet1
Table S12. Gene ontology-based functional characterization of BnACTINs.
Term_ID	Description	GeneRatio	BgRatio	pvalue	p.adjust	qvalue	geneID	Count	Category
GO:0005200	structural constituent of cytoskeleton	63/69	133/76374	3.6e-174	2.19e-172	1.51e-173	BnaA01g19850D/BnaA01g26500D/BnaA02g00190D/BnaA02g07080D/BnaA03g09510D/BnaA03g17320D/BnaA03g34950D/BnaA03g55890D/BnaA04g04550D/BnaA04g24300D/BnaA04g29020D/BnaA05g06900D/BnaA05g21350D/BnaA05g21360D/BnaA05g26700D/BnaA05g26910D/BnaA06g07560D/BnaA06g12580D/BnaA06g18020D/BnaA06g20460D/BnaA06g32490D/BnaA07g00230D/BnaA07g18830D/BnaA08g00100D/BnaA08g22640D/BnaA08g24380D/BnaA09g01850D/BnaA09g09810D/BnaA09g…	63	Molecular Function
GO:0005856	cytoskeleton	42/69	89/76374	5.86e-110	1.79e-108	1.23e-109	BnaA01g19850D/BnaA01g26500D/BnaA02g00190D/BnaA02g07080D/BnaA03g09510D/BnaA03g17320D/BnaA03g34950D/BnaA03g55890D/BnaA04g04550D/BnaA04g24300D/BnaA04g29020D/BnaA05g06900D/BnaA05g21350D/BnaA05g21360D/BnaA05g26910D/BnaA06g18020D/BnaA06g20460D/BnaA07g00230D/BnaA09g09810D/BnaA09g33970D/BnaA10g12390D/BnaA10g22340D/BnaAnng36990D/BnaC01g17360D/BnaC01g33900D/BnaC02g00690D/BnaC02g10000D/BnaC03g03940D/BnaC03g…	42	Cellular Component
GO:0010498	proteasomal protein catabolic process	33/69	415/76374	2.2e-56	4.47e-55	3.08e-56	BnaA01g19850D/BnaA01g26500D/BnaA02g00190D/BnaA02g07080D/BnaA03g09510D/BnaA03g17320D/BnaA03g34950D/BnaA03g55890D/BnaA04g24300D/BnaA05g06900D/BnaA05g21350D/BnaA05g21360D/BnaA05g26910D/BnaA06g18020D/BnaA06g20460D/BnaA07g00230D/BnaA09g09810D/BnaA10g12390D/BnaA10g22340D/BnaC01g17360D/BnaC01g33900D/BnaC02g00690D/BnaC02g10000D/BnaC03g03940D/BnaC03g12030D/BnaC03g20820D/BnaC03g55960D/BnaC03g73810D/BnaC03g…	33	Biological Process
GO:0030036	actin cytoskeleton organization	19/69	97/76374	6.28e-40	9.58e-39	6.61e-40	BnaA01g19850D/BnaA02g07080D/BnaA03g09510D/BnaA03g17320D/BnaA04g24300D/BnaA05g06900D/BnaA05g26910D/BnaA06g18020D/BnaA06g20460D/BnaA10g12390D/BnaC01g17360D/BnaC02g10000D/BnaC03g12030D/BnaC03g20820D/BnaC03g55960D/BnaC03g75050D/BnaC04g07770D/BnaC05g40980D/BnaC09g34680D	19	Biological Process
GO:0007010	cytoskeleton organization	21/69	457/76374	2.7e-30	3.3e-29	2.28e-30	BnaA01g26500D/BnaA02g00190D/BnaA03g34950D/BnaA03g55890D/BnaA04g04550D/BnaA04g29020D/BnaA05g21350D/BnaA05g21360D/BnaA07g00230D/BnaA09g09810D/BnaA09g33970D/BnaA10g22340D/BnaAnng36990D/BnaC01g33900D/BnaC02g00690D/BnaC03g03940D/BnaC03g73810D/BnaC04g27010D/BnaC04g45360D/BnaC08g24760D/BnaC09g46850D	21	Biological Process
GO:0004366	glycerol-3-phosphate O-acyltransferase activity	12/69	29/76374	5.5e-30	5.6e-29	3.86e-30	BnaA03g17320D/BnaA04g04550D/BnaA04g29020D/BnaA05g06900D/BnaA09g33970D/BnaAnng36990D/BnaC01g17360D/BnaC03g20820D/BnaC04g07770D/BnaC04g27010D/BnaC04g45360D/BnaC08g24760D	12	Molecular Function
GO:0034314	Arp2/3 complex-mediated actin nucleation	8/69	13/76374	3.74e-22	3.26e-21	2.25e-22	BnaA06g07560D/BnaA06g32490D/BnaA08g24380D/BnaA09g01850D/BnaC03g56850D/BnaC05g09010D/BnaC07g49030D/BnaC09g01290D	8	Molecular Function
GO:0005885	Arp2/3 protein complex	8/69	34/76374	5.19e-18	3.96e-17	2.73e-18	BnaA06g07560D/BnaA06g32490D/BnaA08g24380D/BnaA09g01850D/BnaC03g56850D/BnaC05g09010D/BnaC07g49030D/BnaC09g01290D	8	Biological Process
GO:0051301	cell division	13/69	353/76374	1.08e-17	7.3e-17	5.04e-18	BnaA02g00190D/BnaA03g55890D/BnaA07g00230D/BnaA07g18830D/BnaA09g09810D/BnaA09g38930D/BnaA10g22340D/BnaC02g00690D/BnaC03g03940D/BnaC04g55390D/BnaC08g31000D/BnaC09g46850D/BnaCnng31150D	13	Biological Process
GO:0009825	multidimensional cell growth	14/69	477/76374	1.28e-17	7.83e-17	5.41e-18	BnaA01g26500D/BnaA03g34950D/BnaA05g21350D/BnaA05g21360D/BnaA06g07560D/BnaA06g32490D/BnaA08g24380D/BnaA09g01850D/BnaC01g33900D/BnaC03g56850D/BnaC03g73810D/BnaC05g09010D/BnaC07g49030D/BnaC09g01290D	14	Biological Process
GO:0006655	phosphatidylglycerol biosynthetic process	12/69	265/76374	1.75e-17	9.72e-17	6.71e-18	BnaA03g17320D/BnaA04g04550D/BnaA04g29020D/BnaA05g06900D/BnaA09g33970D/BnaAnng36990D/BnaC01g17360D/BnaC03g20820D/BnaC04g07770D/BnaC04g27010D/BnaC04g45360D/BnaC08g24760D	12	Biological Process
GO:0030029	actin filament-based process	6/69	10/76374	9.11e-17	4.63e-16	3.2e-17	BnaA05g26700D/BnaA08g00100D/BnaAnng20990D/BnaC02g12420D/BnaC03g71020D/BnaC05g40720D	6	Biological Process
GO:0006636	unsaturated fatty acid biosynthetic process	12/69	323/76374	1.9e-16	8.89e-16	6.14e-17	BnaA03g17320D/BnaA04g04550D/BnaA04g29020D/BnaA05g06900D/BnaA09g33970D/BnaAnng36990D/BnaC01g17360D/BnaC03g20820D/BnaC04g07770D/BnaC04g27010D/BnaC04g45360D/BnaC08g24760D	12	Biological Process
GO:0015995	chlorophyll biosynthetic process	12/69	449/76374	9.59e-15	3.9e-14	2.69e-15	BnaA03g17320D/BnaA04g04550D/BnaA04g29020D/BnaA05g06900D/BnaA09g33970D/BnaAnng36990D/BnaC01g17360D/BnaC03g20820D/BnaC04g07770D/BnaC04g27010D/BnaC04g45360D/BnaC08g24760D	12	Biological Process
GO:0016117	carotenoid biosynthetic process	12/69	449/76374	9.59e-15	3.9e-14	2.69e-15	BnaA03g17320D/BnaA04g04550D/BnaA04g29020D/BnaA05g06900D/BnaA09g33970D/BnaAnng36990D/BnaC01g17360D/BnaC03g20820D/BnaC04g07770D/BnaC04g27010D/BnaC04g45360D/BnaC08g24760D	12	Biological Process
GO:0032880	regulation of protein localization	8/69	185/76374	7.5e-12	2.81e-11	1.94e-12	BnaA02g00190D/BnaA03g55890D/BnaA07g00230D/BnaA09g09810D/BnaA10g22340D/BnaC02g00690D/BnaC03g03940D/BnaC09g46850D	8	Biological Process
GO:0010050	vegetative phase change	9/69	295/76374	7.83e-12	2.81e-11	1.94e-12	BnaA06g12580D/BnaA07g18830D/BnaA08g22640D/BnaA09g38930D/BnaC04g55390D/BnaC05g14140D/BnaC08g17980D/BnaC08g31000D/BnaCnng31150D	9	Biological Process
GO:0048768	root hair cell tip growth	6/69	60/76374	2.1e-11	7.1e-11	4.9e-12	BnaA01g26500D/BnaA03g34950D/BnaA05g21350D/BnaA05g21360D/BnaC01g33900D/BnaC03g73810D	6	Biological Process
GO:0050826	response to freezing	9/69	418/76374	1.71e-10	5.51e-10	3.8e-11	BnaA06g12580D/BnaA07g18830D/BnaA08g22640D/BnaA09g38930D/BnaC04g55390D/BnaC05g14140D/BnaC08g17980D/BnaC08g31000D/BnaCnng31150D	9	Biological Process
GO:0019915	lipid storage	9/69	429/76374	2.15e-10	6.57e-10	4.54e-11	BnaA06g12580D/BnaA07g18830D/BnaA08g22640D/BnaA09g38930D/BnaC04g55390D/BnaC05g14140D/BnaC08g17980D/BnaC08g31000D/BnaCnng31150D	9	Biological Process
GO:0009616	virus induced gene silencing	9/69	456/76374	3.68e-10	1.07e-09	7.38e-11	BnaA06g12580D/BnaA07g18830D/BnaA08g22640D/BnaA09g38930D/BnaC04g55390D/BnaC05g14140D/BnaC08g17980D/BnaC08g31000D/BnaCnng31150D	9	Biological Process
GO:0010182	sugar mediated signaling pathway	9/69	493/76374	7.28e-10	2.02e-09	1.39e-10	BnaA06g12580D/BnaA07g18830D/BnaA08g22640D/BnaA09g38930D/BnaC04g55390D/BnaC05g14140D/BnaC08g17980D/BnaC08g31000D/BnaCnng31150D	9	Biological Process
GO:0006325	chromatin organization	5/69	60/76374	2.73e-09	7.24e-09	4.99e-10	BnaA07g18830D/BnaA09g38930D/BnaC04g55390D/BnaC08g31000D/BnaCnng31150D	5	Biological Process
GO:0010193	response to ozone	6/69	161/76374	8.58e-09	2.18e-08	1.51e-09	BnaA01g26500D/BnaA03g34950D/BnaA05g21350D/BnaA05g21360D/BnaC01g33900D/BnaC03g73810D	6	Biological Process
GO:0006007	glucose catabolic process	8/69	474/76374	1.25e-08	3.04e-08	2.1e-09	BnaA02g00190D/BnaA03g55890D/BnaA07g00230D/BnaA09g09810D/BnaA10g22340D/BnaC02g00690D/BnaC03g03940D/BnaC09g46850D	8	Biological Process
GO:0010817	regulation of hormone levels	6/69	208/76374	3.94e-08	9.25e-08	6.39e-09	BnaA01g26500D/BnaA03g34950D/BnaA05g21350D/BnaA05g21360D/BnaC01g33900D/BnaC03g73810D	6	Biological Process
GO:0009735	response to cytokinin	6/69	229/76374	6.97e-08	1.57e-07	1.09e-08	BnaA01g26500D/BnaA03g34950D/BnaA05g21350D/BnaA05g21360D/BnaC01g33900D/BnaC03g73810D	6	Biological Process
GO:0007033	vacuole organization	6/69	260/76374	1.47e-07	3.21e-07	2.21e-08	BnaA01g26500D/BnaA03g34950D/BnaA05g21350D/BnaA05g21360D/BnaC01g33900D/BnaC03g73810D	6	Biological Process
GO:0010227	floral organ abscission	5/69	150/76374	2.78e-07	5.84e-07	4.03e-08	BnaA07g18830D/BnaA09g38930D/BnaC04g55390D/BnaC08g31000D/BnaCnng31150D	5	Biological Process
GO:0006338	chromatin remodeling	4/69	62/76374	3.27e-07	6.65e-07	4.59e-08	BnaA02g22260D/BnaA08g00100D/BnaC02g30280D/BnaC03g71020D	4	Biological Process
GO:0010564	regulation of cell cycle process	5/69	175/76374	5.95e-07	1.17e-06	8.08e-08	BnaA07g18830D/BnaA09g38930D/BnaC04g55390D/BnaC08g31000D/BnaCnng31150D	5	Biological Process
GO:0048574	"long-day photoperiodism, flowering"	4/69	79/76374	8.71e-07	1.66e-06	1.15e-07	BnaA06g12580D/BnaA08g22640D/BnaC05g14140D/BnaC08g17980D	4	Biological Process
GO:0010218	response to far red light	6/69	396/76374	1.7e-06	3.15e-06	2.17e-07	BnaA01g26500D/BnaA03g34950D/BnaA05g21350D/BnaA05g21360D/BnaC01g33900D/BnaC03g73810D	6	Biological Process
GO:0010114	response to red light	6/69	427/76374	2.63e-06	4.71e-06	3.25e-07	BnaA01g26500D/BnaA03g34950D/BnaA05g21350D/BnaA05g21360D/BnaC01g33900D/BnaC03g73810D	6	Biological Process
GO:0048235	pollen sperm cell differentiation	4/69	115/76374	3.91e-06	6.81e-06	4.7e-07	BnaA06g12580D/BnaA08g22640D/BnaC05g14140D/BnaC08g17980D	4	Biological Process
GO:0030244	cellulose biosynthetic process	6/69	472/76374	4.65e-06	7.89e-06	5.44e-07	BnaA01g26500D/BnaA03g34950D/BnaA05g21350D/BnaA05g21360D/BnaC01g33900D/BnaC03g73810D	6	Biological Process
GO:0010638	positive regulation of organelle organization	4/69	130/76374	6.36e-06	1.05e-05	7.24e-07	BnaA06g12580D/BnaA08g22640D/BnaC05g14140D/BnaC08g17980D	4	Biological Process
GO:0009933	meristem structural organization	5/69	314/76374	1.03e-05	1.65e-05	1.14e-06	BnaA07g18830D/BnaA09g38930D/BnaC04g55390D/BnaC08g31000D/BnaCnng31150D	5	Biological Process
GO:0052541	plant-type cell wall cellulose metabolic process	4/69	153/76374	1.21e-05	1.89e-05	1.31e-06	BnaA06g32490D/BnaA09g01850D/BnaC07g49030D/BnaC09g01290D	4	Biological Process
GO:0048825	cotyledon development	5/69	347/76374	1.67e-05	2.54e-05	1.75e-06	BnaA07g18830D/BnaA09g38930D/BnaC04g55390D/BnaC08g31000D/BnaCnng31150D	5	Biological Process
GO:0052546	cell wall pectin metabolic process	4/69	169/76374	1.79e-05	2.66e-05	1.84e-06	BnaA06g32490D/BnaA09g01850D/BnaC07g49030D/BnaC09g01290D	4	Biological Process
GO:0000398	"mRNA splicing, via spliceosome"	5/69	391/76374	2.94e-05	4.28e-05	2.95e-06	BnaA06g12580D/BnaA08g22640D/BnaC03g71020D/BnaC05g14140D/BnaC08g17980D	5	Biological Process
GO:0009086	methionine biosynthetic process	5/69	399/76374	3.24e-05	4.6e-05	3.17e-06	BnaA07g18830D/BnaA09g38930D/BnaC04g55390D/BnaC08g31000D/BnaCnng31150D	5	Biological Process
GO:0003779	actin binding	4/69	210/76374	4.17e-05	5.79e-05	3.99e-06	BnaA06g07560D/BnaA08g24380D/BnaC03g56850D/BnaC05g09010D	4	Molecular Function
GO:0006312	mitotic recombination	4/69	214/76374	4.49e-05	6.09e-05	4.2e-06	BnaA06g12580D/BnaA08g22640D/BnaC05g14140D/BnaC08g17980D	4	Biological Process
GO:0010073	meristem maintenance	4/69	233/76374	6.25e-05	8.28e-05	5.72e-06	BnaA06g12580D/BnaA08g22640D/BnaC05g14140D/BnaC08g17980D	4	Biological Process
GO:0033044	regulation of chromosome organization	4/69	282/76374	0.000130228	0.00016902	1.17e-05	BnaA06g12580D/BnaA08g22640D/BnaC05g14140D/BnaC08g17980D	4	Biological Process
GO:0016572	histone phosphorylation	4/69	289/76374	0.000143043	0.000181783	1.25e-05	BnaA06g12580D/BnaA08g22640D/BnaC05g14140D/BnaC08g17980D	4	Biological Process
GO:0009165	nucleotide biosynthetic process	4/69	358/76374	0.00032275	0.00040179	2.77e-05	BnaA06g32490D/BnaA09g01850D/BnaC07g49030D/BnaC09g01290D	4	Biological Process
GO:0007267	cell-cell signaling	4/69	362/76374	0.000336568	0.000410613	2.83e-05	BnaA06g12580D/BnaA08g22640D/BnaC05g14140D/BnaC08g17980D	4	Biological Process
GO:0010267	production of ta-siRNAs involved in RNA interference	4/69	450/76374	0.000759746	0.000908715	6.27e-05	BnaA06g12580D/BnaA08g22640D/BnaC05g14140D/BnaC08g17980D	4	Biological Process
GO:0031048	chromatin silencing by small RNA	4/69	459/76374	0.000817604	0.000959113	6.62e-05	BnaA06g12580D/BnaA08g22640D/BnaC05g14140D/BnaC08g17980D	4	Biological Process
GO:0007131	reciprocal meiotic recombination	4/69	465/76374	0.000857864	0.000987352	6.82e-05	BnaA06g12580D/BnaA08g22640D/BnaC05g14140D/BnaC08g17980D	4	Biological Process
GO:0005654	nucleoplasm	2/69	55/76374	0.00115813	0.00130825	9.03e-05	BnaA05g26700D/BnaC05g40720D	2	Cellular Component
GO:0009910	negative regulation of flower development	2/69	226/76374	0.0179568	0.0199157	0.00137468	BnaA08g00100D/BnaC03g71020D	2	Biological Process
GO:0043229	intracellular organelle	1/69	27/76374	0.0241128	0.0262658	0.00181299	BnaC04g48100D	1	Cellular Component
GO:0006281	DNA repair	2/69	371/76374	0.0446049	0.047735	0.00329491	BnaA05g26700D/BnaC05g40720D	2	Biological Process
