# Supplementary material for: Genome-Wide Profiling of the ACTIN Gene Family and Its Implications for Agronomic Traits in Brassica napus: A Bioinformatics Study
Source: Int J Mol Sci. 2024 Oct 6;25(19):10752. doi: 10.3390/ijms251910752 (PMC11476578; doi:10.3390/ijms251910752)
Supplement: Supplementary file 1 [file ijms-25-10752-s001.zip › Supplementary Table S13.xlsx]

## Sheet: Sheet1
Table S13. Expression patterns of BnACTINs across several tissues measured by FPKM.
ID	Bud	Callus	Root	Silique	Leaf
BnACTIN1	0.026356	0.021174	0	0.046552	0
BnACTIN2	9.54458	15.7884	42.1843	24.1894	27.4397
BnACTIN3	7.95438	2.31912	10.4881	1.3898	2.46441
BnACTIN4	78.671	122.775	161.396	60.077	34.0623
BnACTIN5	0	0.0210823	0.0162713	0	0
BnACTIN6	7.62869	10.3053	4.04504	3.73946	2.99715
BnACTIN7	0.0289025	0	0.100242	0	0
BnACTIN8	0.595006	0.018461	0.218567	0.012404	0.012062
BnACTIN9	40.8701	46.8291	73.4435	170.922	82.0336
BnACTIN10	119.122	139.474	99.9777	114.007	89.5834
BnACTIN11	10.6905	12.5525	7.85981	3.23353	3.54229
BnACTIN12	0	0.0107597	0.518232	0	1.24068
BnACTIN13	0.399575	0.00737333	0.0510187	0	0.140292
BnACTIN14	0.0629865	0.0281853	0.118753	0.067499	0.117868
BnACTIN15	38.8922	18.0583	75.9557	87.8019	46.6867
BnACTIN16	4.07236	4.25686	8.00453	10.4369	4.88521
BnACTIN17	7.3215	14.7425	4.18243	4.98314	1.99428
BnACTIN18	0.337048	0	0.146809	0.620763	0.0800807
BnACTIN19	5.92233	4.37831	4.59215	3.31854	1.06656
BnACTIN20	18.8888	27.9134	11.359	7.82976	5.2189
BnACTIN21	0.020924	0	0.0436653	0.012733	0
BnACTIN22	0.045656	0	0	0.0122683	0
BnACTIN23	4.61911	4.83616	4.67162	2.57236	1.3657
BnACTIN24	0	0	0	0.025917	0
BnACTIN25	24.502	38.436	14.2189	10.7757	6.19166
BnACTIN26	15.3322	35.6906	8.51545	7.24436	6.22251
BnACTIN27	10.6881	8.30118	2.98399	2.94651	1.71213
BnACTIN28	7.385	5.49578	4.57418	3.66237	2.46446
BnACTIN29	1.59779	1.9825	2.84844	0.851683	0.653895
BnACTIN30	4.74182	12.1846	10.5159	5.39432	3.09877
BnACTIN31	16.7723	15.3344	15.6615	7.68938	11.3193
BnACTIN32	0.481144	1.12458	0.361657	0.60828	0.147114
BnACTIN33	1.36278	2.71032	2.8529	1.05486	0.402422
BnACTIN34	56.5619	70.0512	75.1269	30.9925	25.3595
BnACTIN35	8.15674	9.11361	8.67737	11.6109	6.12331
BnACTIN36	3.58043	0.057948	0.117691	0.00641	0.855841
BnACTIN37	0.078264	0	0.025535	0	0.069445
BnACTIN38	80.3306	139.909	111.706	181.731	153.583
BnACTIN39	120.096	187.109	74.254	91.5651	64.6224
BnACTIN40	0.0174	0	0	0	0
BnACTIN41	4.77071	6.82773	5.26075	5.69048	2.79954
BnACTIN42	5.40043	7.23195	3.40189	2.29206	0.806745
BnACTIN43	10.0905	12.1406	15.119	11.2436	10.4357
BnACTIN44	0	0	0.011451	0	0
BnACTIN45	1.9361	2.49157	2.12921	0.328884	0.799258
BnACTIN46	0	0.022997	0	0.0112413	0.0196797
BnACTIN47	6.5295	6.29184	4.23001	3.67289	1.75282
BnACTIN48	6.69109	9.56803	6.04565	7	3.56285
BnACTIN49	30.354	45.8883	35.1555	122.274	68.1177
BnACTIN50	0	0	0	0	0
BnACTIN51	0.11602	0.0331573	0.0756633	0.065814	0
BnACTIN52	34.0006	26.8577	25.7437	6.92241	17.1344
BnACTIN53	2.39581	1.21388	1.70819	6.61241	0.535858
BnACTIN54	0	0	0.381624	0	2.71143
BnACTIN55	3.33418	4.41098	0.788179	1.51209	0.478378
BnACTIN56	6.79667	5.10307	6.03138	3.47581	2.20744
BnACTIN57	22.2664	31.0451	16.4696	10.3685	7.2495
BnACTIN58	24.1668	12.6273	44.5972	51.0114	24.8453
BnACTIN59	10.7964	16.1203	7.75848	5.52442	2.48435
BnACTIN60	2.6029	0.022216	1.96527	3.86136	2.67445
BnACTIN61	10.9423	8.89556	31.9228	10.7176	10.3327
BnACTIN62	7.7631	6.51921	8.6737	6.44563	3.16351
BnACTIN63	8.99338	6.71905	6.45144	3.1258	1.85928
BnACTIN64	13.0127	14.3228	11.3606	8.78525	9.85975
BnACTIN65	5.78373	6.90497	3.70723	2.55374	3.94584
BnACTIN66	7.59613	8.62753	5.223	5.17418	3.1521
BnACTIN67	3.34518	3.07602	6.65946	3.00454	0.899286
BnACTIN68	156.834	177.762	188.087	79.2486	63.4066
BnACTIN69	20.246	25.9373	12.7112	9.42673	5.12617
