# Supplementary material for: Genome-Wide Profiling of the ACTIN Gene Family and Its Implications for Agronomic Traits in Brassica napus: A Bioinformatics Study
Source: Int J Mol Sci. 2024 Oct 6;25(19):10752. doi: 10.3390/ijms251910752 (PMC11476578; doi:10.3390/ijms251910752)
Supplement: Supplementary file 1 [file ijms-25-10752-s001.zip › Supplementary Table S14.xlsx]

## Sheet: Sheet1
Table S14. Expression patterns of BnACTINs under several stress conditions measured by FPKM.
ID	control	1h_de	8h_de	4h_ABA	24h_ABA	4h_cold	24_cold	4h_Nacl	24h_Nacl
BnACTIN1	0.0431593	0.015758	0.095812	0.030354	0.0618133	0.0322577	0.015707	0.0311793	0
BnACTIN2	75.4794	87.8226	116.937	86.3482	61.396	114.85	28.0118	149.419	240.894
BnACTIN3	1.84901	0.740878	0.507961	2.24674	1.58828	1.71865	0.856397	0.366951	2.29969
BnACTIN4	28.8198	33.9958	14.7041	28.8301	53.8691	18.6974	56.0498	28.4966	25.4521
BnACTIN5	0	0	0	0	0	0	0	0	0
BnACTIN6	2.84596	1.58307	6.91555	3.85872	4.24816	3.30398	6.35929	4.43032	3.57468
BnACTIN7	0	0	0	0	0	0	0	0	0
BnACTIN8	0	0	0.018212	0	0	0	0	0	0
BnACTIN9	78.0251	81.8936	114.654	71.5609	93.3405	186.774	110.039	165.689	110.615
BnACTIN10	62.9875	38.9326	18.6793	27.8187	62.8074	66.9032	108.438	27.1756	39.9201
BnACTIN11	2.62699	2.55994	3.65633	2.38511	3.16791	2.76193	2.78574	2.67754	3.56347
BnACTIN12	0.570906	0.131517	0.0462703	0.390982	0.633035	0.596658	0.0953343	0.195316	1.29472
BnACTIN13	0.134462	0.0402547	0.082735	0.0961617	0.0507183	0.113034	0.0209	0	0.125729
BnACTIN14	0.096667	0	0.017088	0.075402	0	0.0163467	0	0.016443	0.075454
BnACTIN15	29.2585	23.6178	24.375	31.7059	32.9084	30.5111	29.5828	31.7288	42.3905
BnACTIN16	7.96765	4.63868	4.56456	3.22863	5.31654	6.87942	2.27279	7.80986	6.42317
BnACTIN17	2.36291	2.10198	4.69854	1.91283	2.66572	2.21108	3.50581	2.91706	3.43811
BnACTIN18	0.0169277	0.0655293	0	0.0426437	0.0686013	0.0168913	0	0	0.0858427
BnACTIN19	0.968851	0.481583	0.695351	0.826433	1.28678	0.470229	0.538537	0.44958	0.962986
BnACTIN20	6.02353	4.16761	9.21128	4.33102	8.62021	6.76615	5.72306	6.10526	10.107
BnACTIN21	0.061176	0.02628	0	0.0991307	0.0700337	0.0123167	0	0	0.0129483
BnACTIN22	0.0617467	0	0	0	0	0	0	0	0
BnACTIN23	1.1958	0.660813	2.08611	1.2314	1.32819	1.06369	1.13088	1.37714	1.76374
BnACTIN24	0	0	0	0	0.0281737	0	0	0	0
BnACTIN25	6.04153	2.81353	9.5272	5.61309	7.53799	5.29696	4.57183	4.9578	9.90948
BnACTIN26	6.03738	2.70191	11.4281	4.22515	8.08548	5.09989	8.05007	7.51185	8.54781
BnACTIN27	0.995496	0.553219	0.775734	0.643321	0.979434	0.469152	0.101166	0.44492	2.31012
BnACTIN28	2.16089	3.84844	3.9047	2.67553	4.11626	1.30813	6.18279	2.70531	2.76042
BnACTIN29	0.826516	0.470002	1.92495	0.66892	1.29379	0.403264	0.494578	1.06885	0.647632
BnACTIN30	2.47456	4.53684	1.17658	1.02132	5.16591	1.21604	3.04902	4.40228	1.25529
BnACTIN31	9.18172	6.23623	7.46343	5.91005	9.02236	6.48141	9.37521	5.23454	6.6828
BnACTIN32	0.227882	0.0429917	0.0337457	0.20149	0.186018	0.0175097	0	0.017754	0.209885
BnACTIN33	0.403342	0.2191	0.332235	0.357894	0.728814	0.754207	1.60662	0.601627	0.882403
BnACTIN34	15.2175	11.767	6.06889	9.35173	22.9581	14.3299	26.5837	6.28735	15.0978
BnACTIN35	6.50107	14.6127	44.3264	10.6602	7.86632	8.22304	7.44911	28.4741	12.7923
BnACTIN36	0.6729	0.727134	0.246193	0.530709	0.622554	0.330177	0.703221	1.00571	0.157403
BnACTIN37	0.202984	0.148438	0.25638	0.148679	0.179813	0.0749263	0.0562543	0.200637	0.267157
BnACTIN38	103.829	133.285	169.035	133.105	126.464	180.114	64.1003	203.591	309.239
BnACTIN39	66.9642	56.8421	39.7377	70.194	144.12	58.0341	132.763	62.3209	74.8998
BnACTIN40	0	0.017403	0	0	0	0	0	0	0
BnACTIN41	3.2485	12.3344	31.8985	6.39174	3.93879	4.63271	2.13444	17.8344	7.98699
BnACTIN42	0.967747	0.571843	6.16066	2.81757	1.22352	1.12037	4.24653	3.06002	1.69073
BnACTIN43	2.4984	2.59006	1.14542	1.0439	2.75478	3.57991	5.31229	1.35835	1.60383
BnACTIN44	0	0	0	0	0	0	0	0	0
BnACTIN45	1.35818	0.648208	0.851153	1.03482	1.41018	0.757721	0.850213	1.19301	1.54592
BnACTIN46	0	0.057438	0	0.12396	0	0.0419863	0.016968	0.016397	0
BnACTIN47	1.89194	2.12412	4.0195	2.00774	3.30387	1.556	3.59515	2.71777	2.71918
BnACTIN48	3.36263	3.62943	7.19684	3.49691	6.18097	2.72368	7.62843	5.20979	5.59202
BnACTIN49	39.0839	36.3352	40.3359	26.8515	31.3562	72.6358	38.2514	53.8613	37.6627
BnACTIN50	0	0	0	0	0	0	0	0	0
BnACTIN51	0	0	0	0	0	0	0	0	0
BnACTIN52	12.7144	8.19334	11.4242	7.93676	14.8704	13.2396	15.2346	9.47185	14.4866
BnACTIN53	0.444514	0.33356	0.294085	0.116972	0.0830637	0.28256	0.259993	0.156575	0.172822
BnACTIN54	0.801156	0.115916	0.0126667	0.478866	0.648131	0.737458	0.312107	0.0813787	0.608083
BnACTIN55	0.820944	2.90151	3.52006	1.68338	1.87004	0.40898	0.877188	3.18975	2.23238
BnACTIN56	3.8576	1.43547	0.687553	3.12065	3.18247	2.97124	1.46291	1.76525	2.65327
BnACTIN57	9.55431	5.36018	10.2435	6.73408	11.2085	9.27708	6.46354	8.68533	12.9883
BnACTIN58	13.7863	10.393	9.04548	10.6038	14.1654	14.7441	13.6234	13.8079	15.8959
BnACTIN59	2.9245	2.94463	7.19009	2.65958	4.65121	2.78005	4.62862	3.62826	4.82326
BnACTIN60	0.948635	0.488772	0.681019	6.83177	1.48025	1.17895	1.21344	0.145403	0.466319
BnACTIN61	6.82557	2.96405	2.46878	4.04089	8.8064	3.65444	2.25138	2.39679	8.69076
BnACTIN62	3.40075	4.04415	6.7862	3.50911	4.45872	3.16804	7.5968	5.67036	5.18752
BnACTIN63	1.9011	0.626858	2.39373	1.3301	3.3424	1.2654	0.879232	1.48544	3.09602
BnACTIN64	8.37445	6.40902	7.84759	4.94503	7.99306	5.9742	8.17061	4.74572	5.87906
BnACTIN65	2.82593	0.312745	1.55398	1.40059	1.77609	1.46375	1.43618	0.538411	2.89622
BnACTIN66	3.55252	2.45505	7.08472	3.48902	4.33995	2.25337	4.16173	4.44902	5.91007
BnACTIN67	1.4634	0.988518	1.70874	1.70066	3.38421	1.30279	3.23511	2.11816	2.47146
BnACTIN68	38.5491	21.0343	17.3505	24.7877	53.0807	39.4141	72.8506	18.0931	38.9106
BnACTIN69	4.23981	2.24149	7.46395	3.86	5.91708	4.42687	4.34731	3.61208	7.47182
