# Supplementary material for: Genome-Wide Profiling of the ACTIN Gene Family and Its Implications for Agronomic Traits in Brassica napus: A Bioinformatics Study
Source: Int J Mol Sci. 2024 Oct 6;25(19):10752. doi: 10.3390/ijms251910752 (PMC11476578; doi:10.3390/ijms251910752)
Supplement: Supplementary file 1 [file ijms-25-10752-s001.zip › Supplementary Table S15.xlsx]

## Sheet: Sheet1
Table S15. SNP landscape of BnACTINs in a 324-Accession B. napus collection.
ID	Group	Chr	Start	End	Length	SNP number	SNP location	Primary flowering time (EFS)	Full flowering time (FFT1)	Final flowering time (FFT2)	Oil content (OC)	Protein content (PC)	Thousand Seed Weight (TSW)	Plant height (PH)	First branch height (FBH)	Main inflorescence length (MIL)	Main inflorescence silique density (MISD)	Main inflorescence silique number (MISN)	Thioglycoside (THI)	Stearic Acid (SA)	Oleic Acid (OA)	Eicosenoic Acid (EA1)	Erucic Acid (EA2)
BnACTIN1	Group Ⅴ	chrA01	11464958	11467265	2308	19	11465167;11465173;11465235;11465375;11465385;11465391;11465397;11465404;11465417;11465419;11465421;11465428;11465467;11465468;11466820;11466913;11466967;11466969;11467261
BnACTIN2	Group Ⅳ	chrA01	18562459	18564943	2485	70	18562784;18562905;18562945;18562991;18562992;18563032;18563135;18563238;18563250;18563268;18563280;18563301;18563310;18563343;18563376;18563475;18563511;18563538;18563541;18563565;18563571;18563604;18563613;18563676;18563691;18563706;18563730;18563751;18563879;18563901;18563913;18563928;18563958;18563964;18563967;18563970;18564000;18564048;18564057;18564063;18564102;18564117;18564135;18564237;185…
BnACTIN3	Group Ⅳ	chrA01	22395831	22398617	2787	101	22396990;22397012;22397014;22397017;22397020;22397032;22397042;22397053;22397173;22397185;22397197;22397200;22397203;22397281;22397284;22397296;22397329;22397362;22397410;22397432;22397438;22397440;22397441;22397442;22397443;22397444;22397447;22397449;22397451;22397452;22397455;22397456;22397460;22397461;22397462;22397463;22397464;22397466;22397467;22397469;22397470;22397471;22397473;22397474;223…
BnACTIN4	Group Ⅳ	chrA02	74371	76707	2337	36	75192;75237;75258;75267;75273;75282;75342;75357;75372;75381;75384;75390;75393;75396;75399;75432;75447;75456;75474;75516;75522;75586;75631;75670;75679;75745;75802;75814;75826;75859;75865;75985;76081;76156;76476;76550
BnACTIN5	Group Ⅴ	chrA02	3356025	3358401	2377	56	3356040;3356043;3356054;3356127;3356154;3356207;3356265;3356420;3356546;3356879;3357029;3357030;3357042;3357081;3357150;3357187;3357201;3357235;3357236;3357243;3357244;3357246;3357248;3357287;3357295;3357320;3357368;3357470;3357518;3357575;3357599;3357629;3357656;3357698;3357725;3357794;3357906;3358031;3358032;3358033;3358043;3358056;3358082;3358116;3358131;3358133;3358138;3358148;3358153;3358192…
BnACTIN6	Group Ⅵ	chrA02	14751643	14755190	3548	68	14751893;14751941;14751960;14751972;14752127;14752171;14752203;14752288;14752299;14752302;14752411;14752414;14752419;14752420;14752423;14752434;14752441;14752442;14752447;14752457;14752537;14752548;14752553;14752556;14752563;14752580;14752698;14752800;14752832;14752869;14752870;14752873;14752918;14752946;14753003;14753046;14753125;14753158;14753170;14753249;14753261;14753279;14753406;14753472;147…
BnACTIN7	Group Ⅴ	chrA03	4263995	4265728	1734	32	4264028;4264099;4264295;4264352;4264415;4264562;4264583;4264592;4264697;4264712;4264770;4264804;4264836;4264882;4264893;4264899;4264900;4264925;4264936;4264977;4265049;4265052;4265057;4265152;4265184;4265274;4265406;4265535;4265571;4265603;4265626;4265674
BnACTIN8	Group Ⅴ	chrA03	8124908	8127152	2245	28	8125039;8125706;8125721;8125727;8125817;8125889;8125946;8125947;8126049;8126074;8126097;8126104;8126120;8126127;8126168;8126342;8126405;8126549;8126582;8126702;8126753;8126861;8126927;8126963;8127058;8127060;8127078;8127095
BnACTIN9	Group Ⅳ	chrA03	17050661	17053064	2404	32	17050729;17050732;17050782;17050849;17050861;17050862;17050892;17050893;17051123;17051244;17051265;17051296;17051416;17051543;17051685;17051697;17052063;17052177;17052192;17052297;17052318;17052432;17052444;17052447;17052453;17052480;17052801;17052805;17052920;17052938;17053005;17053052
BnACTIN10	Group Ⅳ	chrA03_random	461551	463842	2292	83	461571;461639;461666;461676;461677;461684;461691;461722;461759;461765;461789;461808;461810;461812;461822;461861;461862;461886;461891;461917;462004;462014;462016;462021;462029;462037;462060;462061;462065;462129;462138;462147;462174;462692;462693;462697;462708;462725;462728;462743;462744;462746;462751;462753;462754;462755;462757;462759;462792;462801;462807;462837;462843;462873;462900;462924;462933;…															Significant	Significant
BnACTIN11	Group Ⅴ	chrA04	3350253	3352443	2191	41	3350275;3350318;3350719;3350743;3350779;3350821;3350896;3350908;3350956;3350970;3350974;3351079;3351172;3351226;3351286;3351439;3351478;3351562;3351586;3351607;3351700;3351714;3351735;3351737;3351741;3351800;3351912;3351922;3351987;3352031;3352044;3352103;3352149;3352172;3352192;3352231;3352238;3352251;3352310;3352368;3352395
BnACTIN12	Group Ⅳ	chrA04	17830329	17833575	3247	21	17830404;17830489;17830561;17830638;17830661;17830701;17830702;17830709;17830741;17830759;17831088;17831489;17831839;17831959;17832082;17832179;17832466;17832622;17832630;17832957;17833561
BnACTIN13	Group Ⅴ	chrA04_random	1140048	1141940	1893	43	1140064;1140114;1140148;1140156;1140157;1140254;1140286;1140686;1140752;1140803;1140812;1140824;1140826;1140836;1140842;1140851;1140857;1140869;1140872;1140890;1140899;1140911;1140920;1140932;1140941;1140956;1140974;1140977;1140992;1140995;1141004;1141007;1141037;1141208;1141217;1141226;1141241;1141250;1141253;1141256;1141277;1141286;1141376
BnACTIN14	Group Ⅴ	chrA05	3744935	3747468	2534	37	3744968;3745086;3745236;3745269;3745282;3745287;3745289;3745312;3745355;3745358;3745453;3745473;3745483;3745495;3745501;3745503;3745546;3745551;3745563;3745565;3745567;3745582;3745591;3745593;3745777;3745912;3745927;3746710;3746782;3746796;3746810;3746856;3746974;3747025;3747067;3747088;3747094
BnACTIN15	Group Ⅳ	chrA05	16476529	16478913	2385	25	16476559;16476589;16476603;16476612;16476687;16476968;16476969;16476993;16477318;16477396;16477444;16477447;16477525;16477537;16477597;16477679;16477725;16477746;16477749;16477755;16477773;16477776;16477962;16477971;16477980
BnACTIN16	Group Ⅳ	chrA05	16479772	16481486	1715	0
BnACTIN17	Group Ⅰ	chrA05	19462016	19465411	3396	136	19462157;19462302;19462311;19462314;19462367;19462492;19462496;19462499;19462508;19462517;19462562;19462565;19462568;19462626;19462633;19462644;19462659;19462661;19462699;19462705;19462706;19462712;19462728;19462785;19462802;19462813;19462819;19462828;19462854;19462866;19462890;19462895;19462912;19462915;19462944;19462946;19462957;19462966;19462971;19462998;19463082;19463098;19463112;19463114;194…
BnACTIN18	Group Ⅴ	chrA05	19546142	19548451	2310	57	19546193;19546291;19546315;19546321;19546366;19546372;19546414;19546465;19546471;19546507;19546516;19546564;19546567;19546588;19546591;19546648;19546657;19546693;19546732;19546747;19546756;19546762;19546789;19546825;19546852;19546876;19546882;19547411;19547414;19547438;19547446;19547492;19547505;19547510;19547516;19547564;19547684;19547687;19547704;19548195;19548216;19548261;19548266;19548310;195…
BnACTIN19	Group Ⅰ	chrA06	4057685	4060323	2639	34	4057702;4057707;4057720;4057725;4057779;4057943;4058222;4058261;4058584;4058595;4058979;4059007;4059032;4059038;4059043;4059162;4059199;4059204;4059272;4059273;4059402;4059404;4059423;4059444;4059482;4059491;4059617;4059833;4059947;4060121;4060151;4060226;4060247;4060286
BnACTIN20	Group Ⅱ	chrA06	6526112	6530133	4022	120	6526173;6526177;6526188;6526192;6526195;6526237;6526238;6526289;6526298;6526349;6526430;6526432;6526444;6526446;6526447;6526449;6526453;6526485;6526488;6526506;6526508;6526510;6526518;6526521;6526539;6526561;6526593;6526621;6526636;6526643;6526648;6526705;6526724;6526726;6526731;6526738;6526745;6526754;6526757;6526767;6526779;6526780;6526796;6526816;6526911;6526927;6526941;6526982;6527018;6527060…
BnACTIN21	Group Ⅴ	chrA06	10272438	10274455	2018	12	10273106;10273124;10273205;10273307;10273379;10273383;10273385;10273585;10273609;10273711;10274300;10274355
BnACTIN22	Group Ⅴ	chrA06	13958243	13960092	1850	15	13958410;13958449;13958485;13958622;13959006;13959074;13959086;13959151;13959172;13959287;13959372;13959438;13959492;13959948;13960071
BnACTIN23	Group Ⅰ	chrA06	21643355	21646103	2749	105	21643431;21643450;21643525;21643526;21643536;21643620;21643625;21643646;21643718;21643721;21643783;21643811;21643813;21643855;21643871;21643879;21643881;21643972;21644014;21644020;21644045;21644057;21644120;21644122;21644134;21644142;21644168;21644219;21644234;21644255;21644277;21644280;21644295;21644316;21644328;21644329;21644342;21644368;21644374;21644451;21644463;21644464;21644468;21644471;216…
BnACTIN24	Group Ⅳ	chrA07	226799	228732	1934	0
BnACTIN25	Group Ⅲ	chrA07	15235379	15237430	2052	84	15235382;15235391;15235426;15235467;15235470;15235478;15235521;15235559;15235563;15235567;15235573;15235629;15235702;15235707;15235719;15235776;15235792;15235800;15235842;15235848;15235866;15235869;15235889;15235935;15235943;15235947;15235951;15235954;15236051;15236066;15236110;15236224;15236284;15236288;15236318;15236320;15236325;15236327;15236350;15236367;15236404;15236408;15236413;15236414;152…
BnACTIN26	Group Ⅰ	chrA08	75592	77524	1933	0
BnACTIN27	Group Ⅱ	chrA08	16387432	16391170	3739	67	16387435;16387464;16387472;16387563;16387576;16387580;16387589;16388074;16388219;16388357;16388359;16388360;16388404;16388424;16388454;16388478;16389193;16389210;16389240;16389258;16389262;16389263;16389306;16389308;16389313;16389314;16389320;16389324;16389336;16389359;16389439;16389494;16389535;16389594;16389691;16389743;16389801;16389802;16389820;16389836;16389846;16389857;16389859;16389874;163…
BnACTIN28	Group Ⅰ	chrA08	17079592	17082290	2699	29	17079657;17079667;17080130;17080159;17080321;17080384;17081235;17081276;17081320;17081424;17081493;17081514;17081545;17081547;17081554;17081636;17081645;17081664;17081666;17081691;17081710;17081713;17081722;17081779;17081803;17081857;17082025;17082183;17082274
BnACTIN29	Group Ⅰ	chrA09	945301	948242	2942	128	945346;945408;945438;945461;945607;945752;945755;945771;945795;945810;945861;945873;945874;945875;945893;945896;946012;946046;946048;946049;946103;946121;946151;946174;946177;946191;946221;946231;946235;946242;946250;946253;946259;946260;946273;946278;946279;946300;946310;946346;946363;946364;946369;946401;946402;946406;946408;946414;946415;946416;946417;946421;946436;946442;946445;946455;946480;…												Significant	Significant	Significant
BnACTIN30	Group Ⅳ	chrA09	4972577	4974548	1972	0
BnACTIN31	Group Ⅴ	chrA09	24951321	24953503	2183	14	24951425;24951439;24951486;24951550;24951648;24951656;24951663;24951668;24951671;24951799;24951800;24951851;24952407;24952473
BnACTIN32	Group Ⅲ	chrA09	27693450	27695435	1986	39	27693465;27693474;27693480;27693492;27693525;27693572;27693633;27693661;27693674;27693696;27693788;27693827;27693915;27693966;27694013;27694016;27694019;27694022;27694067;27694070;27694105;27694122;27694124;27694125;27694133;27694166;27694358;27694726;27694816;27694818;27694819;27694933;27694950;27694972;27695056;27695058;27695127;27695208;27695385
BnACTIN33	Group Ⅴ	chrA10	10229889	10233653	3765	105	10229969;10229980;10230067;10230142;10230145;10230166;10230271;10230355;10230391;10230474;10230488;10230511;10230512;10230514;10230522;10230532;10230561;10230685;10230715;10230738;10230751;10230753;10230793;10230841;10230909;10230938;10230959;10230995;10231154;10231176;10231229;10231277;10231286;10231325;10231421;10231475;10231476;10231497;10231625;10231630;10231640;10231650;10231657;10231684;102…
BnACTIN34	Group Ⅳ	chrA10	15096791	15099070	2280	96	15096793;15096848;15096909;15096961;15096962;15096963;15096980;15097046;15097047;15097067;15097072;15097078;15097088;15097143;15097161;15097199;15097206;15097225;15097232;15097233;15097238;15097275;15097353;15097374;15097377;15097383;15097458;15097536;15097542;15097581;15097605;15097641;15097755;15097782;15097824;15097827;15097878;15097909;15097930;15097936;15097951;15097961;15097992;15097998;150…
BnACTIN35	Group Ⅰ	chrAnn_random	23324597	23328249	3653	141	23324608;23324613;23324617;23324618;23324621;23324624;23324641;23324642;23324643;23324706;23324708;23324720;23324781;23324783;23324818;23324903;23324939;23324961;23324963;23324998;23325007;23325008;23325009;23325019;23325050;23325066;23325068;23325069;23325070;23325203;23325224;23325246;23325249;23325260;23325309;23325313;23325331;23325339;23325367;23325377;23325452;23325488;23325542;23325555;233…
BnACTIN36	Group Ⅳ	chrAnn_random	41966048	41968137	2090	60	41966082;41966094;41966107;41966119;41966128;41966140;41966147;41966151;41966159;41966160;41966257;41966274;41966275;41966291;41966300;41966309;41966326;41966327;41966331;41966333;41966361;41966362;41966364;41966365;41966384;41967179;41967246;41967279;41967281;41967286;41967296;41967308;41967318;41967351;41967370;41967376;41967382;41967401;41967429;41967457;41967480;41967507;41967510;41967519;419…																Significant
BnACTIN37	Group Ⅴ	chrC01	11893630	11895398	1769	46	11893967;11894058;11894293;11894459;11894576;11894582;11894608;11894639;11894652;11894653;11894660;11894661;11894685;11894697;11894717;11894758;11894759;11894794;11894800;11894806;11894809;11894871;11894879;11894880;11894888;11894903;11895002;11895038;11895042;11895096;11895098;11895110;11895134;11895167;11895173;11895176;11895198;11895211;11895297;11895304;11895333;11895338;11895349;11895353;118…	Significant	Significant					Significant	Significant		Significant	Significant
BnACTIN38	Group Ⅳ	chrC01	33083179	33085438	2260	48	33083186;33083216;33083270;33083271;33083272;33083375;33083389;33083400;33083428;33083473;33083716;33083728;33083746;33083779;33083788;33083815;33083953;33083989;33084019;33084037;33084043;33084049;33084082;33084088;33084091;33084154;33084286;33084303;33084305;33084313;33084323;33084426;33084531;33084618;33084720;33084747;33084762;33084786;33084794;33084795;33084806;33084866;33084884;33084914;330…
BnACTIN39	Group Ⅳ	chrC02	282290	284609	2320	14	282464;282524;282572;282607;282687;282696;282702;282759;282773;282807;282840;282849;282852;282915
BnACTIN40	Group Ⅴ	chrC02	5637499	5639863	2365	15	5638796;5638808;5638820;5638859;5638892;5638967;5639063;5639165;5639249;5639261;5639265;5639274;5639305;5639403;5639439
BnACTIN41	Group Ⅰ	chrC02	7926356	7929997	3642	105	7927557;7927604;7927618;7927667;7927727;7927744;7927773;7927784;7927810;7927813;7927820;7927834;7927836;7927874;7927878;7927879;7927886;7927946;7928060;7928084;7928111;7928112;7928114;7928143;7928191;7928201;7928204;7928228;7928232;7928270;7928409;7928445;7928465;7928495;7928498;7928514;7928535;7928550;7928551;7928566;7928607;7928608;7928620;7928627;7928632;7928731;7928732;7928740;7928803;7928872…
BnACTIN42	Group Ⅵ	chrC02	32064433	32068988	4556	32	32064690;32064730;32064783;32064885;32065838;32065896;32066068;32066178;32066224;32066244;32067314;32067523;32067533;32067556;32067592;32067619;32067666;32067671;32067763;32067916;32067956;32068083;32068211;32068270;32068287;32068302;32068318;32068417;32068479;32068494;32068535;32068678
BnACTIN43	Group Ⅳ	chrC03	1909311	1911634	2324	10	1910314;1910350;1910410;1910430;1910443;1910444;1910459;1910462;1910514;1910574
BnACTIN44	Group Ⅴ	chrC03	5831297	5833162	1866	8	5831304;5831643;5832056;5832077;5832197;5832436;5832439;5832704
BnACTIN45	Group Ⅴ	chrC03	11079041	11081106	2066	54	11079139;11079148;11079223;11079256;11079280;11079284;11079329;11079330;11079331;11079347;11079459;11079534;11079633;11079654;11079669;11079687;11079696;11079717;11079813;11079837;11079849;11079913;11079937;11079968;11079996;11080035;11080043;11080052;11080089;11080094;11080107;11080121;11080126;11080137;11080145;11080173;11080181;11080182;11080221;11080229;11080281;11080293;11080344;11080401;110…
BnACTIN46	Group Ⅴ	chrC03	45059785	45061371	1587	6	45059922;45059931;45059967;45060036;45060276;45060312
BnACTIN47	Group Ⅰ	chrC03	46105056	46107843	2788	0
BnACTIN48	Group Ⅰ	chrC03	60497499	60502760	5262	51	60497606;60497830;60497835;60497914;60497917;60498388;60498510;60498593;60498595;60498612;60498624;60498628;60498629;60498814;60499168;60499169;60499297;60499526;60499741;60499744;60499750;60499756;60499779;60499819;60499826;60499832;60499865;60500047;60500250;60500263;60500328;60500590;60500719;60500778;60500782;60500868;60500871;60500904;60500928;60500930;60501081;60501423;60501507;60501508;605…
BnACTIN49	Group Ⅳ	chrC03_random	1811021	1813439	2419	39	1811247;1811265;1811424;1811477;1811489;1811493;1811498;1811524;1811579;1811580;1811650;1811656;1811674;1811688;1811795;1811815;1811830;1811885;1811905;1811917;1811946;1811956;1812079;1812160;1812235;1812280;1812445;1812652;1812685;1812703;1812826;1812979;1813038;1813170;1813171;1813247;1813299;1813317;1813349
BnACTIN50	Group Ⅴ	chrC03_random	3294796	3296614	1819	1	3296457
BnACTIN51	Group Ⅴ	chrC04	5770965	5773691	2727	48	5771147;5771364;5771772;5771940;5771946;5771959;5772010;5772023;5772056;5772057;5772078;5772108;5772117;5772179;5772184;5772211;5772217;5772224;5772225;5772249;5772285;5772299;5772334;5772348;5772375;5772384;5772855;5772890;5772934;5772937;5772956;5772958;5772961;5772984;5772987;5773013;5773017;5773034;5773037;5773039;5773042;5773053;5773058;5773066;5773175;5773373;5773376;5773518
BnACTIN52	Group Ⅴ	chrC04	28248591	28250954	2364	36	28248610;28248619;28248692;28248700;28248842;28248913;28248970;28249005;28249112;28249127;28249169;28249256;28249371;28249427;28249982;28250057;28250059;28250098;28250123;28250174;28250182;28250328;28250460;28250599;28250686;28250711;28250775;28250778;28250799;28250808;28250818;28250848;28250868;28250882;28250883;28250888
BnACTIN53	Group Ⅴ	chrC04	45058555	45060059	1505	25	45058766;45058778;45058922;45058935;45058970;45059003;45059012;45059015;45059030;45059051;45059066;45059087;45059096;45059102;45059108;45059144;45059150;45059156;45059165;45059181;45059183;45059195;45059285;45059309;45059320
BnACTIN54	Group Ⅳ	chrC04	46883729	46888143	4415	10	46883886;46883887;46883948;46886051;46886126;46886257;46886366;46886382;46886432;46886473
BnACTIN55	Group Ⅲ	chrC04_random	2961616	2963519	1904	10	2961767;2961830;2962049;2962063;2962433;2962527;2962962;2963029;2963285;2963314
BnACTIN56	Group Ⅰ	chrC05	4844795	4847544	2750	32	4844809;4844878;4844958;4844977;4845119;4845138;4845176;4845306;4845608;4845626;4845679;4846082;4846138;4846140;4846146;4846197;4846198;4846223;4846256;4846591;4847050;4847058;4847113;4847198;4847238;4847285;4847291;4847327;4847329;4847330;4847423;4847431
BnACTIN57	Group Ⅱ	chrC05	8228732	8232859	4128	128	8228737;8228763;8228765;8228770;8228827;8228850;8228860;8228863;8228871;8228878;8228882;8228885;8228909;8228928;8229000;8229211;8229225;8229464;8229588;8229604;8229606;8229659;8229695;8229738;8229755;8229763;8229764;8229766;8229776;8229867;8229871;8229899;8229900;8229901;8229931;8229938;8229939;8230004;8230007;8230015;8230020;8230021;8230031;8230043;8230051;8230052;8230062;8230063;8230064;8230145…
BnACTIN58	Group Ⅳ	chrC05	33696597	33699015	2419	3	33697802;33699011;33699015
BnACTIN59	Group Ⅰ	chrC05	38796785	38800246	3462	89	38797048;38797054;38797064;38797121;38797206;38797241;38797250;38797251;38797252;38797276;38797283;38797289;38797300;38797320;38797326;38797335;38797342;38797350;38797358;38797369;38797371;38797391;38797401;38797404;38797413;38797430;38797470;38797479;38797768;38797815;38797861;38797866;38797897;38797914;38797929;38797950;38797959;38797975;38798013;38798056;38798066;38798093;38798102;38798132;387…
BnACTIN60	Group Ⅴ	chrC05	38935525	38937391	1867	30	38935841;38935856;38935916;38935937;38935982;38936027;38936036;38936057;38936066;38936117;38936138;38936141;38936183;38936243;38936699;38936726;38936742;38936746;38936762;38936780;38936854;38936887;38936890;38936959;38936995;38937065;38937070;38937076;38937133;38937211
BnACTIN61	Group Ⅳ	chrC06	10275145	10277092	1948	16	10275296;10275342;10275349;10275376;10275528;10275587;10275598;10275649;10275720;10275744;10275804;10275808;10275813;10275834;10275843;10275855
BnACTIN62	Group Ⅰ	chrC07_random	1708131	1710950	2820	43	1708294;1708298;1708461;1708727;1709233;1709315;1709317;1709327;1709331;1709345;1709353;1709355;1709367;1709368;1709391;1709421;1709445;1709451;1709475;1709512;1709525;1709547;1709548;1709561;1709596;1709649;1709659;1709668;1709687;1709795;1709840;1709877;1709883;1709884;1709894;1710227;1710551;1710879;1710892;1710899;1710905;1710906;1710916
BnACTIN63	Group Ⅱ	chrC08	21352998	21356753	3756	54	21354677;21354680;21354692;21354696;21354701;21354711;21354713;21354715;21354731;21354750;21354761;21354764;21354790;21354798;21354822;21354833;21354841;21354843;21354844;21354893;21354908;21354923;21354926;21354988;21355017;21355051;21355057;21355088;21355089;21355109;21355115;21355143;21355149;21355150;21355285;21355356;21355362;21355370;21355439;21355446;21355447;21355462;21355507;21355578;213…
BnACTIN64	Group Ⅴ	chrC08	26691732	26693981	2250	10	26691786;26692484;26692509;26692510;26692511;26692522;26692794;26692987;26693836;26693892
BnACTIN65	Group Ⅲ	chrC08	30521807	30523631	1825	22	30522304;30522353;30522376;30522412;30522473;30522493;30522510;30522556;30522655;30522659;30522823;30522852;30522915;30522918;30522924;30522957;30522958;30522972;30523018;30523026;30523052;30523153
BnACTIN66	Group Ⅰ	chrC09	733693	736592	2900	36	734038;734188;734203;734233;734244;734245;734255;734267;734313;734405;734414;734428;734439;734462;734463;734474;734496;734514;734567;734570;734619;734622;734624;734626;734632;734633;734636;734641;734644;734670;734686;734695;734696;735241;735247;735262
BnACTIN67	Group Ⅴ	chrC09	38188096	38196319	8224	60	38189801;38190023;38190061;38190062;38190075;38190084;38190092;38190095;38190097;38190106;38190121;38190126;38190150;38190166;38190225;38190253;38190331;38190361;38190391;38190429;38191547;38191568;38191625;38191685;38192009;38192174;38192311;38192328;38192521;38192541;38192543;38192560;38192616;38192683;38192834;38192842;38192904;38192973;38192992;38193974;38193986;38193995;38194084;38194092;381…
BnACTIN68	Group Ⅳ	chrC09	46501190	46503487	2298	58	46501443;46501444;46501464;46501469;46501475;46501485;46501558;46501614;46501621;46501622;46501683;46501695;46501740;46501770;46501935;46501968;46501992;46502205;46502211;46502247;46502265;46502268;46502296;46502338;46502346;46502368;46502497;46502527;46502605;46502827;46502830;46502876;46502920;46502934;46502957;46502958;46502970;46502972;46503001;46503002;46503078;46503087;46503088;46503131;465…
BnACTIN69	Group Ⅲ	chrCnn_random	29509078	29511142	2065	23	29510470;29510483;29510497;29510505;29510516;29510571;29510577;29510592;29510619;29510622;29510625;29510631;29510646;29510679;29510704;29510712;29510743;29510750;29510967;29510973;29510976;29510999;29511021
