# Supplementary material for: Genome-Wide Profiling of the ACTIN Gene Family and Its Implications for Agronomic Traits in Brassica napus: A Bioinformatics Study
Source: Int J Mol Sci. 2024 Oct 6;25(19):10752. doi: 10.3390/ijms251910752 (PMC11476578; doi:10.3390/ijms251910752)
Supplement: Supplementary file 1 [file ijms-25-10752-s001.zip › Supplementary Table S16.xlsx]

## Sheet: Sheet1
Table S16. Annotation of SNPs in BnACTINs.
Chromosome	Position	REF	ALT	Annotation
chrA01	11465167	G	T	ANN=T|intron_variant|MODIFIER|BnaA01g19850D|BnaA01g19850D|transcript|BnaA01g19850D|protein_coding|1/4|c.-17+146G>T||||||
chrA01	11465173	G	T	ANN=T|intron_variant|MODIFIER|BnaA01g19850D|BnaA01g19850D|transcript|BnaA01g19850D|protein_coding|1/4|c.-17+152G>T||||||
chrA01	11465235	T	A	ANN=A|intron_variant|MODIFIER|BnaA01g19850D|BnaA01g19850D|transcript|BnaA01g19850D|protein_coding|1/4|c.-17+214T>A||||||
chrA01	11465375	C	T	ANN=T|intron_variant|MODIFIER|BnaA01g19850D|BnaA01g19850D|transcript|BnaA01g19850D|protein_coding|1/4|c.-16-81C>T||||||
chrA01	11465385	T	G	ANN=G|intron_variant|MODIFIER|BnaA01g19850D|BnaA01g19850D|transcript|BnaA01g19850D|protein_coding|1/4|c.-16-71T>G||||||
chrA01	11465391	A	C	ANN=C|intron_variant|MODIFIER|BnaA01g19850D|BnaA01g19850D|transcript|BnaA01g19850D|protein_coding|1/4|c.-16-65A>C||||||
chrA01	11465397	T	A	ANN=A|intron_variant|MODIFIER|BnaA01g19850D|BnaA01g19850D|transcript|BnaA01g19850D|protein_coding|1/4|c.-16-59T>A||||||
chrA01	11465404	T	G	ANN=G|intron_variant|MODIFIER|BnaA01g19850D|BnaA01g19850D|transcript|BnaA01g19850D|protein_coding|1/4|c.-16-52T>G||||||
chrA01	11465417	G	A	ANN=A|intron_variant|MODIFIER|BnaA01g19850D|BnaA01g19850D|transcript|BnaA01g19850D|protein_coding|1/4|c.-16-39G>A||||||
chrA01	11465419	T	A	ANN=A|intron_variant|MODIFIER|BnaA01g19850D|BnaA01g19850D|transcript|BnaA01g19850D|protein_coding|1/4|c.-16-37T>A||||||
chrA01	11465421	T	C	ANN=C|intron_variant|MODIFIER|BnaA01g19850D|BnaA01g19850D|transcript|BnaA01g19850D|protein_coding|1/4|c.-16-35T>C||||||
chrA01	11465428	C	A	ANN=A|intron_variant|MODIFIER|BnaA01g19850D|BnaA01g19850D|transcript|BnaA01g19850D|protein_coding|1/4|c.-16-28C>A||||||
chrA01	11465467	T	G	ANN=G|5_prime_UTR_premature_start_codon_gain_variant|LOW|BnaA01g19850D|BnaA01g19850D|transcript|BnaA01g19850D|protein_coding|2/5|c.-5T>G||||||,G|5_prime_UTR_variant|MODIFIER|BnaA01g19850D|BnaA01g19850D|transcript|BnaA01g19850D|protein_coding|2/5|c.-5T>G|||||5|
chrA01	11465468	G	A	ANN=A|5_prime_UTR_variant|MODIFIER|BnaA01g19850D|BnaA01g19850D|transcript|BnaA01g19850D|protein_coding|2/5|c.-4G>A|||||4|
chrA01	11466820	T	C	ANN=C|synonymous_variant|LOW|BnaA01g19850D|BnaA01g19850D|transcript|BnaA01g19850D|protein_coding|4/5|c.957T>C|p.Ile319Ile|1037/1386|957/1134|319/377||
chrA01	11466913	C	A	ANN=A|synonymous_variant|LOW|BnaA01g19850D|BnaA01g19850D|transcript|BnaA01g19850D|protein_coding|4/5|c.1050C>A|p.Ser350Ser|1130/1386|1050/1134|350/377||
chrA01	11466967	A	G	ANN=G|intron_variant|MODIFIER|BnaA01g19850D|BnaA01g19850D|transcript|BnaA01g19850D|protein_coding|4/4|c.1068+36A>G||||||
chrA01	11466969	C	T	ANN=T|intron_variant|MODIFIER|BnaA01g19850D|BnaA01g19850D|transcript|BnaA01g19850D|protein_coding|4/4|c.1068+38C>T||||||
chrA01	11467261	T	G	ANN=G|3_prime_UTR_variant|MODIFIER|BnaA01g19850D|BnaA01g19850D|transcript|BnaA01g19850D|protein_coding|5/5|c.*168T>G|||||168|
chrA01	18562784	C	G	ANN=G|3_prime_UTR_variant|MODIFIER|BnaA01g26500D|BnaA01g26500D|transcript|BnaA01g26500D|protein_coding|4/4|c.*272G>C|||||272|
chrA01	18562905	T	A	ANN=A|3_prime_UTR_variant|MODIFIER|BnaA01g26500D|BnaA01g26500D|transcript|BnaA01g26500D|protein_coding|4/4|c.*151A>T|||||151|
chrA01	18562945	A	G	ANN=G|3_prime_UTR_variant|MODIFIER|BnaA01g26500D|BnaA01g26500D|transcript|BnaA01g26500D|protein_coding|4/4|c.*111T>C|||||111|
chrA01	18562991	G	A	ANN=A|3_prime_UTR_variant|MODIFIER|BnaA01g26500D|BnaA01g26500D|transcript|BnaA01g26500D|protein_coding|4/4|c.*65C>T|||||65|
chrA01	18562992	A	G	ANN=G|3_prime_UTR_variant|MODIFIER|BnaA01g26500D|BnaA01g26500D|transcript|BnaA01g26500D|protein_coding|4/4|c.*64T>C|||||64|
chrA01	18563032	C	T	ANN=T|3_prime_UTR_variant|MODIFIER|BnaA01g26500D|BnaA01g26500D|transcript|BnaA01g26500D|protein_coding|4/4|c.*24G>A|||||24|
chrA01	18563135	A	G	ANN=G|intron_variant|MODIFIER|BnaA01g26500D|BnaA01g26500D|transcript|BnaA01g26500D|protein_coding|3/3|c.1069-14T>C||||||
chrA01	18563238	T	A	ANN=A|synonymous_variant|LOW|BnaA01g26500D|BnaA01g26500D|transcript|BnaA01g26500D|protein_coding|3/4|c.1035A>T|p.Gly345Gly|1540/2236|1035/1134|345/377||
chrA01	18563250	C	G	ANN=G|synonymous_variant|LOW|BnaA01g26500D|BnaA01g26500D|transcript|BnaA01g26500D|protein_coding|3/4|c.1023G>C|p.Val341Val|1528/2236|1023/1134|341/377||
chrA01	18563268	G	C	ANN=C|synonymous_variant|LOW|BnaA01g26500D|BnaA01g26500D|transcript|BnaA01g26500D|protein_coding|3/4|c.1005C>G|p.Pro335Pro|1510/2236|1005/1134|335/377||
chrA01	18563280	C	A	ANN=A|synonymous_variant|LOW|BnaA01g26500D|BnaA01g26500D|transcript|BnaA01g26500D|protein_coding|3/4|c.993G>T|p.Val331Val|1498/2236|993/1134|331/377||
chrA01	18563301	A	T	ANN=T|synonymous_variant|LOW|BnaA01g26500D|BnaA01g26500D|transcript|BnaA01g26500D|protein_coding|3/4|c.972T>A|p.Pro324Pro|1477/2236|972/1134|324/377||
chrA01	18563310	T	C	ANN=C|synonymous_variant|LOW|BnaA01g26500D|BnaA01g26500D|transcript|BnaA01g26500D|protein_coding|3/4|c.963A>G|p.Ala321Ala|1468/2236|963/1134|321/377||
chrA01	18563343	C	A	ANN=A|synonymous_variant|LOW|BnaA01g26500D|BnaA01g26500D|transcript|BnaA01g26500D|protein_coding|3/4|c.930G>T|p.Gly310Gly|1435/2236|930/1134|310/377||
chrA01	18563376	A	G	ANN=G|synonymous_variant|LOW|BnaA01g26500D|BnaA01g26500D|transcript|BnaA01g26500D|protein_coding|3/4|c.897T>C|p.Ile299Ile|1402/2236|897/1134|299/377||
chrA01	18563475	C	A	ANN=A|synonymous_variant|LOW|BnaA01g26500D|BnaA01g26500D|transcript|BnaA01g26500D|protein_coding|3/4|c.798G>T|p.Pro266Pro|1303/2236|798/1134|266/377||
chrA01	18563511	G	A	ANN=A|synonymous_variant|LOW|BnaA01g26500D|BnaA01g26500D|transcript|BnaA01g26500D|protein_coding|3/4|c.762C>T|p.Ala254Ala|1267/2236|762/1134|254/377||
chrA01	18563538	A	G	ANN=G|synonymous_variant|LOW|BnaA01g26500D|BnaA01g26500D|transcript|BnaA01g26500D|protein_coding|3/4|c.735T>C|p.Pro245Pro|1240/2236|735/1134|245/377||
chrA01	18563541	T	C	ANN=C|synonymous_variant|LOW|BnaA01g26500D|BnaA01g26500D|transcript|BnaA01g26500D|protein_coding|3/4|c.732A>G|p.Leu244Leu|1237/2236|732/1134|244/377||
chrA01	18563565	T	A	ANN=A|synonymous_variant|LOW|BnaA01g26500D|BnaA01g26500D|transcript|BnaA01g26500D|protein_coding|3/4|c.708A>T|p.Ser236Ser|1213/2236|708/1134|236/377||
chrA01	18563571	G	T	ANN=T|synonymous_variant|LOW|BnaA01g26500D|BnaA01g26500D|transcript|BnaA01g26500D|protein_coding|3/4|c.702C>A|p.Thr234Thr|1207/2236|702/1134|234/377||
chrA01	18563604	G	C	ANN=C|synonymous_variant|LOW|BnaA01g26500D|BnaA01g26500D|transcript|BnaA01g26500D|protein_coding|3/4|c.669C>G|p.Val223Val|1174/2236|669/1134|223/377||
chrA01	18563613	A	G	ANN=G|synonymous_variant|LOW|BnaA01g26500D|BnaA01g26500D|transcript|BnaA01g26500D|protein_coding|3/4|c.660T>C|p.Phe220Phe|1165/2236|660/1134|220/377||
chrA01	18563676	A	G	ANN=G|synonymous_variant|LOW|BnaA01g26500D|BnaA01g26500D|transcript|BnaA01g26500D|protein_coding|3/4|c.597T>C|p.Gly199Gly|1102/2236|597/1134|199/377||
chrA01	18563691	G	A	ANN=A|synonymous_variant|LOW|BnaA01g26500D|BnaA01g26500D|transcript|BnaA01g26500D|protein_coding|3/4|c.582C>T|p.Ile194Ile|1087/2236|582/1134|194/377||
chrA01	18563706	G	A	ANN=A|synonymous_variant|LOW|BnaA01g26500D|BnaA01g26500D|transcript|BnaA01g26500D|protein_coding|3/4|c.567C>T|p.Asp189Asp|1072/2236|567/1134|189/377||
chrA01	18563730	G	A	ANN=A|synonymous_variant|LOW|BnaA01g26500D|BnaA01g26500D|transcript|BnaA01g26500D|protein_coding|3/4|c.543C>T|p.Asp181Asp|1048/2236|543/1134|181/377||
chrA01	18563751	G	T	ANN=T|synonymous_variant|LOW|BnaA01g26500D|BnaA01g26500D|transcript|BnaA01g26500D|protein_coding|3/4|c.522C>A|p.Pro174Pro|1027/2236|522/1134|174/377||
chrA01	18563879	T	G	ANN=G|downstream_gene_variant|MODIFIER|BnaA01g26510D|BnaA01g26510D|transcript|BnaA01g26510D|protein_coding||c.*5016A>C|||||4896|,G|intron_variant|MODIFIER|BnaA01g26500D|BnaA01g26500D|transcript|BnaA01g26500D|protein_coding|2/3|c.454+18A>C||||||
chrA01	18563901	A	G	ANN=G|synonymous_variant|LOW|BnaA01g26500D|BnaA01g26500D|transcript|BnaA01g26500D|protein_coding|2/4|c.450T>C|p.Thr150Thr|955/2236|450/1134|150/377||,G|downstream_gene_variant|MODIFIER|BnaA01g26510D|BnaA01g26510D|transcript|BnaA01g26510D|protein_coding||c.*4994T>C|||||4874|
chrA01	18563913	G	A	ANN=A|synonymous_variant|LOW|BnaA01g26500D|BnaA01g26500D|transcript|BnaA01g26500D|protein_coding|2/4|c.438C>T|p.Ala146Ala|943/2236|438/1134|146/377||,A|downstream_gene_variant|MODIFIER|BnaA01g26510D|BnaA01g26510D|transcript|BnaA01g26510D|protein_coding||c.*4982C>T|||||4862|
chrA01	18563928	A	G	ANN=G|synonymous_variant|LOW|BnaA01g26500D|BnaA01g26500D|transcript|BnaA01g26500D|protein_coding|2/4|c.423T>C|p.Val141Val|928/2236|423/1134|141/377||,G|downstream_gene_variant|MODIFIER|BnaA01g26510D|BnaA01g26510D|transcript|BnaA01g26510D|protein_coding||c.*4967T>C|||||4847|
chrA01	18563958	A	G	ANN=G|synonymous_variant|LOW|BnaA01g26500D|BnaA01g26500D|transcript|BnaA01g26500D|protein_coding|2/4|c.393T>C|p.Ser131Ser|898/2236|393/1134|131/377||,G|downstream_gene_variant|MODIFIER|BnaA01g26510D|BnaA01g26510D|transcript|BnaA01g26510D|protein_coding||c.*4937T>C|||||4817|
chrA01	18563964	G	A	ANN=A|synonymous_variant|LOW|BnaA01g26500D|BnaA01g26500D|transcript|BnaA01g26500D|protein_coding|2/4|c.387C>T|p.Phe129Phe|892/2236|387/1134|129/377||,A|downstream_gene_variant|MODIFIER|BnaA01g26510D|BnaA01g26510D|transcript|BnaA01g26510D|protein_coding||c.*4931C>T|||||4811|
chrA01	18563967	A	G	ANN=G|synonymous_variant|LOW|BnaA01g26500D|BnaA01g26500D|transcript|BnaA01g26500D|protein_coding|2/4|c.384T>C|p.Thr128Thr|889/2236|384/1134|128/377||,G|downstream_gene_variant|MODIFIER|BnaA01g26510D|BnaA01g26510D|transcript|BnaA01g26510D|protein_coding||c.*4928T>C|||||4808|
chrA01	18563970	T	C	ANN=C|synonymous_variant|LOW|BnaA01g26500D|BnaA01g26500D|transcript|BnaA01g26500D|protein_coding|2/4|c.381A>G|p.Glu127Glu|886/2236|381/1134|127/377||,C|downstream_gene_variant|MODIFIER|BnaA01g26510D|BnaA01g26510D|transcript|BnaA01g26510D|protein_coding||c.*4925A>G|||||4805|
chrA01	18564000	G	A	ANN=A|synonymous_variant|LOW|BnaA01g26500D|BnaA01g26500D|transcript|BnaA01g26500D|protein_coding|2/4|c.351C>T|p.Asn117Asn|856/2236|351/1134|117/377||,A|downstream_gene_variant|MODIFIER|BnaA01g26510D|BnaA01g26510D|transcript|BnaA01g26510D|protein_coding||c.*4895C>T|||||4775|
chrA01	18564048	C	T	ANN=T|synonymous_variant|LOW|BnaA01g26500D|BnaA01g26500D|transcript|BnaA01g26500D|protein_coding|2/4|c.303G>A|p.Glu101Glu|808/2236|303/1134|101/377||,T|downstream_gene_variant|MODIFIER|BnaA01g26510D|BnaA01g26510D|transcript|BnaA01g26510D|protein_coding||c.*4847G>A|||||4727|
chrA01	18564057	A	G	ANN=G|synonymous_variant|LOW|BnaA01g26500D|BnaA01g26500D|transcript|BnaA01g26500D|protein_coding|2/4|c.294T>C|p.Ile98Ile|799/2236|294/1134|98/377||,G|downstream_gene_variant|MODIFIER|BnaA01g26510D|BnaA01g26510D|transcript|BnaA01g26510D|protein_coding||c.*4838T>C|||||4718|
chrA01	18564063	A	G	ANN=G|synonymous_variant|LOW|BnaA01g26500D|BnaA01g26500D|transcript|BnaA01g26500D|protein_coding|2/4|c.288T>C|p.Leu96Leu|793/2236|288/1134|96/377||,G|downstream_gene_variant|MODIFIER|BnaA01g26510D|BnaA01g26510D|transcript|BnaA01g26510D|protein_coding||c.*4832T>C|||||4712|
chrA01	18564102	G	A	ANN=A|synonymous_variant|LOW|BnaA01g26500D|BnaA01g26500D|transcript|BnaA01g26500D|protein_coding|2/4|c.249C>T|p.Asp83Asp|754/2236|249/1134|83/377||,A|downstream_gene_variant|MODIFIER|BnaA01g26510D|BnaA01g26510D|transcript|BnaA01g26510D|protein_coding||c.*4793C>T|||||4673|
chrA01	18564117	A	C	ANN=C|synonymous_variant|LOW|BnaA01g26500D|BnaA01g26500D|transcript|BnaA01g26500D|protein_coding|2/4|c.234T>G|p.Val78Val|739/2236|234/1134|78/377||,C|downstream_gene_variant|MODIFIER|BnaA01g26510D|BnaA01g26510D|transcript|BnaA01g26510D|protein_coding||c.*4778T>G|||||4658|
chrA01	18564135	C	G	ANN=G|synonymous_variant|LOW|BnaA01g26500D|BnaA01g26500D|transcript|BnaA01g26500D|protein_coding|2/4|c.216G>C|p.Pro72Pro|721/2236|216/1134|72/377||,G|downstream_gene_variant|MODIFIER|BnaA01g26510D|BnaA01g26510D|transcript|BnaA01g26510D|protein_coding||c.*4760G>C|||||4640|
chrA01	18564237	A	G	ANN=G|synonymous_variant|LOW|BnaA01g26500D|BnaA01g26500D|transcript|BnaA01g26500D|protein_coding|2/4|c.114T>C|p.Gly38Gly|619/2236|114/1134|38/377||,G|downstream_gene_variant|MODIFIER|BnaA01g26510D|BnaA01g26510D|transcript|BnaA01g26510D|protein_coding||c.*4658T>C|||||4538|
chrA01	18564264	T	G	ANN=G|synonymous_variant|LOW|BnaA01g26500D|BnaA01g26500D|transcript|BnaA01g26500D|protein_coding|2/4|c.87A>C|p.Pro29Pro|592/2236|87/1134|29/377||,G|downstream_gene_variant|MODIFIER|BnaA01g26510D|BnaA01g26510D|transcript|BnaA01g26510D|protein_coding||c.*4631A>C|||||4511|
chrA01	18564279	G	C	ANN=C|synonymous_variant|LOW|BnaA01g26500D|BnaA01g26500D|transcript|BnaA01g26500D|protein_coding|2/4|c.72C>G|p.Ala24Ala|577/2236|72/1134|24/377||,C|downstream_gene_variant|MODIFIER|BnaA01g26510D|BnaA01g26510D|transcript|BnaA01g26510D|protein_coding||c.*4616C>G|||||4496|
chrA01	18564303	A	G	ANN=G|downstream_gene_variant|MODIFIER|BnaA01g26510D|BnaA01g26510D|transcript|BnaA01g26510D|protein_coding||c.*4592T>C|||||4472|,G|intron_variant|MODIFIER|BnaA01g26500D|BnaA01g26500D|transcript|BnaA01g26500D|protein_coding|1/3|c.61-13T>C||||||
chrA01	18564311	A	G	ANN=G|downstream_gene_variant|MODIFIER|BnaA01g26510D|BnaA01g26510D|transcript|BnaA01g26510D|protein_coding||c.*4584T>C|||||4464|,G|intron_variant|MODIFIER|BnaA01g26500D|BnaA01g26500D|transcript|BnaA01g26500D|protein_coding|1/3|c.61-21T>C||||||
chrA01	18564312	T	C	ANN=C|downstream_gene_variant|MODIFIER|BnaA01g26510D|BnaA01g26510D|transcript|BnaA01g26510D|protein_coding||c.*4583A>G|||||4463|,C|intron_variant|MODIFIER|BnaA01g26500D|BnaA01g26500D|transcript|BnaA01g26500D|protein_coding|1/3|c.61-22A>G||||||
chrA01	18564324	G	A	ANN=A|downstream_gene_variant|MODIFIER|BnaA01g26510D|BnaA01g26510D|transcript|BnaA01g26510D|protein_coding||c.*4571C>T|||||4451|,A|intron_variant|MODIFIER|BnaA01g26500D|BnaA01g26500D|transcript|BnaA01g26500D|protein_coding|1/3|c.61-34C>T||||||
chrA01	18564346	A	T	ANN=T|downstream_gene_variant|MODIFIER|BnaA01g26510D|BnaA01g26510D|transcript|BnaA01g26510D|protein_coding||c.*4549T>A|||||4429|,T|intron_variant|MODIFIER|BnaA01g26500D|BnaA01g26500D|transcript|BnaA01g26500D|protein_coding|1/3|c.60+33T>A||||||
chrA01	18564351	G	A	ANN=A|downstream_gene_variant|MODIFIER|BnaA01g26510D|BnaA01g26510D|transcript|BnaA01g26510D|protein_coding||c.*4544C>T|||||4424|,A|intron_variant|MODIFIER|BnaA01g26500D|BnaA01g26500D|transcript|BnaA01g26500D|protein_coding|1/3|c.60+28C>T||||||
chrA01	18564412	G	C	ANN=C|synonymous_variant|LOW|BnaA01g26500D|BnaA01g26500D|transcript|BnaA01g26500D|protein_coding|1/4|c.27C>G|p.Pro9Pro|532/2236|27/1134|9/377||,C|downstream_gene_variant|MODIFIER|BnaA01g26510D|BnaA01g26510D|transcript|BnaA01g26510D|protein_coding||c.*4483C>G|||||4363|
chrA01	18564443	T	A	ANN=A|5_prime_UTR_variant|MODIFIER|BnaA01g26500D|BnaA01g26500D|transcript|BnaA01g26500D|protein_coding|1/4|c.-5A>T|||||5|,A|downstream_gene_variant|MODIFIER|BnaA01g26510D|BnaA01g26510D|transcript|BnaA01g26510D|protein_coding||c.*4452A>T|||||4332|
chrA01	18564457	C	T	ANN=T|5_prime_UTR_premature_start_codon_gain_variant|LOW|BnaA01g26500D|BnaA01g26500D|transcript|BnaA01g26500D|protein_coding|1/4|c.-19G>A||||||,T|5_prime_UTR_variant|MODIFIER|BnaA01g26500D|BnaA01g26500D|transcript|BnaA01g26500D|protein_coding|1/4|c.-19G>A|||||19|,T|downstream_gene_variant|MODIFIER|BnaA01g26510D|BnaA01g26510D|transcript|BnaA01g26510D|protein_coding||c.*4438G>A|||||4318|
chrA01	18564464	G	A	ANN=A|5_prime_UTR_variant|MODIFIER|BnaA01g26500D|BnaA01g26500D|transcript|BnaA01g26500D|protein_coding|1/4|c.-26C>T|||||26|,A|downstream_gene_variant|MODIFIER|BnaA01g26510D|BnaA01g26510D|transcript|BnaA01g26510D|protein_coding||c.*4431C>T|||||4311|
chrA01	18564469	A	G	ANN=G|5_prime_UTR_variant|MODIFIER|BnaA01g26500D|BnaA01g26500D|transcript|BnaA01g26500D|protein_coding|1/4|c.-31T>C|||||31|,G|downstream_gene_variant|MODIFIER|BnaA01g26510D|BnaA01g26510D|transcript|BnaA01g26510D|protein_coding||c.*4426T>C|||||4306|
chrA01	18564611	T	C	ANN=C|5_prime_UTR_variant|MODIFIER|BnaA01g26500D|BnaA01g26500D|transcript|BnaA01g26500D|protein_coding|1/4|c.-173A>G|||||173|,C|downstream_gene_variant|MODIFIER|BnaA01g26510D|BnaA01g26510D|transcript|BnaA01g26510D|protein_coding||c.*4284A>G|||||4164|
chrA01	18564613	G	A	ANN=A|5_prime_UTR_variant|MODIFIER|BnaA01g26500D|BnaA01g26500D|transcript|BnaA01g26500D|protein_coding|1/4|c.-175C>T|||||175|,A|downstream_gene_variant|MODIFIER|BnaA01g26510D|BnaA01g26510D|transcript|BnaA01g26510D|protein_coding||c.*4282C>T|||||4162|
chrA01	18564633	T	A	ANN=A|5_prime_UTR_variant|MODIFIER|BnaA01g26500D|BnaA01g26500D|transcript|BnaA01g26500D|protein_coding|1/4|c.-195A>T|||||195|,A|downstream_gene_variant|MODIFIER|BnaA01g26510D|BnaA01g26510D|transcript|BnaA01g26510D|protein_coding||c.*4262A>T|||||4142|
chrA01	18564647	T	A	ANN=A|5_prime_UTR_premature_start_codon_gain_variant|LOW|BnaA01g26500D|BnaA01g26500D|transcript|BnaA01g26500D|protein_coding|1/4|c.-209A>T||||||,A|5_prime_UTR_variant|MODIFIER|BnaA01g26500D|BnaA01g26500D|transcript|BnaA01g26500D|protein_coding|1/4|c.-209A>T|||||209|,A|downstream_gene_variant|MODIFIER|BnaA01g26510D|BnaA01g26510D|transcript|BnaA01g26510D|protein_coding||c.*4248A>T|||||4128|
chrA01	18564778	G	A	ANN=A|5_prime_UTR_premature_start_codon_gain_variant|LOW|BnaA01g26500D|BnaA01g26500D|transcript|BnaA01g26500D|protein_coding|1/4|c.-340C>T||||||,A|5_prime_UTR_variant|MODIFIER|BnaA01g26500D|BnaA01g26500D|transcript|BnaA01g26500D|protein_coding|1/4|c.-340C>T|||||340|,A|downstream_gene_variant|MODIFIER|BnaA01g26510D|BnaA01g26510D|transcript|BnaA01g26510D|protein_coding||c.*4117C>T|||||3997|
chrA01	18564779	T	G	ANN=G|5_prime_UTR_variant|MODIFIER|BnaA01g26500D|BnaA01g26500D|transcript|BnaA01g26500D|protein_coding|1/4|c.-341A>C|||||341|,G|downstream_gene_variant|MODIFIER|BnaA01g26510D|BnaA01g26510D|transcript|BnaA01g26510D|protein_coding||c.*4116A>C|||||3996|
chrA01	18564789	T	G	ANN=G|5_prime_UTR_variant|MODIFIER|BnaA01g26500D|BnaA01g26500D|transcript|BnaA01g26500D|protein_coding|1/4|c.-351A>C|||||351|,G|downstream_gene_variant|MODIFIER|BnaA01g26510D|BnaA01g26510D|transcript|BnaA01g26510D|protein_coding||c.*4106A>C|||||3986|
chrA01	18564793	A	G	ANN=G|5_prime_UTR_variant|MODIFIER|BnaA01g26500D|BnaA01g26500D|transcript|BnaA01g26500D|protein_coding|1/4|c.-355T>C|||||355|,G|downstream_gene_variant|MODIFIER|BnaA01g26510D|BnaA01g26510D|transcript|BnaA01g26510D|protein_coding||c.*4102T>C|||||3982|
chrA01	18564846	C	A	ANN=A|5_prime_UTR_variant|MODIFIER|BnaA01g26500D|BnaA01g26500D|transcript|BnaA01g26500D|protein_coding|1/4|c.-408G>T|||||408|,A|downstream_gene_variant|MODIFIER|BnaA01g26510D|BnaA01g26510D|transcript|BnaA01g26510D|protein_coding||c.*4049G>T|||||3929|
chrA01	18564880	C	G	ANN=G|5_prime_UTR_variant|MODIFIER|BnaA01g26500D|BnaA01g26500D|transcript|BnaA01g26500D|protein_coding|1/4|c.-442G>C|||||442|,G|downstream_gene_variant|MODIFIER|BnaA01g26510D|BnaA01g26510D|transcript|BnaA01g26510D|protein_coding||c.*4015G>C|||||3895|
chrA01	18564884	A	T	ANN=T|5_prime_UTR_variant|MODIFIER|BnaA01g26500D|BnaA01g26500D|transcript|BnaA01g26500D|protein_coding|1/4|c.-446T>A|||||446|,T|downstream_gene_variant|MODIFIER|BnaA01g26510D|BnaA01g26510D|transcript|BnaA01g26510D|protein_coding||c.*4011T>A|||||3891|
chrA01	18564904	T	C	ANN=C|5_prime_UTR_variant|MODIFIER|BnaA01g26500D|BnaA01g26500D|transcript|BnaA01g26500D|protein_coding|1/4|c.-466A>G|||||466|,C|downstream_gene_variant|MODIFIER|BnaA01g26510D|BnaA01g26510D|transcript|BnaA01g26510D|protein_coding||c.*3991A>G|||||3871|
chrA01	18564926	C	G	ANN=G|5_prime_UTR_variant|MODIFIER|BnaA01g26500D|BnaA01g26500D|transcript|BnaA01g26500D|protein_coding|1/4|c.-488G>C|||||488|,G|downstream_gene_variant|MODIFIER|BnaA01g26510D|BnaA01g26510D|transcript|BnaA01g26510D|protein_coding||c.*3969G>C|||||3849|
chrA01	22396990	T	C	ANN=C|synonymous_variant|LOW|BnaA01g33120D|BnaA01g33120D|transcript|BnaA01g33120D|protein_coding|5/9|c.339T>C|p.Asp113Asp|419/1799|339/1401|113/466||,C|downstream_gene_variant|MODIFIER|BnaA01g33110D|BnaA01g33110D|transcript|BnaA01g33110D|protein_coding||c.*4358T>C|||||4358|WARNING_TRANSCRIPT_MULTIPLE_STOP_CODONS,C|downstream_gene_variant|MODIFIER|BnaA01g33130D|BnaA01g33130D|transcript|BnaA01g3313…
chrA01	22397012	C	T	ANN=T|synonymous_variant|LOW|BnaA01g33120D|BnaA01g33120D|transcript|BnaA01g33120D|protein_coding|5/9|c.361C>T|p.Leu121Leu|441/1799|361/1401|121/466||,T|downstream_gene_variant|MODIFIER|BnaA01g33110D|BnaA01g33110D|transcript|BnaA01g33110D|protein_coding||c.*4380C>T|||||4380|WARNING_TRANSCRIPT_MULTIPLE_STOP_CODONS,T|downstream_gene_variant|MODIFIER|BnaA01g33130D|BnaA01g33130D|transcript|BnaA01g3313…
chrA01	22397014	A	G	ANN=G|synonymous_variant|LOW|BnaA01g33120D|BnaA01g33120D|transcript|BnaA01g33120D|protein_coding|5/9|c.363A>G|p.Leu121Leu|443/1799|363/1401|121/466||,G|downstream_gene_variant|MODIFIER|BnaA01g33110D|BnaA01g33110D|transcript|BnaA01g33110D|protein_coding||c.*4382A>G|||||4382|WARNING_TRANSCRIPT_MULTIPLE_STOP_CODONS,G|downstream_gene_variant|MODIFIER|BnaA01g33130D|BnaA01g33130D|transcript|BnaA01g3313…
chrA01	22397017	A	G	ANN=G|synonymous_variant|LOW|BnaA01g33120D|BnaA01g33120D|transcript|BnaA01g33120D|protein_coding|5/9|c.366A>G|p.Arg122Arg|446/1799|366/1401|122/466||,G|downstream_gene_variant|MODIFIER|BnaA01g33110D|BnaA01g33110D|transcript|BnaA01g33110D|protein_coding||c.*4385A>G|||||4385|WARNING_TRANSCRIPT_MULTIPLE_STOP_CODONS,G|downstream_gene_variant|MODIFIER|BnaA01g33130D|BnaA01g33130D|transcript|BnaA01g3313…
chrA01	22397020	C	T	ANN=T|synonymous_variant|LOW|BnaA01g33120D|BnaA01g33120D|transcript|BnaA01g33120D|protein_coding|5/9|c.369C>T|p.Asp123Asp|449/1799|369/1401|123/466||,T|downstream_gene_variant|MODIFIER|BnaA01g33110D|BnaA01g33110D|transcript|BnaA01g33110D|protein_coding||c.*4388C>T|||||4388|WARNING_TRANSCRIPT_MULTIPLE_STOP_CODONS,T|downstream_gene_variant|MODIFIER|BnaA01g33130D|BnaA01g33130D|transcript|BnaA01g3313…
chrA01	22397032	A	C	ANN=C|synonymous_variant|LOW|BnaA01g33120D|BnaA01g33120D|transcript|BnaA01g33120D|protein_coding|5/9|c.381A>C|p.Ile127Ile|461/1799|381/1401|127/466||,C|downstream_gene_variant|MODIFIER|BnaA01g33110D|BnaA01g33110D|transcript|BnaA01g33110D|protein_coding||c.*4400A>C|||||4400|WARNING_TRANSCRIPT_MULTIPLE_STOP_CODONS,C|downstream_gene_variant|MODIFIER|BnaA01g33130D|BnaA01g33130D|transcript|BnaA01g3313…
chrA01	22397042	G	C	ANN=C|missense_variant|MODERATE|BnaA01g33120D|BnaA01g33120D|transcript|BnaA01g33120D|protein_coding|5/9|c.391G>C|p.Val131Leu|471/1799|391/1401|131/466||,C|downstream_gene_variant|MODIFIER|BnaA01g33110D|BnaA01g33110D|transcript|BnaA01g33110D|protein_coding||c.*4410G>C|||||4410|WARNING_TRANSCRIPT_MULTIPLE_STOP_CODONS,C|downstream_gene_variant|MODIFIER|BnaA01g33130D|BnaA01g33130D|transcript|BnaA01g3…
chrA01	22397053	A	G	ANN=G|synonymous_variant|LOW|BnaA01g33120D|BnaA01g33120D|transcript|BnaA01g33120D|protein_coding|5/9|c.402A>G|p.Arg134Arg|482/1799|402/1401|134/466||,G|downstream_gene_variant|MODIFIER|BnaA01g33110D|BnaA01g33110D|transcript|BnaA01g33110D|protein_coding||c.*4421A>G|||||4421|WARNING_TRANSCRIPT_MULTIPLE_STOP_CODONS,G|downstream_gene_variant|MODIFIER|BnaA01g33130D|BnaA01g33130D|transcript|BnaA01g3313…
chrA01	22397173	G	A	ANN=A|synonymous_variant|LOW|BnaA01g33120D|BnaA01g33120D|transcript|BnaA01g33120D|protein_coding|5/9|c.522G>A|p.Leu174Leu|602/1799|522/1401|174/466||,A|downstream_gene_variant|MODIFIER|BnaA01g33110D|BnaA01g33110D|transcript|BnaA01g33110D|protein_coding||c.*4541G>A|||||4541|WARNING_TRANSCRIPT_MULTIPLE_STOP_CODONS,A|downstream_gene_variant|MODIFIER|BnaA01g33130D|BnaA01g33130D|transcript|BnaA01g3313…
chrA01	22397185	T	C	ANN=C|synonymous_variant|LOW|BnaA01g33120D|BnaA01g33120D|transcript|BnaA01g33120D|protein_coding|5/9|c.534T>C|p.Asp178Asp|614/1799|534/1401|178/466||,C|downstream_gene_variant|MODIFIER|BnaA01g33110D|BnaA01g33110D|transcript|BnaA01g33110D|protein_coding||c.*4553T>C|||||4553|WARNING_TRANSCRIPT_MULTIPLE_STOP_CODONS,C|downstream_gene_variant|MODIFIER|BnaA01g33130D|BnaA01g33130D|transcript|BnaA01g3313…
chrA01	22397197	C	T	ANN=T|synonymous_variant|LOW|BnaA01g33120D|BnaA01g33120D|transcript|BnaA01g33120D|protein_coding|5/9|c.546C>T|p.Ala182Ala|626/1799|546/1401|182/466||,T|downstream_gene_variant|MODIFIER|BnaA01g33110D|BnaA01g33110D|transcript|BnaA01g33110D|protein_coding||c.*4565C>T|||||4565|WARNING_TRANSCRIPT_MULTIPLE_STOP_CODONS,T|downstream_gene_variant|MODIFIER|BnaA01g33130D|BnaA01g33130D|transcript|BnaA01g3313…
chrA01	22397200	C	T	ANN=T|synonymous_variant|LOW|BnaA01g33120D|BnaA01g33120D|transcript|BnaA01g33120D|protein_coding|5/9|c.549C>T|p.Asn183Asn|629/1799|549/1401|183/466||,T|downstream_gene_variant|MODIFIER|BnaA01g33110D|BnaA01g33110D|transcript|BnaA01g33110D|protein_coding||c.*4568C>T|||||4568|WARNING_TRANSCRIPT_MULTIPLE_STOP_CODONS,T|downstream_gene_variant|MODIFIER|BnaA01g33130D|BnaA01g33130D|transcript|BnaA01g3313…
chrA01	22397203	C	T	ANN=T|synonymous_variant|LOW|BnaA01g33120D|BnaA01g33120D|transcript|BnaA01g33120D|protein_coding|5/9|c.552C>T|p.Asn184Asn|632/1799|552/1401|184/466||,T|downstream_gene_variant|MODIFIER|BnaA01g33110D|BnaA01g33110D|transcript|BnaA01g33110D|protein_coding||c.*4571C>T|||||4571|WARNING_TRANSCRIPT_MULTIPLE_STOP_CODONS,T|downstream_gene_variant|MODIFIER|BnaA01g33130D|BnaA01g33130D|transcript|BnaA01g3313…
chrA01	22397281	A	G	ANN=G|synonymous_variant|LOW|BnaA01g33120D|BnaA01g33120D|transcript|BnaA01g33120D|protein_coding|5/9|c.630A>G|p.Glu210Glu|710/1799|630/1401|210/466||,G|downstream_gene_variant|MODIFIER|BnaA01g33110D|BnaA01g33110D|transcript|BnaA01g33110D|protein_coding||c.*4649A>G|||||4649|WARNING_TRANSCRIPT_MULTIPLE_STOP_CODONS,G|downstream_gene_variant|MODIFIER|BnaA01g33130D|BnaA01g33130D|transcript|BnaA01g3313…
chrA01	22397284	G	A	ANN=A|synonymous_variant|LOW|BnaA01g33120D|BnaA01g33120D|transcript|BnaA01g33120D|protein_coding|5/9|c.633G>A|p.Leu211Leu|713/1799|633/1401|211/466||,A|downstream_gene_variant|MODIFIER|BnaA01g33110D|BnaA01g33110D|transcript|BnaA01g33110D|protein_coding||c.*4652G>A|||||4652|WARNING_TRANSCRIPT_MULTIPLE_STOP_CODONS,A|downstream_gene_variant|MODIFIER|BnaA01g33130D|BnaA01g33130D|transcript|BnaA01g3313…
chrA01	22397296	A	G	ANN=G|synonymous_variant|LOW|BnaA01g33120D|BnaA01g33120D|transcript|BnaA01g33120D|protein_coding|5/9|c.645A>G|p.Val215Val|725/1799|645/1401|215/466||,G|downstream_gene_variant|MODIFIER|BnaA01g33110D|BnaA01g33110D|transcript|BnaA01g33110D|protein_coding||c.*4664A>G|||||4664|WARNING_TRANSCRIPT_MULTIPLE_STOP_CODONS,G|downstream_gene_variant|MODIFIER|BnaA01g33130D|BnaA01g33130D|transcript|BnaA01g3313…
chrA01	22397329	T	C	ANN=C|synonymous_variant|LOW|BnaA01g33120D|BnaA01g33120D|transcript|BnaA01g33120D|protein_coding|5/9|c.678T>C|p.Leu226Leu|758/1799|678/1401|226/466||,C|downstream_gene_variant|MODIFIER|BnaA01g33110D|BnaA01g33110D|transcript|BnaA01g33110D|protein_coding||c.*4697T>C|||||4697|WARNING_TRANSCRIPT_MULTIPLE_STOP_CODONS,C|downstream_gene_variant|MODIFIER|BnaA01g33130D|BnaA01g33130D|transcript|BnaA01g3313…
chrA01	22397362	T	G	ANN=G|synonymous_variant|LOW|BnaA01g33120D|BnaA01g33120D|transcript|BnaA01g33120D|protein_coding|5/9|c.711T>G|p.Leu237Leu|791/1799|711/1401|237/466||,G|downstream_gene_variant|MODIFIER|BnaA01g33110D|BnaA01g33110D|transcript|BnaA01g33110D|protein_coding||c.*4730T>G|||||4730|WARNING_TRANSCRIPT_MULTIPLE_STOP_CODONS,G|downstream_gene_variant|MODIFIER|BnaA01g33130D|BnaA01g33130D|transcript|BnaA01g3313…
chrA01	22397410	G	A	ANN=A|synonymous_variant|LOW|BnaA01g33120D|BnaA01g33120D|transcript|BnaA01g33120D|protein_coding|5/9|c.759G>A|p.Glu253Glu|839/1799|759/1401|253/466||,A|downstream_gene_variant|MODIFIER|BnaA01g33110D|BnaA01g33110D|transcript|BnaA01g33110D|protein_coding||c.*4778G>A|||||4778|WARNING_TRANSCRIPT_MULTIPLE_STOP_CODONS,A|downstream_gene_variant|MODIFIER|BnaA01g33130D|BnaA01g33130D|transcript|BnaA01g3313…
chrA01	22397432	C	A	ANN=A|splice_region_variant&intron_variant|LOW|BnaA01g33120D|BnaA01g33120D|transcript|BnaA01g33120D|protein_coding|5/8|c.773+8C>A||||||,A|downstream_gene_variant|MODIFIER|BnaA01g33110D|BnaA01g33110D|transcript|BnaA01g33110D|protein_coding||c.*4800C>A|||||4800|WARNING_TRANSCRIPT_MULTIPLE_STOP_CODONS,A|downstream_gene_variant|MODIFIER|BnaA01g33130D|BnaA01g33130D|transcript|BnaA01g33130D|protein_cod…
chrA01	22397438	C	A	ANN=A|downstream_gene_variant|MODIFIER|BnaA01g33110D|BnaA01g33110D|transcript|BnaA01g33110D|protein_coding||c.*4806C>A|||||4806|WARNING_TRANSCRIPT_MULTIPLE_STOP_CODONS,A|downstream_gene_variant|MODIFIER|BnaA01g33130D|BnaA01g33130D|transcript|BnaA01g33130D|protein_coding||c.*1509G>T|||||1280|,A|intron_variant|MODIFIER|BnaA01g33120D|BnaA01g33120D|transcript|BnaA01g33120D|protein_coding|5/8|c.773+14…
chrA01	22397440	T	A	ANN=A|downstream_gene_variant|MODIFIER|BnaA01g33110D|BnaA01g33110D|transcript|BnaA01g33110D|protein_coding||c.*4808T>A|||||4808|WARNING_TRANSCRIPT_MULTIPLE_STOP_CODONS,A|downstream_gene_variant|MODIFIER|BnaA01g33130D|BnaA01g33130D|transcript|BnaA01g33130D|protein_coding||c.*1507A>T|||||1278|,A|intron_variant|MODIFIER|BnaA01g33120D|BnaA01g33120D|transcript|BnaA01g33120D|protein_coding|5/8|c.773+16…
chrA01	22397441	C	T	ANN=T|downstream_gene_variant|MODIFIER|BnaA01g33110D|BnaA01g33110D|transcript|BnaA01g33110D|protein_coding||c.*4809C>T|||||4809|WARNING_TRANSCRIPT_MULTIPLE_STOP_CODONS,T|downstream_gene_variant|MODIFIER|BnaA01g33130D|BnaA01g33130D|transcript|BnaA01g33130D|protein_coding||c.*1506G>A|||||1277|,T|intron_variant|MODIFIER|BnaA01g33120D|BnaA01g33120D|transcript|BnaA01g33120D|protein_coding|5/8|c.773+17…
chrA01	22397442	T	A	ANN=A|downstream_gene_variant|MODIFIER|BnaA01g33110D|BnaA01g33110D|transcript|BnaA01g33110D|protein_coding||c.*4810T>A|||||4810|WARNING_TRANSCRIPT_MULTIPLE_STOP_CODONS,A|downstream_gene_variant|MODIFIER|BnaA01g33130D|BnaA01g33130D|transcript|BnaA01g33130D|protein_coding||c.*1505A>T|||||1276|,A|intron_variant|MODIFIER|BnaA01g33120D|BnaA01g33120D|transcript|BnaA01g33120D|protein_coding|5/8|c.773+18…
chrA01	22397443	C	T	ANN=T|downstream_gene_variant|MODIFIER|BnaA01g33110D|BnaA01g33110D|transcript|BnaA01g33110D|protein_coding||c.*4811C>T|||||4811|WARNING_TRANSCRIPT_MULTIPLE_STOP_CODONS,T|downstream_gene_variant|MODIFIER|BnaA01g33130D|BnaA01g33130D|transcript|BnaA01g33130D|protein_coding||c.*1504G>A|||||1275|,T|intron_variant|MODIFIER|BnaA01g33120D|BnaA01g33120D|transcript|BnaA01g33120D|protein_coding|5/8|c.773+19…
chrA01	22397444	A	T	ANN=T|downstream_gene_variant|MODIFIER|BnaA01g33110D|BnaA01g33110D|transcript|BnaA01g33110D|protein_coding||c.*4812A>T|||||4812|WARNING_TRANSCRIPT_MULTIPLE_STOP_CODONS,T|downstream_gene_variant|MODIFIER|BnaA01g33130D|BnaA01g33130D|transcript|BnaA01g33130D|protein_coding||c.*1503T>A|||||1274|,T|intron_variant|MODIFIER|BnaA01g33120D|BnaA01g33120D|transcript|BnaA01g33120D|protein_coding|5/8|c.773+20…
chrA01	22397447	T	A	ANN=A|downstream_gene_variant|MODIFIER|BnaA01g33110D|BnaA01g33110D|transcript|BnaA01g33110D|protein_coding||c.*4815T>A|||||4815|WARNING_TRANSCRIPT_MULTIPLE_STOP_CODONS,A|downstream_gene_variant|MODIFIER|BnaA01g33130D|BnaA01g33130D|transcript|BnaA01g33130D|protein_coding||c.*1500A>T|||||1271|,A|intron_variant|MODIFIER|BnaA01g33120D|BnaA01g33120D|transcript|BnaA01g33120D|protein_coding|5/8|c.773+23…
chrA01	22397449	G	C	ANN=C|downstream_gene_variant|MODIFIER|BnaA01g33110D|BnaA01g33110D|transcript|BnaA01g33110D|protein_coding||c.*4817G>C|||||4817|WARNING_TRANSCRIPT_MULTIPLE_STOP_CODONS,C|downstream_gene_variant|MODIFIER|BnaA01g33130D|BnaA01g33130D|transcript|BnaA01g33130D|protein_coding||c.*1498C>G|||||1269|,C|intron_variant|MODIFIER|BnaA01g33120D|BnaA01g33120D|transcript|BnaA01g33120D|protein_coding|5/8|c.773+25…
chrA01	22397451	A	T	ANN=T|downstream_gene_variant|MODIFIER|BnaA01g33110D|BnaA01g33110D|transcript|BnaA01g33110D|protein_coding||c.*4819A>T|||||4819|WARNING_TRANSCRIPT_MULTIPLE_STOP_CODONS,T|downstream_gene_variant|MODIFIER|BnaA01g33130D|BnaA01g33130D|transcript|BnaA01g33130D|protein_coding||c.*1496T>A|||||1267|,T|intron_variant|MODIFIER|BnaA01g33120D|BnaA01g33120D|transcript|BnaA01g33120D|protein_coding|5/8|c.773+27…
chrA01	22397452	T	G	ANN=G|downstream_gene_variant|MODIFIER|BnaA01g33110D|BnaA01g33110D|transcript|BnaA01g33110D|protein_coding||c.*4820T>G|||||4820|WARNING_TRANSCRIPT_MULTIPLE_STOP_CODONS,G|downstream_gene_variant|MODIFIER|BnaA01g33130D|BnaA01g33130D|transcript|BnaA01g33130D|protein_coding||c.*1495A>C|||||1266|,G|intron_variant|MODIFIER|BnaA01g33120D|BnaA01g33120D|transcript|BnaA01g33120D|protein_coding|5/8|c.773+28…
chrA01	22397455	A	T	ANN=T|downstream_gene_variant|MODIFIER|BnaA01g33110D|BnaA01g33110D|transcript|BnaA01g33110D|protein_coding||c.*4823A>T|||||4823|WARNING_TRANSCRIPT_MULTIPLE_STOP_CODONS,T|downstream_gene_variant|MODIFIER|BnaA01g33130D|BnaA01g33130D|transcript|BnaA01g33130D|protein_coding||c.*1492T>A|||||1263|,T|intron_variant|MODIFIER|BnaA01g33120D|BnaA01g33120D|transcript|BnaA01g33120D|protein_coding|5/8|c.773+31…
chrA01	22397456	A	T	ANN=T|downstream_gene_variant|MODIFIER|BnaA01g33110D|BnaA01g33110D|transcript|BnaA01g33110D|protein_coding||c.*4824A>T|||||4824|WARNING_TRANSCRIPT_MULTIPLE_STOP_CODONS,T|downstream_gene_variant|MODIFIER|BnaA01g33130D|BnaA01g33130D|transcript|BnaA01g33130D|protein_coding||c.*1491T>A|||||1262|,T|intron_variant|MODIFIER|BnaA01g33120D|BnaA01g33120D|transcript|BnaA01g33120D|protein_coding|5/8|c.773+32…
chrA01	22397460	T	A	ANN=A|downstream_gene_variant|MODIFIER|BnaA01g33110D|BnaA01g33110D|transcript|BnaA01g33110D|protein_coding||c.*4828T>A|||||4828|WARNING_TRANSCRIPT_MULTIPLE_STOP_CODONS,A|downstream_gene_variant|MODIFIER|BnaA01g33130D|BnaA01g33130D|transcript|BnaA01g33130D|protein_coding||c.*1487A>T|||||1258|,A|intron_variant|MODIFIER|BnaA01g33120D|BnaA01g33120D|transcript|BnaA01g33120D|protein_coding|5/8|c.773+36…
chrA01	22397461	T	G	ANN=G|downstream_gene_variant|MODIFIER|BnaA01g33110D|BnaA01g33110D|transcript|BnaA01g33110D|protein_coding||c.*4829T>G|||||4829|WARNING_TRANSCRIPT_MULTIPLE_STOP_CODONS,G|downstream_gene_variant|MODIFIER|BnaA01g33130D|BnaA01g33130D|transcript|BnaA01g33130D|protein_coding||c.*1486A>C|||||1257|,G|intron_variant|MODIFIER|BnaA01g33120D|BnaA01g33120D|transcript|BnaA01g33120D|protein_coding|5/8|c.773+37…
chrA01	22397462	C	T	ANN=T|downstream_gene_variant|MODIFIER|BnaA01g33110D|BnaA01g33110D|transcript|BnaA01g33110D|protein_coding||c.*4830C>T|||||4830|WARNING_TRANSCRIPT_MULTIPLE_STOP_CODONS,T|downstream_gene_variant|MODIFIER|BnaA01g33130D|BnaA01g33130D|transcript|BnaA01g33130D|protein_coding||c.*1485G>A|||||1256|,T|intron_variant|MODIFIER|BnaA01g33120D|BnaA01g33120D|transcript|BnaA01g33120D|protein_coding|5/8|c.773+38…
chrA01	22397463	T	A	ANN=A|downstream_gene_variant|MODIFIER|BnaA01g33110D|BnaA01g33110D|transcript|BnaA01g33110D|protein_coding||c.*4831T>A|||||4831|WARNING_TRANSCRIPT_MULTIPLE_STOP_CODONS,A|downstream_gene_variant|MODIFIER|BnaA01g33130D|BnaA01g33130D|transcript|BnaA01g33130D|protein_coding||c.*1484A>T|||||1255|,A|intron_variant|MODIFIER|BnaA01g33120D|BnaA01g33120D|transcript|BnaA01g33120D|protein_coding|5/8|c.773+39…
chrA01	22397464	T	C	ANN=C|downstream_gene_variant|MODIFIER|BnaA01g33110D|BnaA01g33110D|transcript|BnaA01g33110D|protein_coding||c.*4832T>C|||||4832|WARNING_TRANSCRIPT_MULTIPLE_STOP_CODONS,C|downstream_gene_variant|MODIFIER|BnaA01g33130D|BnaA01g33130D|transcript|BnaA01g33130D|protein_coding||c.*1483A>G|||||1254|,C|intron_variant|MODIFIER|BnaA01g33120D|BnaA01g33120D|transcript|BnaA01g33120D|protein_coding|5/8|c.773+40…
chrA01	22397466	G	T	ANN=T|downstream_gene_variant|MODIFIER|BnaA01g33110D|BnaA01g33110D|transcript|BnaA01g33110D|protein_coding||c.*4834G>T|||||4834|WARNING_TRANSCRIPT_MULTIPLE_STOP_CODONS,T|downstream_gene_variant|MODIFIER|BnaA01g33130D|BnaA01g33130D|transcript|BnaA01g33130D|protein_coding||c.*1481C>A|||||1252|,T|intron_variant|MODIFIER|BnaA01g33120D|BnaA01g33120D|transcript|BnaA01g33120D|protein_coding|5/8|c.773+42…
chrA01	22397467	A	T	ANN=T|downstream_gene_variant|MODIFIER|BnaA01g33110D|BnaA01g33110D|transcript|BnaA01g33110D|protein_coding||c.*4835A>T|||||4835|WARNING_TRANSCRIPT_MULTIPLE_STOP_CODONS,T|downstream_gene_variant|MODIFIER|BnaA01g33130D|BnaA01g33130D|transcript|BnaA01g33130D|protein_coding||c.*1480T>A|||||1251|,T|intron_variant|MODIFIER|BnaA01g33120D|BnaA01g33120D|transcript|BnaA01g33120D|protein_coding|5/8|c.774-42…
chrA01	22397469	G	T	ANN=T|downstream_gene_variant|MODIFIER|BnaA01g33110D|BnaA01g33110D|transcript|BnaA01g33110D|protein_coding||c.*4837G>T|||||4837|WARNING_TRANSCRIPT_MULTIPLE_STOP_CODONS,T|downstream_gene_variant|MODIFIER|BnaA01g33130D|BnaA01g33130D|transcript|BnaA01g33130D|protein_coding||c.*1478C>A|||||1249|,T|intron_variant|MODIFIER|BnaA01g33120D|BnaA01g33120D|transcript|BnaA01g33120D|protein_coding|5/8|c.774-40…
chrA01	22397470	T	G	ANN=G|downstream_gene_variant|MODIFIER|BnaA01g33110D|BnaA01g33110D|transcript|BnaA01g33110D|protein_coding||c.*4838T>G|||||4838|WARNING_TRANSCRIPT_MULTIPLE_STOP_CODONS,G|downstream_gene_variant|MODIFIER|BnaA01g33130D|BnaA01g33130D|transcript|BnaA01g33130D|protein_coding||c.*1477A>C|||||1248|,G|intron_variant|MODIFIER|BnaA01g33120D|BnaA01g33120D|transcript|BnaA01g33120D|protein_coding|5/8|c.774-39…
chrA01	22397471	A	G	ANN=G|downstream_gene_variant|MODIFIER|BnaA01g33110D|BnaA01g33110D|transcript|BnaA01g33110D|protein_coding||c.*4839A>G|||||4839|WARNING_TRANSCRIPT_MULTIPLE_STOP_CODONS,G|downstream_gene_variant|MODIFIER|BnaA01g33130D|BnaA01g33130D|transcript|BnaA01g33130D|protein_coding||c.*1476T>C|||||1247|,G|intron_variant|MODIFIER|BnaA01g33120D|BnaA01g33120D|transcript|BnaA01g33120D|protein_coding|5/8|c.774-38…
chrA01	22397473	T	A	ANN=A|downstream_gene_variant|MODIFIER|BnaA01g33110D|BnaA01g33110D|transcript|BnaA01g33110D|protein_coding||c.*4841T>A|||||4841|WARNING_TRANSCRIPT_MULTIPLE_STOP_CODONS,A|downstream_gene_variant|MODIFIER|BnaA01g33130D|BnaA01g33130D|transcript|BnaA01g33130D|protein_coding||c.*1474A>T|||||1245|,A|intron_variant|MODIFIER|BnaA01g33120D|BnaA01g33120D|transcript|BnaA01g33120D|protein_coding|5/8|c.774-36…
chrA01	22397474	G	T	ANN=T|downstream_gene_variant|MODIFIER|BnaA01g33110D|BnaA01g33110D|transcript|BnaA01g33110D|protein_coding||c.*4842G>T|||||4842|WARNING_TRANSCRIPT_MULTIPLE_STOP_CODONS,T|downstream_gene_variant|MODIFIER|BnaA01g33130D|BnaA01g33130D|transcript|BnaA01g33130D|protein_coding||c.*1473C>A|||||1244|,T|intron_variant|MODIFIER|BnaA01g33120D|BnaA01g33120D|transcript|BnaA01g33120D|protein_coding|5/8|c.774-35…
chrA01	22397475	A	T	ANN=T|downstream_gene_variant|MODIFIER|BnaA01g33110D|BnaA01g33110D|transcript|BnaA01g33110D|protein_coding||c.*4843A>T|||||4843|WARNING_TRANSCRIPT_MULTIPLE_STOP_CODONS,T|downstream_gene_variant|MODIFIER|BnaA01g33130D|BnaA01g33130D|transcript|BnaA01g33130D|protein_coding||c.*1472T>A|||||1243|,T|intron_variant|MODIFIER|BnaA01g33120D|BnaA01g33120D|transcript|BnaA01g33120D|protein_coding|5/8|c.774-34…
chrA01	22397476	T	G	ANN=G|downstream_gene_variant|MODIFIER|BnaA01g33110D|BnaA01g33110D|transcript|BnaA01g33110D|protein_coding||c.*4844T>G|||||4844|WARNING_TRANSCRIPT_MULTIPLE_STOP_CODONS,G|downstream_gene_variant|MODIFIER|BnaA01g33130D|BnaA01g33130D|transcript|BnaA01g33130D|protein_coding||c.*1471A>C|||||1242|,G|intron_variant|MODIFIER|BnaA01g33120D|BnaA01g33120D|transcript|BnaA01g33120D|protein_coding|5/8|c.774-33…
chrA01	22397477	G	A	ANN=A|downstream_gene_variant|MODIFIER|BnaA01g33110D|BnaA01g33110D|transcript|BnaA01g33110D|protein_coding||c.*4845G>A|||||4845|WARNING_TRANSCRIPT_MULTIPLE_STOP_CODONS,A|downstream_gene_variant|MODIFIER|BnaA01g33130D|BnaA01g33130D|transcript|BnaA01g33130D|protein_coding||c.*1470C>T|||||1241|,A|intron_variant|MODIFIER|BnaA01g33120D|BnaA01g33120D|transcript|BnaA01g33120D|protein_coding|5/8|c.774-32…
chrA01	22397479	T	G	ANN=G|downstream_gene_variant|MODIFIER|BnaA01g33110D|BnaA01g33110D|transcript|BnaA01g33110D|protein_coding||c.*4847T>G|||||4847|WARNING_TRANSCRIPT_MULTIPLE_STOP_CODONS,G|downstream_gene_variant|MODIFIER|BnaA01g33130D|BnaA01g33130D|transcript|BnaA01g33130D|protein_coding||c.*1468A>C|||||1239|,G|intron_variant|MODIFIER|BnaA01g33120D|BnaA01g33120D|transcript|BnaA01g33120D|protein_coding|5/8|c.774-30…
chrA01	22397480	T	A	ANN=A|downstream_gene_variant|MODIFIER|BnaA01g33110D|BnaA01g33110D|transcript|BnaA01g33110D|protein_coding||c.*4848T>A|||||4848|WARNING_TRANSCRIPT_MULTIPLE_STOP_CODONS,A|downstream_gene_variant|MODIFIER|BnaA01g33130D|BnaA01g33130D|transcript|BnaA01g33130D|protein_coding||c.*1467A>T|||||1238|,A|intron_variant|MODIFIER|BnaA01g33120D|BnaA01g33120D|transcript|BnaA01g33120D|protein_coding|5/8|c.774-29…
chrA01	22397482	T	A	ANN=A|downstream_gene_variant|MODIFIER|BnaA01g33110D|BnaA01g33110D|transcript|BnaA01g33110D|protein_coding||c.*4850T>A|||||4850|WARNING_TRANSCRIPT_MULTIPLE_STOP_CODONS,A|downstream_gene_variant|MODIFIER|BnaA01g33130D|BnaA01g33130D|transcript|BnaA01g33130D|protein_coding||c.*1465A>T|||||1236|,A|intron_variant|MODIFIER|BnaA01g33120D|BnaA01g33120D|transcript|BnaA01g33120D|protein_coding|5/8|c.774-27…
chrA01	22397483	C	T	ANN=T|downstream_gene_variant|MODIFIER|BnaA01g33110D|BnaA01g33110D|transcript|BnaA01g33110D|protein_coding||c.*4851C>T|||||4851|WARNING_TRANSCRIPT_MULTIPLE_STOP_CODONS,T|downstream_gene_variant|MODIFIER|BnaA01g33130D|BnaA01g33130D|transcript|BnaA01g33130D|protein_coding||c.*1464G>A|||||1235|,T|intron_variant|MODIFIER|BnaA01g33120D|BnaA01g33120D|transcript|BnaA01g33120D|protein_coding|5/8|c.774-26…
chrA01	22397484	A	C	ANN=C|downstream_gene_variant|MODIFIER|BnaA01g33110D|BnaA01g33110D|transcript|BnaA01g33110D|protein_coding||c.*4852A>C|||||4852|WARNING_TRANSCRIPT_MULTIPLE_STOP_CODONS,C|downstream_gene_variant|MODIFIER|BnaA01g33130D|BnaA01g33130D|transcript|BnaA01g33130D|protein_coding||c.*1463T>G|||||1234|,C|intron_variant|MODIFIER|BnaA01g33120D|BnaA01g33120D|transcript|BnaA01g33120D|protein_coding|5/8|c.774-25…
chrA01	22397487	C	T	ANN=T|downstream_gene_variant|MODIFIER|BnaA01g33110D|BnaA01g33110D|transcript|BnaA01g33110D|protein_coding||c.*4855C>T|||||4855|WARNING_TRANSCRIPT_MULTIPLE_STOP_CODONS,T|downstream_gene_variant|MODIFIER|BnaA01g33130D|BnaA01g33130D|transcript|BnaA01g33130D|protein_coding||c.*1460G>A|||||1231|,T|intron_variant|MODIFIER|BnaA01g33120D|BnaA01g33120D|transcript|BnaA01g33120D|protein_coding|5/8|c.774-22…
chrA01	22397509	A	G	ANN=G|splice_region_variant&synonymous_variant|LOW|BnaA01g33120D|BnaA01g33120D|transcript|BnaA01g33120D|protein_coding|6/9|c.774A>G|p.Arg258Arg|854/1799|774/1401|258/466||,G|downstream_gene_variant|MODIFIER|BnaA01g33110D|BnaA01g33110D|transcript|BnaA01g33110D|protein_coding||c.*4877A>G|||||4877|WARNING_TRANSCRIPT_MULTIPLE_STOP_CODONS,G|downstream_gene_variant|MODIFIER|BnaA01g33130D|BnaA01g33130D|…
chrA01	22397521	G	A	ANN=A|synonymous_variant|LOW|BnaA01g33120D|BnaA01g33120D|transcript|BnaA01g33120D|protein_coding|6/9|c.786G>A|p.Pro262Pro|866/1799|786/1401|262/466||,A|downstream_gene_variant|MODIFIER|BnaA01g33110D|BnaA01g33110D|transcript|BnaA01g33110D|protein_coding||c.*4889G>A|||||4889|WARNING_TRANSCRIPT_MULTIPLE_STOP_CODONS,A|downstream_gene_variant|MODIFIER|BnaA01g33130D|BnaA01g33130D|transcript|BnaA01g3313…
chrA01	22397530	G	A	ANN=A|synonymous_variant|LOW|BnaA01g33120D|BnaA01g33120D|transcript|BnaA01g33120D|protein_coding|6/9|c.795G>A|p.Lys265Lys|875/1799|795/1401|265/466||,A|downstream_gene_variant|MODIFIER|BnaA01g33110D|BnaA01g33110D|transcript|BnaA01g33110D|protein_coding||c.*4898G>A|||||4898|WARNING_TRANSCRIPT_MULTIPLE_STOP_CODONS,A|downstream_gene_variant|MODIFIER|BnaA01g33130D|BnaA01g33130D|transcript|BnaA01g3313…
chrA01	22397536	A	G	ANN=G|synonymous_variant|LOW|BnaA01g33120D|BnaA01g33120D|transcript|BnaA01g33120D|protein_coding|6/9|c.801A>G|p.Lys267Lys|881/1799|801/1401|267/466||,G|downstream_gene_variant|MODIFIER|BnaA01g33110D|BnaA01g33110D|transcript|BnaA01g33110D|protein_coding||c.*4904A>G|||||4904|WARNING_TRANSCRIPT_MULTIPLE_STOP_CODONS,G|downstream_gene_variant|MODIFIER|BnaA01g33130D|BnaA01g33130D|transcript|BnaA01g3313…
chrA01	22397539	G	A	ANN=A|synonymous_variant|LOW|BnaA01g33120D|BnaA01g33120D|transcript|BnaA01g33120D|protein_coding|6/9|c.804G>A|p.Val268Val|884/1799|804/1401|268/466||,A|downstream_gene_variant|MODIFIER|BnaA01g33110D|BnaA01g33110D|transcript|BnaA01g33110D|protein_coding||c.*4907G>A|||||4907|WARNING_TRANSCRIPT_MULTIPLE_STOP_CODONS,A|downstream_gene_variant|MODIFIER|BnaA01g33130D|BnaA01g33130D|transcript|BnaA01g3313…
chrA01	22397552	T	A	ANN=A|missense_variant|MODERATE|BnaA01g33120D|BnaA01g33120D|transcript|BnaA01g33120D|protein_coding|6/9|c.817T>A|p.Leu273Met|897/1799|817/1401|273/466||,A|downstream_gene_variant|MODIFIER|BnaA01g33110D|BnaA01g33110D|transcript|BnaA01g33110D|protein_coding||c.*4920T>A|||||4920|WARNING_TRANSCRIPT_MULTIPLE_STOP_CODONS,A|downstream_gene_variant|MODIFIER|BnaA01g33130D|BnaA01g33130D|transcript|BnaA01g3…
chrA01	22397581	G	A	ANN=A|synonymous_variant|LOW|BnaA01g33120D|BnaA01g33120D|transcript|BnaA01g33120D|protein_coding|6/9|c.846G>A|p.Leu282Leu|926/1799|846/1401|282/466||,A|downstream_gene_variant|MODIFIER|BnaA01g33110D|BnaA01g33110D|transcript|BnaA01g33110D|protein_coding||c.*4949G>A|||||4949|WARNING_TRANSCRIPT_MULTIPLE_STOP_CODONS,A|downstream_gene_variant|MODIFIER|BnaA01g33130D|BnaA01g33130D|transcript|BnaA01g3313…
chrA01	22397605	T	G	ANN=G|synonymous_variant|LOW|BnaA01g33120D|BnaA01g33120D|transcript|BnaA01g33120D|protein_coding|6/9|c.870T>G|p.Thr290Thr|950/1799|870/1401|290/466||,G|downstream_gene_variant|MODIFIER|BnaA01g33110D|BnaA01g33110D|transcript|BnaA01g33110D|protein_coding||c.*4973T>G|||||4973|WARNING_TRANSCRIPT_MULTIPLE_STOP_CODONS,G|downstream_gene_variant|MODIFIER|BnaA01g33130D|BnaA01g33130D|transcript|BnaA01g3313…
chrA01	22397608	A	G	ANN=G|synonymous_variant|LOW|BnaA01g33120D|BnaA01g33120D|transcript|BnaA01g33120D|protein_coding|6/9|c.873A>G|p.Leu291Leu|953/1799|873/1401|291/466||,G|downstream_gene_variant|MODIFIER|BnaA01g33110D|BnaA01g33110D|transcript|BnaA01g33110D|protein_coding||c.*4976A>G|||||4976|WARNING_TRANSCRIPT_MULTIPLE_STOP_CODONS,G|downstream_gene_variant|MODIFIER|BnaA01g33130D|BnaA01g33130D|transcript|BnaA01g3313…
chrA01	22397611	T	A	ANN=A|synonymous_variant|LOW|BnaA01g33120D|BnaA01g33120D|transcript|BnaA01g33120D|protein_coding|6/9|c.876T>A|p.Ser292Ser|956/1799|876/1401|292/466||,A|downstream_gene_variant|MODIFIER|BnaA01g33110D|BnaA01g33110D|transcript|BnaA01g33110D|protein_coding||c.*4979T>A|||||4979|WARNING_TRANSCRIPT_MULTIPLE_STOP_CODONS,A|downstream_gene_variant|MODIFIER|BnaA01g33130D|BnaA01g33130D|transcript|BnaA01g3313…
chrA01	22397653	C	A	ANN=A|synonymous_variant|LOW|BnaA01g33120D|BnaA01g33120D|transcript|BnaA01g33120D|protein_coding|6/9|c.918C>A|p.Ala306Ala|998/1799|918/1401|306/466||,A|downstream_gene_variant|MODIFIER|BnaA01g33130D|BnaA01g33130D|transcript|BnaA01g33130D|protein_coding||c.*1294G>T|||||1065|
chrA01	22397678	C	A	ANN=A|synonymous_variant|LOW|BnaA01g33120D|BnaA01g33120D|transcript|BnaA01g33120D|protein_coding|6/9|c.943C>A|p.Arg315Arg|1023/1799|943/1401|315/466||,A|downstream_gene_variant|MODIFIER|BnaA01g33130D|BnaA01g33130D|transcript|BnaA01g33130D|protein_coding||c.*1269G>T|||||1040|
chrA01	22397681	T	C	ANN=C|synonymous_variant|LOW|BnaA01g33120D|BnaA01g33120D|transcript|BnaA01g33120D|protein_coding|6/9|c.946T>C|p.Leu316Leu|1026/1799|946/1401|316/466||,C|downstream_gene_variant|MODIFIER|BnaA01g33130D|BnaA01g33130D|transcript|BnaA01g33130D|protein_coding||c.*1266A>G|||||1037|
chrA01	22397707	C	A	ANN=A|synonymous_variant|LOW|BnaA01g33120D|BnaA01g33120D|transcript|BnaA01g33120D|protein_coding|6/9|c.972C>A|p.Pro324Pro|1052/1799|972/1401|324/466||,A|downstream_gene_variant|MODIFIER|BnaA01g33130D|BnaA01g33130D|transcript|BnaA01g33130D|protein_coding||c.*1240G>T|||||1011|
chrA01	22397727	T	C	ANN=C|downstream_gene_variant|MODIFIER|BnaA01g33130D|BnaA01g33130D|transcript|BnaA01g33130D|protein_coding||c.*1220A>G|||||991|,C|intron_variant|MODIFIER|BnaA01g33120D|BnaA01g33120D|transcript|BnaA01g33120D|protein_coding|6/8|c.978+14T>C||||||
chrA01	22397744	T	C	ANN=C|downstream_gene_variant|MODIFIER|BnaA01g33130D|BnaA01g33130D|transcript|BnaA01g33130D|protein_coding||c.*1203A>G|||||974|,C|intron_variant|MODIFIER|BnaA01g33120D|BnaA01g33120D|transcript|BnaA01g33120D|protein_coding|6/8|c.978+31T>C||||||
chrA01	22397752	G	C	ANN=C|downstream_gene_variant|MODIFIER|BnaA01g33130D|BnaA01g33130D|transcript|BnaA01g33130D|protein_coding||c.*1195C>G|||||966|,C|intron_variant|MODIFIER|BnaA01g33120D|BnaA01g33120D|transcript|BnaA01g33120D|protein_coding|6/8|c.979-34G>C||||||
chrA01	22397753	G	A	ANN=A|downstream_gene_variant|MODIFIER|BnaA01g33130D|BnaA01g33130D|transcript|BnaA01g33130D|protein_coding||c.*1194C>T|||||965|,A|intron_variant|MODIFIER|BnaA01g33120D|BnaA01g33120D|transcript|BnaA01g33120D|protein_coding|6/8|c.979-33G>A||||||
chrA01	22397756	A	C	ANN=C|downstream_gene_variant|MODIFIER|BnaA01g33130D|BnaA01g33130D|transcript|BnaA01g33130D|protein_coding||c.*1191T>G|||||962|,C|intron_variant|MODIFIER|BnaA01g33120D|BnaA01g33120D|transcript|BnaA01g33120D|protein_coding|6/8|c.979-30A>C||||||
chrA01	22397775	T	A	ANN=A|downstream_gene_variant|MODIFIER|BnaA01g33130D|BnaA01g33130D|transcript|BnaA01g33130D|protein_coding||c.*1172A>T|||||943|,A|intron_variant|MODIFIER|BnaA01g33120D|BnaA01g33120D|transcript|BnaA01g33120D|protein_coding|6/8|c.979-11T>A||||||
chrA01	22397779	T	A	ANN=A|splice_region_variant&intron_variant|LOW|BnaA01g33120D|BnaA01g33120D|transcript|BnaA01g33120D|protein_coding|6/8|c.979-7T>A||||||,A|downstream_gene_variant|MODIFIER|BnaA01g33130D|BnaA01g33130D|transcript|BnaA01g33130D|protein_coding||c.*1168A>T|||||939|
chrA01	22397845	T	A	ANN=A|synonymous_variant|LOW|BnaA01g33120D|BnaA01g33120D|transcript|BnaA01g33120D|protein_coding|7/9|c.1038T>A|p.Ser346Ser|1118/1799|1038/1401|346/466||,A|downstream_gene_variant|MODIFIER|BnaA01g33130D|BnaA01g33130D|transcript|BnaA01g33130D|protein_coding||c.*1102A>T|||||873|
chrA01	22397875	T	G	ANN=G|synonymous_variant|LOW|BnaA01g33120D|BnaA01g33120D|transcript|BnaA01g33120D|protein_coding|7/9|c.1068T>G|p.Ser356Ser|1148/1799|1068/1401|356/466||,G|downstream_gene_variant|MODIFIER|BnaA01g33130D|BnaA01g33130D|transcript|BnaA01g33130D|protein_coding||c.*1072A>C|||||843|
chrA01	22397878	G	A	ANN=A|synonymous_variant|LOW|BnaA01g33120D|BnaA01g33120D|transcript|BnaA01g33120D|protein_coding|7/9|c.1071G>A|p.Leu357Leu|1151/1799|1071/1401|357/466||,A|downstream_gene_variant|MODIFIER|BnaA01g33130D|BnaA01g33130D|transcript|BnaA01g33130D|protein_coding||c.*1069C>T|||||840|
chrA01	22397881	A	G	ANN=G|synonymous_variant|LOW|BnaA01g33120D|BnaA01g33120D|transcript|BnaA01g33120D|protein_coding|7/9|c.1074A>G|p.Glu358Glu|1154/1799|1074/1401|358/466||,G|downstream_gene_variant|MODIFIER|BnaA01g33130D|BnaA01g33130D|transcript|BnaA01g33130D|protein_coding||c.*1066T>C|||||837|
chrA01	22397890	A	C	ANN=C|synonymous_variant|LOW|BnaA01g33120D|BnaA01g33120D|transcript|BnaA01g33120D|protein_coding|7/9|c.1083A>C|p.Ile361Ile|1163/1799|1083/1401|361/466||,C|downstream_gene_variant|MODIFIER|BnaA01g33130D|BnaA01g33130D|transcript|BnaA01g33130D|protein_coding||c.*1057T>G|||||828|
chrA01	22398109	T	C	ANN=C|synonymous_variant|LOW|BnaA01g33120D|BnaA01g33120D|transcript|BnaA01g33120D|protein_coding|8/9|c.1233T>C|p.Phe411Phe|1313/1799|1233/1401|411/466||,C|downstream_gene_variant|MODIFIER|BnaA01g33130D|BnaA01g33130D|transcript|BnaA01g33130D|protein_coding||c.*838A>G|||||609|
chrA01	22398110	T	A	ANN=A|missense_variant|MODERATE|BnaA01g33120D|BnaA01g33120D|transcript|BnaA01g33120D|protein_coding|8/9|c.1234T>A|p.Ser412Thr|1314/1799|1234/1401|412/466||,A|downstream_gene_variant|MODIFIER|BnaA01g33130D|BnaA01g33130D|transcript|BnaA01g33130D|protein_coding||c.*837A>T|||||608|
chrA01	22398154	A	C	ANN=C|synonymous_variant|LOW|BnaA01g33120D|BnaA01g33120D|transcript|BnaA01g33120D|protein_coding|8/9|c.1278A>C|p.Pro426Pro|1358/1799|1278/1401|426/466||,C|downstream_gene_variant|MODIFIER|BnaA01g33130D|BnaA01g33130D|transcript|BnaA01g33130D|protein_coding||c.*793T>G|||||564|
chrA01	22398161	A	C	ANN=C|synonymous_variant|LOW|BnaA01g33120D|BnaA01g33120D|transcript|BnaA01g33120D|protein_coding|8/9|c.1285A>C|p.Arg429Arg|1365/1799|1285/1401|429/466||,C|downstream_gene_variant|MODIFIER|BnaA01g33130D|BnaA01g33130D|transcript|BnaA01g33130D|protein_coding||c.*786T>G|||||557|
chrA01	22398175	A	G	ANN=G|synonymous_variant|LOW|BnaA01g33120D|BnaA01g33120D|transcript|BnaA01g33120D|protein_coding|8/9|c.1299A>G|p.Pro433Pro|1379/1799|1299/1401|433/466||,G|downstream_gene_variant|MODIFIER|BnaA01g33130D|BnaA01g33130D|transcript|BnaA01g33130D|protein_coding||c.*772T>C|||||543|
chrA01	22398184	A	G	ANN=G|synonymous_variant|LOW|BnaA01g33120D|BnaA01g33120D|transcript|BnaA01g33120D|protein_coding|8/9|c.1308A>G|p.Pro436Pro|1388/1799|1308/1401|436/466||,G|downstream_gene_variant|MODIFIER|BnaA01g33130D|BnaA01g33130D|transcript|BnaA01g33130D|protein_coding||c.*763T>C|||||534|
chrA01	22398208	T	G	ANN=G|synonymous_variant|LOW|BnaA01g33120D|BnaA01g33120D|transcript|BnaA01g33120D|protein_coding|8/9|c.1332T>G|p.Ala444Ala|1412/1799|1332/1401|444/466||,G|downstream_gene_variant|MODIFIER|BnaA01g33130D|BnaA01g33130D|transcript|BnaA01g33130D|protein_coding||c.*739A>C|||||510|
chrA01	22398226	C	T	ANN=T|synonymous_variant|LOW|BnaA01g33120D|BnaA01g33120D|transcript|BnaA01g33120D|protein_coding|8/9|c.1350C>T|p.Leu450Leu|1430/1799|1350/1401|450/466||,T|downstream_gene_variant|MODIFIER|BnaA01g33130D|BnaA01g33130D|transcript|BnaA01g33130D|protein_coding||c.*721G>A|||||492|
chrA01	22398232	A	G	ANN=G|synonymous_variant|LOW|BnaA01g33120D|BnaA01g33120D|transcript|BnaA01g33120D|protein_coding|8/9|c.1356A>G|p.Leu452Leu|1436/1799|1356/1401|452/466||,G|downstream_gene_variant|MODIFIER|BnaA01g33130D|BnaA01g33130D|transcript|BnaA01g33130D|protein_coding||c.*715T>C|||||486|
chrA01	22398249	G	A	ANN=A|missense_variant|MODERATE|BnaA01g33120D|BnaA01g33120D|transcript|BnaA01g33120D|protein_coding|8/9|c.1373G>A|p.Ser458Asn|1453/1799|1373/1401|458/466||,A|downstream_gene_variant|MODIFIER|BnaA01g33130D|BnaA01g33130D|transcript|BnaA01g33130D|protein_coding||c.*698C>T|||||469|
chrA01	22398251	G	A	ANN=A|missense_variant|MODERATE|BnaA01g33120D|BnaA01g33120D|transcript|BnaA01g33120D|protein_coding|8/9|c.1375G>A|p.Gly459Ser|1455/1799|1375/1401|459/466||,A|downstream_gene_variant|MODIFIER|BnaA01g33130D|BnaA01g33130D|transcript|BnaA01g33130D|protein_coding||c.*696C>T|||||467|
chrA01	22398284	C	A	ANN=A|3_prime_UTR_variant|MODIFIER|BnaA01g33120D|BnaA01g33120D|transcript|BnaA01g33120D|protein_coding|8/9|c.*7C>A|||||7|,A|downstream_gene_variant|MODIFIER|BnaA01g33130D|BnaA01g33130D|transcript|BnaA01g33130D|protein_coding||c.*663G>T|||||434|
chrA01	22398305	T	A	ANN=A|3_prime_UTR_variant|MODIFIER|BnaA01g33120D|BnaA01g33120D|transcript|BnaA01g33120D|protein_coding|8/9|c.*28T>A|||||28|,A|downstream_gene_variant|MODIFIER|BnaA01g33130D|BnaA01g33130D|transcript|BnaA01g33130D|protein_coding||c.*642A>T|||||413|
chrA01	22398378	T	C	ANN=C|3_prime_UTR_variant|MODIFIER|BnaA01g33120D|BnaA01g33120D|transcript|BnaA01g33120D|protein_coding|8/9|c.*101T>C|||||101|,C|downstream_gene_variant|MODIFIER|BnaA01g33130D|BnaA01g33130D|transcript|BnaA01g33130D|protein_coding||c.*569A>G|||||340|
chrA01	22398380	C	T	ANN=T|3_prime_UTR_variant|MODIFIER|BnaA01g33120D|BnaA01g33120D|transcript|BnaA01g33120D|protein_coding|8/9|c.*103C>T|||||103|,T|downstream_gene_variant|MODIFIER|BnaA01g33130D|BnaA01g33130D|transcript|BnaA01g33130D|protein_coding||c.*567G>A|||||338|
chrA01	22398412	C	T	ANN=T|3_prime_UTR_variant|MODIFIER|BnaA01g33120D|BnaA01g33120D|transcript|BnaA01g33120D|protein_coding|8/9|c.*135C>T|||||135|,T|downstream_gene_variant|MODIFIER|BnaA01g33130D|BnaA01g33130D|transcript|BnaA01g33130D|protein_coding||c.*535G>A|||||306|
chrA01	22398433	T	C	ANN=C|3_prime_UTR_variant|MODIFIER|BnaA01g33120D|BnaA01g33120D|transcript|BnaA01g33120D|protein_coding|8/9|c.*156T>C|||||156|,C|downstream_gene_variant|MODIFIER|BnaA01g33130D|BnaA01g33130D|transcript|BnaA01g33130D|protein_coding||c.*514A>G|||||285|
chrA01	22398447	G	A	ANN=A|3_prime_UTR_variant|MODIFIER|BnaA01g33120D|BnaA01g33120D|transcript|BnaA01g33120D|protein_coding|8/9|c.*170G>A|||||170|,A|downstream_gene_variant|MODIFIER|BnaA01g33130D|BnaA01g33130D|transcript|BnaA01g33130D|protein_coding||c.*500C>T|||||271|
chrA01	22398452	C	T	ANN=T|3_prime_UTR_variant|MODIFIER|BnaA01g33120D|BnaA01g33120D|transcript|BnaA01g33120D|protein_coding|8/9|c.*175C>T|||||175|,T|downstream_gene_variant|MODIFIER|BnaA01g33130D|BnaA01g33130D|transcript|BnaA01g33130D|protein_coding||c.*495G>A|||||266|
chrA01	22398556	T	A	ANN=A|3_prime_UTR_variant|MODIFIER|BnaA01g33120D|BnaA01g33120D|transcript|BnaA01g33120D|protein_coding|9/9|c.*257T>A|||||279|,A|downstream_gene_variant|MODIFIER|BnaA01g33130D|BnaA01g33130D|transcript|BnaA01g33130D|protein_coding||c.*391A>T|||||162|
chrA01	22398600	G	C	ANN=C|3_prime_UTR_variant|MODIFIER|BnaA01g33120D|BnaA01g33120D|transcript|BnaA01g33120D|protein_coding|9/9|c.*301G>C|||||323|,C|downstream_gene_variant|MODIFIER|BnaA01g33130D|BnaA01g33130D|transcript|BnaA01g33130D|protein_coding||c.*347C>G|||||118|
chrA01	22398607	G	A	ANN=A|3_prime_UTR_variant|MODIFIER|BnaA01g33120D|BnaA01g33120D|transcript|BnaA01g33120D|protein_coding|9/9|c.*308G>A|||||330|,A|downstream_gene_variant|MODIFIER|BnaA01g33130D|BnaA01g33130D|transcript|BnaA01g33130D|protein_coding||c.*340C>T|||||111|
chrA02	75192	G	T	ANN=T|splice_region_variant&intron_variant|LOW|BnaA02g00190D|BnaA02g00190D|transcript|BnaA02g00190D|protein_coding|2/4|c.138+6G>T||||||,T|downstream_gene_variant|MODIFIER|BnaA02g00200D|BnaA02g00200D|transcript|BnaA02g00200D|protein_coding||c.*2389C>A|||||2389|
chrA02	75237	G	A	ANN=A|downstream_gene_variant|MODIFIER|BnaA02g00200D|BnaA02g00200D|transcript|BnaA02g00200D|protein_coding||c.*2344C>T|||||2344|,A|intron_variant|MODIFIER|BnaA02g00190D|BnaA02g00190D|transcript|BnaA02g00190D|protein_coding|2/4|c.139-22G>A||||||
chrA02	75258	G	A	ANN=A|splice_acceptor_variant&intron_variant|HIGH|BnaA02g00190D|BnaA02g00190D|transcript|BnaA02g00190D|protein_coding|2/4|c.139-1G>A||||||,A|downstream_gene_variant|MODIFIER|BnaA02g00200D|BnaA02g00200D|transcript|BnaA02g00200D|protein_coding||c.*2323C>T|||||2323|	LOF=(BnaA02g00190D|BnaA02g00190D|1|1.00)
chrA02	75267	T	C	ANN=C|synonymous_variant|LOW|BnaA02g00190D|BnaA02g00190D|transcript|BnaA02g00190D|protein_coding|3/5|c.147T>C|p.Ile49Ile|735/2019|147/1062|49/353||,C|downstream_gene_variant|MODIFIER|BnaA02g00200D|BnaA02g00200D|transcript|BnaA02g00200D|protein_coding||c.*2314A>G|||||2314|
chrA02	75273	T	C	ANN=C|synonymous_variant|LOW|BnaA02g00190D|BnaA02g00190D|transcript|BnaA02g00190D|protein_coding|3/5|c.153T>C|p.His51His|741/2019|153/1062|51/353||,C|downstream_gene_variant|MODIFIER|BnaA02g00200D|BnaA02g00200D|transcript|BnaA02g00200D|protein_coding||c.*2308A>G|||||2308|
chrA02	75282	G	A	ANN=A|synonymous_variant|LOW|BnaA02g00190D|BnaA02g00190D|transcript|BnaA02g00190D|protein_coding|3/5|c.162G>A|p.Val54Val|750/2019|162/1062|54/353||,A|downstream_gene_variant|MODIFIER|BnaA02g00200D|BnaA02g00200D|transcript|BnaA02g00200D|protein_coding||c.*2299C>T|||||2299|
chrA02	75342	T	A	ANN=A|synonymous_variant|LOW|BnaA02g00190D|BnaA02g00190D|transcript|BnaA02g00190D|protein_coding|3/5|c.222T>A|p.Val74Val|810/2019|222/1062|74/353||,A|downstream_gene_variant|MODIFIER|BnaA02g00200D|BnaA02g00200D|transcript|BnaA02g00200D|protein_coding||c.*2239A>T|||||2239|
chrA02	75357	C	T	ANN=T|synonymous_variant|LOW|BnaA02g00190D|BnaA02g00190D|transcript|BnaA02g00190D|protein_coding|3/5|c.237C>T|p.His79His|825/2019|237/1062|79/353||,T|downstream_gene_variant|MODIFIER|BnaA02g00200D|BnaA02g00200D|transcript|BnaA02g00200D|protein_coding||c.*2224G>A|||||2224|
chrA02	75372	T	A	ANN=A|synonymous_variant|LOW|BnaA02g00190D|BnaA02g00190D|transcript|BnaA02g00190D|protein_coding|3/5|c.252T>A|p.Thr84Thr|840/2019|252/1062|84/353||,A|downstream_gene_variant|MODIFIER|BnaA02g00200D|BnaA02g00200D|transcript|BnaA02g00200D|protein_coding||c.*2209A>T|||||2209|
chrA02	75381	G	T	ANN=T|synonymous_variant|LOW|BnaA02g00190D|BnaA02g00190D|transcript|BnaA02g00190D|protein_coding|3/5|c.261G>T|p.Pro87Pro|849/2019|261/1062|87/353||,T|downstream_gene_variant|MODIFIER|BnaA02g00200D|BnaA02g00200D|transcript|BnaA02g00200D|protein_coding||c.*2200C>A|||||2200|
chrA02	75384	T	C	ANN=C|synonymous_variant|LOW|BnaA02g00190D|BnaA02g00190D|transcript|BnaA02g00190D|protein_coding|3/5|c.264T>C|p.Leu88Leu|852/2019|264/1062|88/353||,C|downstream_gene_variant|MODIFIER|BnaA02g00200D|BnaA02g00200D|transcript|BnaA02g00200D|protein_coding||c.*2197A>G|||||2197|
chrA02	75390	T	G	ANN=G|synonymous_variant|LOW|BnaA02g00190D|BnaA02g00190D|transcript|BnaA02g00190D|protein_coding|3/5|c.270T>G|p.Pro90Pro|858/2019|270/1062|90/353||,G|downstream_gene_variant|MODIFIER|BnaA02g00200D|BnaA02g00200D|transcript|BnaA02g00200D|protein_coding||c.*2191A>C|||||2191|
chrA02	75393	G	A	ANN=A|synonymous_variant|LOW|BnaA02g00190D|BnaA02g00190D|transcript|BnaA02g00190D|protein_coding|3/5|c.273G>A|p.Lys91Lys|861/2019|273/1062|91/353||,A|downstream_gene_variant|MODIFIER|BnaA02g00200D|BnaA02g00200D|transcript|BnaA02g00200D|protein_coding||c.*2188C>T|||||2188|
chrA02	75396	T	C	ANN=C|synonymous_variant|LOW|BnaA02g00190D|BnaA02g00190D|transcript|BnaA02g00190D|protein_coding|3/5|c.276T>C|p.Ala92Ala|864/2019|276/1062|92/353||,C|downstream_gene_variant|MODIFIER|BnaA02g00200D|BnaA02g00200D|transcript|BnaA02g00200D|protein_coding||c.*2185A>G|||||2185|
chrA02	75399	C	T	ANN=T|synonymous_variant|LOW|BnaA02g00190D|BnaA02g00190D|transcript|BnaA02g00190D|protein_coding|3/5|c.279C>T|p.Asn93Asn|867/2019|279/1062|93/353||,T|downstream_gene_variant|MODIFIER|BnaA02g00200D|BnaA02g00200D|transcript|BnaA02g00200D|protein_coding||c.*2182G>A|||||2182|
chrA02	75432	T	G	ANN=G|synonymous_variant|LOW|BnaA02g00190D|BnaA02g00190D|transcript|BnaA02g00190D|protein_coding|3/5|c.312T>G|p.Thr104Thr|900/2019|312/1062|104/353||,G|downstream_gene_variant|MODIFIER|BnaA02g00200D|BnaA02g00200D|transcript|BnaA02g00200D|protein_coding||c.*2149A>C|||||2149|
chrA02	75447	C	T	ANN=T|synonymous_variant|LOW|BnaA02g00190D|BnaA02g00190D|transcript|BnaA02g00190D|protein_coding|3/5|c.327C>T|p.Ala109Ala|915/2019|327/1062|109/353||,T|downstream_gene_variant|MODIFIER|BnaA02g00200D|BnaA02g00200D|transcript|BnaA02g00200D|protein_coding||c.*2134G>A|||||2134|
chrA02	75456	T	C	ANN=C|synonymous_variant|LOW|BnaA02g00190D|BnaA02g00190D|transcript|BnaA02g00190D|protein_coding|3/5|c.336T>C|p.Val112Val|924/2019|336/1062|112/353||,C|downstream_gene_variant|MODIFIER|BnaA02g00200D|BnaA02g00200D|transcript|BnaA02g00200D|protein_coding||c.*2125A>G|||||2125|
chrA02	75474	T	C	ANN=C|synonymous_variant|LOW|BnaA02g00190D|BnaA02g00190D|transcript|BnaA02g00190D|protein_coding|3/5|c.354T>C|p.Leu118Leu|942/2019|354/1062|118/353||,C|downstream_gene_variant|MODIFIER|BnaA02g00200D|BnaA02g00200D|transcript|BnaA02g00200D|protein_coding||c.*2107A>G|||||2107|
chrA02	75516	T	C	ANN=C|downstream_gene_variant|MODIFIER|BnaA02g00200D|BnaA02g00200D|transcript|BnaA02g00200D|protein_coding||c.*2065A>G|||||2065|,C|intron_variant|MODIFIER|BnaA02g00190D|BnaA02g00190D|transcript|BnaA02g00190D|protein_coding|3/4|c.382+14T>C||||||
chrA02	75522	T	A	ANN=A|downstream_gene_variant|MODIFIER|BnaA02g00200D|BnaA02g00200D|transcript|BnaA02g00200D|protein_coding||c.*2059A>T|||||2059|,A|intron_variant|MODIFIER|BnaA02g00190D|BnaA02g00190D|transcript|BnaA02g00190D|protein_coding|3/4|c.382+20T>A||||||
chrA02	75586	T	C	ANN=C|synonymous_variant|LOW|BnaA02g00190D|BnaA02g00190D|transcript|BnaA02g00190D|protein_coding|4/5|c.393T>C|p.Leu131Leu|981/2019|393/1062|131/353||,C|downstream_gene_variant|MODIFIER|BnaA02g00200D|BnaA02g00200D|transcript|BnaA02g00200D|protein_coding||c.*1995A>G|||||1995|
chrA02	75631	T	G	ANN=G|synonymous_variant|LOW|BnaA02g00190D|BnaA02g00190D|transcript|BnaA02g00190D|protein_coding|4/5|c.438T>G|p.Gly146Gly|1026/2019|438/1062|146/353||,G|downstream_gene_variant|MODIFIER|BnaA02g00200D|BnaA02g00200D|transcript|BnaA02g00200D|protein_coding||c.*1950A>C|||||1950|
chrA02	75670	G	T	ANN=T|synonymous_variant|LOW|BnaA02g00190D|BnaA02g00190D|transcript|BnaA02g00190D|protein_coding|4/5|c.477G>T|p.Ala159Ala|1065/2019|477/1062|159/353||,T|downstream_gene_variant|MODIFIER|BnaA02g00200D|BnaA02g00200D|transcript|BnaA02g00200D|protein_coding||c.*1911C>A|||||1911|
chrA02	75679	C	T	ANN=T|synonymous_variant|LOW|BnaA02g00190D|BnaA02g00190D|transcript|BnaA02g00190D|protein_coding|4/5|c.486C>T|p.Asp162Asp|1074/2019|486/1062|162/353||,T|downstream_gene_variant|MODIFIER|BnaA02g00200D|BnaA02g00200D|transcript|BnaA02g00200D|protein_coding||c.*1902G>A|||||1902|
chrA02	75745	G	A	ANN=A|synonymous_variant|LOW|BnaA02g00190D|BnaA02g00190D|transcript|BnaA02g00190D|protein_coding|4/5|c.552G>A|p.Arg184Arg|1140/2019|552/1062|184/353||,A|downstream_gene_variant|MODIFIER|BnaA02g00200D|BnaA02g00200D|transcript|BnaA02g00200D|protein_coding||c.*1836C>T|||||1836|
chrA02	75802	A	G	ANN=G|synonymous_variant|LOW|BnaA02g00190D|BnaA02g00190D|transcript|BnaA02g00190D|protein_coding|4/5|c.609A>G|p.Gln203Gln|1197/2019|609/1062|203/353||,G|downstream_gene_variant|MODIFIER|BnaA02g00200D|BnaA02g00200D|transcript|BnaA02g00200D|protein_coding||c.*1779T>C|||||1779|
chrA02	75814	A	G	ANN=G|synonymous_variant|LOW|BnaA02g00190D|BnaA02g00190D|transcript|BnaA02g00190D|protein_coding|4/5|c.621A>G|p.Thr207Thr|1209/2019|621/1062|207/353||,G|downstream_gene_variant|MODIFIER|BnaA02g00200D|BnaA02g00200D|transcript|BnaA02g00200D|protein_coding||c.*1767T>C|||||1767|
chrA02	75826	T	C	ANN=C|synonymous_variant|LOW|BnaA02g00190D|BnaA02g00190D|transcript|BnaA02g00190D|protein_coding|4/5|c.633T>C|p.Ser211Ser|1221/2019|633/1062|211/353||,C|downstream_gene_variant|MODIFIER|BnaA02g00200D|BnaA02g00200D|transcript|BnaA02g00200D|protein_coding||c.*1755A>G|||||1755|
chrA02	75859	T	C	ANN=C|synonymous_variant|LOW|BnaA02g00190D|BnaA02g00190D|transcript|BnaA02g00190D|protein_coding|4/5|c.666T>C|p.Asp222Asp|1254/2019|666/1062|222/353||,C|downstream_gene_variant|MODIFIER|BnaA02g00200D|BnaA02g00200D|transcript|BnaA02g00200D|protein_coding||c.*1722A>G|||||1722|
chrA02	75865	A	G	ANN=G|synonymous_variant|LOW|BnaA02g00190D|BnaA02g00190D|transcript|BnaA02g00190D|protein_coding|4/5|c.672A>G|p.Gln224Gln|1260/2019|672/1062|224/353||,G|downstream_gene_variant|MODIFIER|BnaA02g00200D|BnaA02g00200D|transcript|BnaA02g00200D|protein_coding||c.*1716T>C|||||1716|
chrA02	75985	C	T	ANN=T|synonymous_variant|LOW|BnaA02g00190D|BnaA02g00190D|transcript|BnaA02g00190D|protein_coding|4/5|c.792C>T|p.Asp264Asp|1380/2019|792/1062|264/353||,T|downstream_gene_variant|MODIFIER|BnaA02g00200D|BnaA02g00200D|transcript|BnaA02g00200D|protein_coding||c.*1596G>A|||||1596|
chrA02	76081	G	C	ANN=C|synonymous_variant|LOW|BnaA02g00190D|BnaA02g00190D|transcript|BnaA02g00190D|protein_coding|4/5|c.888G>C|p.Thr296Thr|1476/2019|888/1062|296/353||,C|downstream_gene_variant|MODIFIER|BnaA02g00200D|BnaA02g00200D|transcript|BnaA02g00200D|protein_coding||c.*1500C>G|||||1500|
chrA02	76156	G	A	ANN=A|synonymous_variant|LOW|BnaA02g00190D|BnaA02g00190D|transcript|BnaA02g00190D|protein_coding|4/5|c.963G>A|p.Gly321Gly|1551/2019|963/1062|321/353||,A|downstream_gene_variant|MODIFIER|BnaA02g00200D|BnaA02g00200D|transcript|BnaA02g00200D|protein_coding||c.*1425C>T|||||1425|
chrA02	76476	A	G	ANN=G|3_prime_UTR_variant|MODIFIER|BnaA02g00190D|BnaA02g00190D|transcript|BnaA02g00190D|protein_coding|5/5|c.*138A>G|||||138|,G|downstream_gene_variant|MODIFIER|BnaA02g00200D|BnaA02g00200D|transcript|BnaA02g00200D|protein_coding||c.*1105T>C|||||1105|
chrA02	76550	A	C	ANN=C|3_prime_UTR_variant|MODIFIER|BnaA02g00190D|BnaA02g00190D|transcript|BnaA02g00190D|protein_coding|5/5|c.*212A>C|||||212|,C|downstream_gene_variant|MODIFIER|BnaA02g00200D|BnaA02g00200D|transcript|BnaA02g00200D|protein_coding||c.*1031T>G|||||1031|
chrA02	3356040	G	A	ANN=A|3_prime_UTR_variant|MODIFIER|BnaA02g07080D|BnaA02g07080D|transcript|BnaA02g07080D|protein_coding|5/5|c.*171C>T|||||171|,A|upstream_gene_variant|MODIFIER|BnaA02g07070D|BnaA02g07070D|transcript|BnaA02g07070D|protein_coding||c.-916C>T|||||777|
chrA02	3356043	T	A	ANN=A|3_prime_UTR_variant|MODIFIER|BnaA02g07080D|BnaA02g07080D|transcript|BnaA02g07080D|protein_coding|5/5|c.*168A>T|||||168|,A|upstream_gene_variant|MODIFIER|BnaA02g07070D|BnaA02g07070D|transcript|BnaA02g07070D|protein_coding||c.-919A>T|||||780|
chrA02	3356054	C	T	ANN=T|3_prime_UTR_variant|MODIFIER|BnaA02g07080D|BnaA02g07080D|transcript|BnaA02g07080D|protein_coding|5/5|c.*157G>A|||||157|,T|upstream_gene_variant|MODIFIER|BnaA02g07070D|BnaA02g07070D|transcript|BnaA02g07070D|protein_coding||c.-930G>A|||||791|
chrA02	3356127	C	T	ANN=T|3_prime_UTR_variant|MODIFIER|BnaA02g07080D|BnaA02g07080D|transcript|BnaA02g07080D|protein_coding|5/5|c.*84G>A|||||84|,T|upstream_gene_variant|MODIFIER|BnaA02g07070D|BnaA02g07070D|transcript|BnaA02g07070D|protein_coding||c.-1003G>A|||||864|
chrA02	3356154	T	A	ANN=A|3_prime_UTR_variant|MODIFIER|BnaA02g07080D|BnaA02g07080D|transcript|BnaA02g07080D|protein_coding|5/5|c.*57A>T|||||57|,A|upstream_gene_variant|MODIFIER|BnaA02g07070D|BnaA02g07070D|transcript|BnaA02g07070D|protein_coding||c.-1030A>T|||||891|
chrA02	3356207	G	T	ANN=T|3_prime_UTR_variant|MODIFIER|BnaA02g07080D|BnaA02g07080D|transcript|BnaA02g07080D|protein_coding|5/5|c.*4C>A|||||4|,T|upstream_gene_variant|MODIFIER|BnaA02g07070D|BnaA02g07070D|transcript|BnaA02g07070D|protein_coding||c.-1083C>A|||||944|
chrA02	3356265	C	T	ANN=T|synonymous_variant|LOW|BnaA02g07080D|BnaA02g07080D|transcript|BnaA02g07080D|protein_coding|5/5|c.1080G>A|p.Ala360Ala|1130/1370|1080/1134|360/377||,T|upstream_gene_variant|MODIFIER|BnaA02g07070D|BnaA02g07070D|transcript|BnaA02g07070D|protein_coding||c.-1141G>A|||||1002|
chrA02	3356420	A	G	ANN=G|synonymous_variant|LOW|BnaA02g07080D|BnaA02g07080D|transcript|BnaA02g07080D|protein_coding|4/5|c.1017T>C|p.Tyr339Tyr|1067/1370|1017/1134|339/377||,G|upstream_gene_variant|MODIFIER|BnaA02g07070D|BnaA02g07070D|transcript|BnaA02g07070D|protein_coding||c.-1296T>C|||||1157|
chrA02	3356546	T	C	ANN=C|synonymous_variant|LOW|BnaA02g07080D|BnaA02g07080D|transcript|BnaA02g07080D|protein_coding|4/5|c.891A>G|p.Gly297Gly|941/1370|891/1134|297/377||,C|upstream_gene_variant|MODIFIER|BnaA02g07070D|BnaA02g07070D|transcript|BnaA02g07070D|protein_coding||c.-1422A>G|||||1283|
chrA02	3356879	A	G	ANN=G|synonymous_variant|LOW|BnaA02g07080D|BnaA02g07080D|transcript|BnaA02g07080D|protein_coding|4/5|c.558T>C|p.Asp186Asp|608/1370|558/1134|186/377||,G|upstream_gene_variant|MODIFIER|BnaA02g07070D|BnaA02g07070D|transcript|BnaA02g07070D|protein_coding||c.-1755T>C|||||1616|
chrA02	3357029	T	C	ANN=C|upstream_gene_variant|MODIFIER|BnaA02g07070D|BnaA02g07070D|transcript|BnaA02g07070D|protein_coding||c.-1905A>G|||||1766|,C|intron_variant|MODIFIER|BnaA02g07080D|BnaA02g07080D|transcript|BnaA02g07080D|protein_coding|3/4|c.455-47A>G||||||
chrA02	3357030	G	A	ANN=A|upstream_gene_variant|MODIFIER|BnaA02g07070D|BnaA02g07070D|transcript|BnaA02g07070D|protein_coding||c.-1906C>T|||||1767|,A|intron_variant|MODIFIER|BnaA02g07080D|BnaA02g07080D|transcript|BnaA02g07080D|protein_coding|3/4|c.455-48C>T||||||
chrA02	3357042	A	C	ANN=C|upstream_gene_variant|MODIFIER|BnaA02g07070D|BnaA02g07070D|transcript|BnaA02g07070D|protein_coding||c.-1918T>G|||||1779|,C|intron_variant|MODIFIER|BnaA02g07080D|BnaA02g07080D|transcript|BnaA02g07080D|protein_coding|3/4|c.455-60T>G||||||
chrA02	3357081	T	C	ANN=C|upstream_gene_variant|MODIFIER|BnaA02g07070D|BnaA02g07070D|transcript|BnaA02g07070D|protein_coding||c.-1957A>G|||||1818|,C|intron_variant|MODIFIER|BnaA02g07080D|BnaA02g07080D|transcript|BnaA02g07080D|protein_coding|3/4|c.455-99A>G||||||
chrA02	3357150	G	A	ANN=A|upstream_gene_variant|MODIFIER|BnaA02g07070D|BnaA02g07070D|transcript|BnaA02g07070D|protein_coding||c.-2026C>T|||||1887|,A|intron_variant|MODIFIER|BnaA02g07080D|BnaA02g07080D|transcript|BnaA02g07080D|protein_coding|3/4|c.455-168C>T||||||
chrA02	3357187	T	C	ANN=C|upstream_gene_variant|MODIFIER|BnaA02g07070D|BnaA02g07070D|transcript|BnaA02g07070D|protein_coding||c.-2063A>G|||||1924|,C|intron_variant|MODIFIER|BnaA02g07080D|BnaA02g07080D|transcript|BnaA02g07080D|protein_coding|3/4|c.454+171A>G||||||
chrA02	3357201	A	G	ANN=G|upstream_gene_variant|MODIFIER|BnaA02g07070D|BnaA02g07070D|transcript|BnaA02g07070D|protein_coding||c.-2077T>C|||||1938|,G|intron_variant|MODIFIER|BnaA02g07080D|BnaA02g07080D|transcript|BnaA02g07080D|protein_coding|3/4|c.454+157T>C||||||
chrA02	3357235	C	A	ANN=A|upstream_gene_variant|MODIFIER|BnaA02g07070D|BnaA02g07070D|transcript|BnaA02g07070D|protein_coding||c.-2111G>T|||||1972|,A|intron_variant|MODIFIER|BnaA02g07080D|BnaA02g07080D|transcript|BnaA02g07080D|protein_coding|3/4|c.454+123G>T||||||
chrA02	3357236	A	G	ANN=G|upstream_gene_variant|MODIFIER|BnaA02g07070D|BnaA02g07070D|transcript|BnaA02g07070D|protein_coding||c.-2112T>C|||||1973|,G|intron_variant|MODIFIER|BnaA02g07080D|BnaA02g07080D|transcript|BnaA02g07080D|protein_coding|3/4|c.454+122T>C||||||
chrA02	3357243	A	G	ANN=G|upstream_gene_variant|MODIFIER|BnaA02g07070D|BnaA02g07070D|transcript|BnaA02g07070D|protein_coding||c.-2119T>C|||||1980|,G|intron_variant|MODIFIER|BnaA02g07080D|BnaA02g07080D|transcript|BnaA02g07080D|protein_coding|3/4|c.454+115T>C||||||
chrA02	3357244	G	A	ANN=A|upstream_gene_variant|MODIFIER|BnaA02g07070D|BnaA02g07070D|transcript|BnaA02g07070D|protein_coding||c.-2120C>T|||||1981|,A|intron_variant|MODIFIER|BnaA02g07080D|BnaA02g07080D|transcript|BnaA02g07080D|protein_coding|3/4|c.454+114C>T||||||
chrA02	3357246	T	A	ANN=A|upstream_gene_variant|MODIFIER|BnaA02g07070D|BnaA02g07070D|transcript|BnaA02g07070D|protein_coding||c.-2122A>T|||||1983|,A|intron_variant|MODIFIER|BnaA02g07080D|BnaA02g07080D|transcript|BnaA02g07080D|protein_coding|3/4|c.454+112A>T||||||
chrA02	3357248	T	G	ANN=G|upstream_gene_variant|MODIFIER|BnaA02g07070D|BnaA02g07070D|transcript|BnaA02g07070D|protein_coding||c.-2124A>C|||||1985|,G|intron_variant|MODIFIER|BnaA02g07080D|BnaA02g07080D|transcript|BnaA02g07080D|protein_coding|3/4|c.454+110A>C||||||
chrA02	3357287	A	G	ANN=G|upstream_gene_variant|MODIFIER|BnaA02g07070D|BnaA02g07070D|transcript|BnaA02g07070D|protein_coding||c.-2163T>C|||||2024|,G|intron_variant|MODIFIER|BnaA02g07080D|BnaA02g07080D|transcript|BnaA02g07080D|protein_coding|3/4|c.454+71T>C||||||
chrA02	3357295	A	T	ANN=T|upstream_gene_variant|MODIFIER|BnaA02g07070D|BnaA02g07070D|transcript|BnaA02g07070D|protein_coding||c.-2171T>A|||||2032|,T|intron_variant|MODIFIER|BnaA02g07080D|BnaA02g07080D|transcript|BnaA02g07080D|protein_coding|3/4|c.454+63T>A||||||
chrA02	3357320	A	C	ANN=C|upstream_gene_variant|MODIFIER|BnaA02g07070D|BnaA02g07070D|transcript|BnaA02g07070D|protein_coding||c.-2196T>G|||||2057|,C|intron_variant|MODIFIER|BnaA02g07080D|BnaA02g07080D|transcript|BnaA02g07080D|protein_coding|3/4|c.454+38T>G||||||
chrA02	3357368	C	A	ANN=A|synonymous_variant|LOW|BnaA02g07080D|BnaA02g07080D|transcript|BnaA02g07080D|protein_coding|3/5|c.444G>T|p.Gly148Gly|494/1370|444/1134|148/377||,A|upstream_gene_variant|MODIFIER|BnaA02g07070D|BnaA02g07070D|transcript|BnaA02g07070D|protein_coding||c.-2244G>T|||||2105|
chrA02	3357470	T	C	ANN=C|synonymous_variant|LOW|BnaA02g07080D|BnaA02g07080D|transcript|BnaA02g07080D|protein_coding|3/5|c.342A>G|p.Pro114Pro|392/1370|342/1134|114/377||,C|upstream_gene_variant|MODIFIER|BnaA02g07070D|BnaA02g07070D|transcript|BnaA02g07070D|protein_coding||c.-2346A>G|||||2207|
chrA02	3357518	A	G	ANN=G|synonymous_variant|LOW|BnaA02g07080D|BnaA02g07080D|transcript|BnaA02g07080D|protein_coding|3/5|c.294T>C|p.Val98Val|344/1370|294/1134|98/377||,G|upstream_gene_variant|MODIFIER|BnaA02g07070D|BnaA02g07070D|transcript|BnaA02g07070D|protein_coding||c.-2394T>C|||||2255|
chrA02	3357575	A	G	ANN=G|synonymous_variant|LOW|BnaA02g07080D|BnaA02g07080D|transcript|BnaA02g07080D|protein_coding|3/5|c.237T>C|p.Asn79Asn|287/1370|237/1134|79/377||,G|upstream_gene_variant|MODIFIER|BnaA02g07070D|BnaA02g07070D|transcript|BnaA02g07070D|protein_coding||c.-2451T>C|||||2312|
chrA02	3357599	A	G	ANN=G|synonymous_variant|LOW|BnaA02g07080D|BnaA02g07080D|transcript|BnaA02g07080D|protein_coding|3/5|c.213T>C|p.Tyr71Tyr|263/1370|213/1134|71/377||,G|upstream_gene_variant|MODIFIER|BnaA02g07070D|BnaA02g07070D|transcript|BnaA02g07070D|protein_coding||c.-2475T>C|||||2336|
chrA02	3357629	T	C	ANN=C|synonymous_variant|LOW|BnaA02g07080D|BnaA02g07080D|transcript|BnaA02g07080D|protein_coding|3/5|c.183A>G|p.Gln61Gln|233/1370|183/1134|61/377||,C|upstream_gene_variant|MODIFIER|BnaA02g07070D|BnaA02g07070D|transcript|BnaA02g07070D|protein_coding||c.-2505A>G|||||2366|
chrA02	3357656	T	C	ANN=C|synonymous_variant|LOW|BnaA02g07080D|BnaA02g07080D|transcript|BnaA02g07080D|protein_coding|3/5|c.156A>G|p.Lys52Lys|206/1370|156/1134|52/377||,C|upstream_gene_variant|MODIFIER|BnaA02g07070D|BnaA02g07070D|transcript|BnaA02g07070D|protein_coding||c.-2532A>G|||||2393|
chrA02	3357698	G	A	ANN=A|synonymous_variant|LOW|BnaA02g07080D|BnaA02g07080D|transcript|BnaA02g07080D|protein_coding|3/5|c.114C>T|p.Gly38Gly|164/1370|114/1134|38/377||,A|upstream_gene_variant|MODIFIER|BnaA02g07070D|BnaA02g07070D|transcript|BnaA02g07070D|protein_coding||c.-2574C>T|||||2435|
chrA02	3357725	C	T	ANN=T|synonymous_variant|LOW|BnaA02g07080D|BnaA02g07080D|transcript|BnaA02g07080D|protein_coding|3/5|c.87G>A|p.Pro29Pro|137/1370|87/1134|29/377||,T|upstream_gene_variant|MODIFIER|BnaA02g07070D|BnaA02g07070D|transcript|BnaA02g07070D|protein_coding||c.-2601G>A|||||2462|
chrA02	3357794	C	T	ANN=T|upstream_gene_variant|MODIFIER|BnaA02g07070D|BnaA02g07070D|transcript|BnaA02g07070D|protein_coding||c.-2670G>A|||||2531|,T|intron_variant|MODIFIER|BnaA02g07080D|BnaA02g07080D|transcript|BnaA02g07080D|protein_coding|2/4|c.60+32G>A||||||
chrA02	3357906	C	T	ANN=T|splice_region_variant&intron_variant|LOW|BnaA02g07080D|BnaA02g07080D|transcript|BnaA02g07080D|protein_coding|1/4|c.-13-8G>A||||||,T|upstream_gene_variant|MODIFIER|BnaA02g07070D|BnaA02g07070D|transcript|BnaA02g07070D|protein_coding||c.-2782G>A|||||2643|
chrA02	3358031	C	T	ANN=T|upstream_gene_variant|MODIFIER|BnaA02g07070D|BnaA02g07070D|transcript|BnaA02g07070D|protein_coding||c.-2907G>A|||||2768|,T|intron_variant|MODIFIER|BnaA02g07080D|BnaA02g07080D|transcript|BnaA02g07080D|protein_coding|1/4|c.-13-133G>A||||||
chrA02	3358032	C	A	ANN=A|upstream_gene_variant|MODIFIER|BnaA02g07070D|BnaA02g07070D|transcript|BnaA02g07070D|protein_coding||c.-2908G>T|||||2769|,A|intron_variant|MODIFIER|BnaA02g07080D|BnaA02g07080D|transcript|BnaA02g07080D|protein_coding|1/4|c.-13-134G>T||||||
chrA02	3358033	C	A	ANN=A|upstream_gene_variant|MODIFIER|BnaA02g07070D|BnaA02g07070D|transcript|BnaA02g07070D|protein_coding||c.-2909G>T|||||2770|,A|intron_variant|MODIFIER|BnaA02g07080D|BnaA02g07080D|transcript|BnaA02g07080D|protein_coding|1/4|c.-13-135G>T||||||
chrA02	3358043	C	T	ANN=T|upstream_gene_variant|MODIFIER|BnaA02g07070D|BnaA02g07070D|transcript|BnaA02g07070D|protein_coding||c.-2919G>A|||||2780|,T|intron_variant|MODIFIER|BnaA02g07080D|BnaA02g07080D|transcript|BnaA02g07080D|protein_coding|1/4|c.-13-145G>A||||||
chrA02	3358056	C	T	ANN=T|upstream_gene_variant|MODIFIER|BnaA02g07070D|BnaA02g07070D|transcript|BnaA02g07070D|protein_coding||c.-2932G>A|||||2793|,T|intron_variant|MODIFIER|BnaA02g07080D|BnaA02g07080D|transcript|BnaA02g07080D|protein_coding|1/4|c.-13-158G>A||||||
chrA02	3358082	A	G	ANN=G|upstream_gene_variant|MODIFIER|BnaA02g07070D|BnaA02g07070D|transcript|BnaA02g07070D|protein_coding||c.-2958T>C|||||2819|,G|intron_variant|MODIFIER|BnaA02g07080D|BnaA02g07080D|transcript|BnaA02g07080D|protein_coding|1/4|c.-13-184T>C||||||
chrA02	3358116	C	T	ANN=T|upstream_gene_variant|MODIFIER|BnaA02g07070D|BnaA02g07070D|transcript|BnaA02g07070D|protein_coding||c.-2992G>A|||||2853|,T|intron_variant|MODIFIER|BnaA02g07080D|BnaA02g07080D|transcript|BnaA02g07080D|protein_coding|1/4|c.-13-218G>A||||||
chrA02	3358131	G	A	ANN=A|upstream_gene_variant|MODIFIER|BnaA02g07070D|BnaA02g07070D|transcript|BnaA02g07070D|protein_coding||c.-3007C>T|||||2868|,A|intron_variant|MODIFIER|BnaA02g07080D|BnaA02g07080D|transcript|BnaA02g07080D|protein_coding|1/4|c.-13-233C>T||||||
chrA02	3358133	G	A	ANN=A|upstream_gene_variant|MODIFIER|BnaA02g07070D|BnaA02g07070D|transcript|BnaA02g07070D|protein_coding||c.-3009C>T|||||2870|,A|intron_variant|MODIFIER|BnaA02g07080D|BnaA02g07080D|transcript|BnaA02g07080D|protein_coding|1/4|c.-14+232C>T||||||
chrA02	3358138	G	A	ANN=A|upstream_gene_variant|MODIFIER|BnaA02g07070D|BnaA02g07070D|transcript|BnaA02g07070D|protein_coding||c.-3014C>T|||||2875|,A|intron_variant|MODIFIER|BnaA02g07080D|BnaA02g07080D|transcript|BnaA02g07080D|protein_coding|1/4|c.-14+227C>T||||||
chrA02	3358148	A	G	ANN=G|upstream_gene_variant|MODIFIER|BnaA02g07070D|BnaA02g07070D|transcript|BnaA02g07070D|protein_coding||c.-3024T>C|||||2885|,G|intron_variant|MODIFIER|BnaA02g07080D|BnaA02g07080D|transcript|BnaA02g07080D|protein_coding|1/4|c.-14+217T>C||||||
chrA02	3358153	A	T	ANN=T|upstream_gene_variant|MODIFIER|BnaA02g07070D|BnaA02g07070D|transcript|BnaA02g07070D|protein_coding||c.-3029T>A|||||2890|,T|intron_variant|MODIFIER|BnaA02g07080D|BnaA02g07080D|transcript|BnaA02g07080D|protein_coding|1/4|c.-14+212T>A||||||
chrA02	3358192	A	G	ANN=G|upstream_gene_variant|MODIFIER|BnaA02g07070D|BnaA02g07070D|transcript|BnaA02g07070D|protein_coding||c.-3068T>C|||||2929|,G|intron_variant|MODIFIER|BnaA02g07080D|BnaA02g07080D|transcript|BnaA02g07080D|protein_coding|1/4|c.-14+173T>C||||||
chrA02	3358206	C	A	ANN=A|upstream_gene_variant|MODIFIER|BnaA02g07070D|BnaA02g07070D|transcript|BnaA02g07070D|protein_coding||c.-3082G>T|||||2943|,A|intron_variant|MODIFIER|BnaA02g07080D|BnaA02g07080D|transcript|BnaA02g07080D|protein_coding|1/4|c.-14+159G>T||||||
chrA02	3358226	A	G	ANN=G|upstream_gene_variant|MODIFIER|BnaA02g07070D|BnaA02g07070D|transcript|BnaA02g07070D|protein_coding||c.-3102T>C|||||2963|,G|intron_variant|MODIFIER|BnaA02g07080D|BnaA02g07080D|transcript|BnaA02g07080D|protein_coding|1/4|c.-14+139T>C||||||
chrA02	3358239	T	C	ANN=C|upstream_gene_variant|MODIFIER|BnaA02g07070D|BnaA02g07070D|transcript|BnaA02g07070D|protein_coding||c.-3115A>G|||||2976|,C|intron_variant|MODIFIER|BnaA02g07080D|BnaA02g07080D|transcript|BnaA02g07080D|protein_coding|1/4|c.-14+126A>G||||||
chrA02	3358263	A	G	ANN=G|upstream_gene_variant|MODIFIER|BnaA02g07070D|BnaA02g07070D|transcript|BnaA02g07070D|protein_coding||c.-3139T>C|||||3000|,G|intron_variant|MODIFIER|BnaA02g07080D|BnaA02g07080D|transcript|BnaA02g07080D|protein_coding|1/4|c.-14+102T>C||||||
chrA02	3358270	C	T	ANN=T|upstream_gene_variant|MODIFIER|BnaA02g07070D|BnaA02g07070D|transcript|BnaA02g07070D|protein_coding||c.-3146G>A|||||3007|,T|intron_variant|MODIFIER|BnaA02g07080D|BnaA02g07080D|transcript|BnaA02g07080D|protein_coding|1/4|c.-14+95G>A||||||
chrA02	3358291	A	C	ANN=C|upstream_gene_variant|MODIFIER|BnaA02g07070D|BnaA02g07070D|transcript|BnaA02g07070D|protein_coding||c.-3167T>G|||||3028|,C|intron_variant|MODIFIER|BnaA02g07080D|BnaA02g07080D|transcript|BnaA02g07080D|protein_coding|1/4|c.-14+74T>G||||||
chrA02	14751893	A	G	ANN=G|intron_variant|MODIFIER|BnaA02g22260D|BnaA02g22260D|transcript|BnaA02g22260D|protein_coding|1/15|c.27+224A>G||||||
chrA02	14751941	A	G	ANN=G|intron_variant|MODIFIER|BnaA02g22260D|BnaA02g22260D|transcript|BnaA02g22260D|protein_coding|1/15|c.28-182A>G||||||
chrA02	14751960	T	G	ANN=G|intron_variant|MODIFIER|BnaA02g22260D|BnaA02g22260D|transcript|BnaA02g22260D|protein_coding|1/15|c.28-163T>G||||||
chrA02	14751972	G	A	ANN=A|intron_variant|MODIFIER|BnaA02g22260D|BnaA02g22260D|transcript|BnaA02g22260D|protein_coding|1/15|c.28-151G>A||||||
chrA02	14752127	A	T	ANN=T|missense_variant|MODERATE|BnaA02g22260D|BnaA02g22260D|transcript|BnaA02g22260D|protein_coding|2/16|c.32A>T|p.Asn11Ile|32/1966|32/1830|11/609||
chrA02	14752171	T	C	ANN=C|missense_variant|MODERATE|BnaA02g22260D|BnaA02g22260D|transcript|BnaA02g22260D|protein_coding|2/16|c.76T>C|p.Phe26Leu|76/1966|76/1830|26/609||
chrA02	14752203	A	G	ANN=G|synonymous_variant|LOW|BnaA02g22260D|BnaA02g22260D|transcript|BnaA02g22260D|protein_coding|2/16|c.108A>G|p.Thr36Thr|108/1966|108/1830|36/609||
chrA02	14752288	G	A	ANN=A|intron_variant|MODIFIER|BnaA02g22260D|BnaA02g22260D|transcript|BnaA02g22260D|protein_coding|2/15|c.139-23G>A||||||
chrA02	14752299	T	A	ANN=A|intron_variant|MODIFIER|BnaA02g22260D|BnaA02g22260D|transcript|BnaA02g22260D|protein_coding|2/15|c.139-12T>A||||||
chrA02	14752302	T	C	ANN=C|intron_variant|MODIFIER|BnaA02g22260D|BnaA02g22260D|transcript|BnaA02g22260D|protein_coding|2/15|c.139-9T>C||||||
chrA02	14752411	G	T	ANN=T|intron_variant|MODIFIER|BnaA02g22260D|BnaA02g22260D|transcript|BnaA02g22260D|protein_coding|3/15|c.211+28G>T||||||
chrA02	14752414	C	A	ANN=A|intron_variant|MODIFIER|BnaA02g22260D|BnaA02g22260D|transcript|BnaA02g22260D|protein_coding|3/15|c.211+31C>A||||||
chrA02	14752419	T	C	ANN=C|intron_variant|MODIFIER|BnaA02g22260D|BnaA02g22260D|transcript|BnaA02g22260D|protein_coding|3/15|c.211+36T>C||||||
chrA02	14752420	C	A	ANN=A|intron_variant|MODIFIER|BnaA02g22260D|BnaA02g22260D|transcript|BnaA02g22260D|protein_coding|3/15|c.212-36C>A||||||
chrA02	14752423	T	A	ANN=A|intron_variant|MODIFIER|BnaA02g22260D|BnaA02g22260D|transcript|BnaA02g22260D|protein_coding|3/15|c.212-33T>A||||||
chrA02	14752434	T	G	ANN=G|intron_variant|MODIFIER|BnaA02g22260D|BnaA02g22260D|transcript|BnaA02g22260D|protein_coding|3/15|c.212-22T>G||||||
chrA02	14752441	T	G	ANN=G|intron_variant|MODIFIER|BnaA02g22260D|BnaA02g22260D|transcript|BnaA02g22260D|protein_coding|3/15|c.212-15T>G||||||
chrA02	14752442	T	C	ANN=C|intron_variant|MODIFIER|BnaA02g22260D|BnaA02g22260D|transcript|BnaA02g22260D|protein_coding|3/15|c.212-14T>C||||||
chrA02	14752447	G	T	ANN=T|intron_variant|MODIFIER|BnaA02g22260D|BnaA02g22260D|transcript|BnaA02g22260D|protein_coding|3/15|c.212-9G>T||||||
chrA02	14752457	G	A	ANN=A|splice_region_variant&synonymous_variant|LOW|BnaA02g22260D|BnaA02g22260D|transcript|BnaA02g22260D|protein_coding|4/16|c.213G>A|p.Gly71Gly|213/1966|213/1830|71/609||
chrA02	14752537	A	T	ANN=T|missense_variant|MODERATE|BnaA02g22260D|BnaA02g22260D|transcript|BnaA02g22260D|protein_coding|4/16|c.293A>T|p.Lys98Ile|293/1966|293/1830|98/609||,T|downstream_gene_variant|MODIFIER|BnaA02g22270D|BnaA02g22270D|transcript|BnaA02g22270D|protein_coding||c.*4961T>A|||||4961|
chrA02	14752548	T	C	ANN=C|missense_variant|MODERATE|BnaA02g22260D|BnaA02g22260D|transcript|BnaA02g22260D|protein_coding|4/16|c.304T>C|p.Ser102Pro|304/1966|304/1830|102/609||,C|downstream_gene_variant|MODIFIER|BnaA02g22270D|BnaA02g22270D|transcript|BnaA02g22270D|protein_coding||c.*4950A>G|||||4950|
chrA02	14752553	T	C	ANN=C|synonymous_variant|LOW|BnaA02g22260D|BnaA02g22260D|transcript|BnaA02g22260D|protein_coding|4/16|c.309T>C|p.Asn103Asn|309/1966|309/1830|103/609||,C|downstream_gene_variant|MODIFIER|BnaA02g22270D|BnaA02g22270D|transcript|BnaA02g22270D|protein_coding||c.*4945A>G|||||4945|
chrA02	14752556	G	A	ANN=A|synonymous_variant|LOW|BnaA02g22260D|BnaA02g22260D|transcript|BnaA02g22260D|protein_coding|4/16|c.312G>A|p.Gln104Gln|312/1966|312/1830|104/609||,A|downstream_gene_variant|MODIFIER|BnaA02g22270D|BnaA02g22270D|transcript|BnaA02g22270D|protein_coding||c.*4942C>T|||||4942|
chrA02	14752563	A	T	ANN=T|missense_variant|MODERATE|BnaA02g22260D|BnaA02g22260D|transcript|BnaA02g22260D|protein_coding|4/16|c.319A>T|p.Ser107Cys|319/1966|319/1830|107/609||,T|downstream_gene_variant|MODIFIER|BnaA02g22270D|BnaA02g22270D|transcript|BnaA02g22270D|protein_coding||c.*4935T>A|||||4935|
chrA02	14752580	A	C	ANN=C|synonymous_variant|LOW|BnaA02g22260D|BnaA02g22260D|transcript|BnaA02g22260D|protein_coding|4/16|c.336A>C|p.Thr112Thr|336/1966|336/1830|112/609||,C|downstream_gene_variant|MODIFIER|BnaA02g22270D|BnaA02g22270D|transcript|BnaA02g22270D|protein_coding||c.*4918T>G|||||4918|
chrA02	14752698	T	A	ANN=A|downstream_gene_variant|MODIFIER|BnaA02g22270D|BnaA02g22270D|transcript|BnaA02g22270D|protein_coding||c.*4800A>T|||||4800|,A|intron_variant|MODIFIER|BnaA02g22260D|BnaA02g22260D|transcript|BnaA02g22260D|protein_coding|4/15|c.379-18T>A||||||
chrA02	14752800	C	A	ANN=A|missense_variant|MODERATE|BnaA02g22260D|BnaA02g22260D|transcript|BnaA02g22260D|protein_coding|5/16|c.463C>A|p.His155Asn|463/1966|463/1830|155/609||,A|downstream_gene_variant|MODIFIER|BnaA02g22270D|BnaA02g22270D|transcript|BnaA02g22270D|protein_coding||c.*4698G>T|||||4698|
chrA02	14752832	G	C	ANN=C|synonymous_variant|LOW|BnaA02g22260D|BnaA02g22260D|transcript|BnaA02g22260D|protein_coding|5/16|c.495G>C|p.Thr165Thr|495/1966|495/1830|165/609||,C|downstream_gene_variant|MODIFIER|BnaA02g22270D|BnaA02g22270D|transcript|BnaA02g22270D|protein_coding||c.*4666C>G|||||4666|
chrA02	14752869	G	T	ANN=T|stop_gained|HIGH|BnaA02g22260D|BnaA02g22260D|transcript|BnaA02g22260D|protein_coding|5/16|c.532G>T|p.Glu178*|532/1966|532/1830|178/609||,T|downstream_gene_variant|MODIFIER|BnaA02g22270D|BnaA02g22270D|transcript|BnaA02g22270D|protein_coding||c.*4629C>A|||||4629|	LOF=(BnaA02g22260D|BnaA02g22260D|1|1.00)	NMD=(BnaA02g22260D|BnaA02g22260D|1|1.00)
chrA02	14752870	A	T	ANN=T|missense_variant|MODERATE|BnaA02g22260D|BnaA02g22260D|transcript|BnaA02g22260D|protein_coding|5/16|c.533A>T|p.Glu178Val|533/1966|533/1830|178/609||,T|downstream_gene_variant|MODIFIER|BnaA02g22270D|BnaA02g22270D|transcript|BnaA02g22270D|protein_coding||c.*4628T>A|||||4628|
chrA02	14752873	C	A	ANN=A|missense_variant|MODERATE|BnaA02g22260D|BnaA02g22260D|transcript|BnaA02g22260D|protein_coding|5/16|c.536C>A|p.Ala179Asp|536/1966|536/1830|179/609||,A|downstream_gene_variant|MODIFIER|BnaA02g22270D|BnaA02g22270D|transcript|BnaA02g22270D|protein_coding||c.*4625G>T|||||4625|
chrA02	14752918	A	C	ANN=C|missense_variant|MODERATE|BnaA02g22260D|BnaA02g22260D|transcript|BnaA02g22260D|protein_coding|5/16|c.581A>C|p.Lys194Thr|581/1966|581/1830|194/609||,C|downstream_gene_variant|MODIFIER|BnaA02g22270D|BnaA02g22270D|transcript|BnaA02g22270D|protein_coding||c.*4580T>G|||||4580|
chrA02	14752946	A	G	ANN=G|synonymous_variant|LOW|BnaA02g22260D|BnaA02g22260D|transcript|BnaA02g22260D|protein_coding|5/16|c.609A>G|p.Glu203Glu|609/1966|609/1830|203/609||,G|downstream_gene_variant|MODIFIER|BnaA02g22270D|BnaA02g22270D|transcript|BnaA02g22270D|protein_coding||c.*4552T>C|||||4552|
chrA02	14753003	T	C	ANN=C|synonymous_variant|LOW|BnaA02g22260D|BnaA02g22260D|transcript|BnaA02g22260D|protein_coding|5/16|c.666T>C|p.Gly222Gly|666/1966|666/1830|222/609||,C|downstream_gene_variant|MODIFIER|BnaA02g22270D|BnaA02g22270D|transcript|BnaA02g22270D|protein_coding||c.*4495A>G|||||4495|
chrA02	14753046	T	C	ANN=C|splice_region_variant&intron_variant|LOW|BnaA02g22260D|BnaA02g22260D|transcript|BnaA02g22260D|protein_coding|5/15|c.702+7T>C||||||,C|downstream_gene_variant|MODIFIER|BnaA02g22270D|BnaA02g22270D|transcript|BnaA02g22270D|protein_coding||c.*4452A>G|||||4452|
chrA02	14753125	A	G	ANN=G|synonymous_variant|LOW|BnaA02g22260D|BnaA02g22260D|transcript|BnaA02g22260D|protein_coding|6/16|c.717A>G|p.Leu239Leu|717/1966|717/1830|239/609||,G|downstream_gene_variant|MODIFIER|BnaA02g22270D|BnaA02g22270D|transcript|BnaA02g22270D|protein_coding||c.*4373T>C|||||4373|
chrA02	14753158	A	G	ANN=G|synonymous_variant|LOW|BnaA02g22260D|BnaA02g22260D|transcript|BnaA02g22260D|protein_coding|6/16|c.750A>G|p.Lys250Lys|750/1966|750/1830|250/609||,G|downstream_gene_variant|MODIFIER|BnaA02g22270D|BnaA02g22270D|transcript|BnaA02g22270D|protein_coding||c.*4340T>C|||||4340|
chrA02	14753170	C	T	ANN=T|synonymous_variant|LOW|BnaA02g22260D|BnaA02g22260D|transcript|BnaA02g22260D|protein_coding|6/16|c.762C>T|p.Ala254Ala|762/1966|762/1830|254/609||,T|downstream_gene_variant|MODIFIER|BnaA02g22270D|BnaA02g22270D|transcript|BnaA02g22270D|protein_coding||c.*4328G>A|||||4328|
chrA02	14753249	A	T	ANN=T|downstream_gene_variant|MODIFIER|BnaA02g22270D|BnaA02g22270D|transcript|BnaA02g22270D|protein_coding||c.*4249T>A|||||4249|,T|intron_variant|MODIFIER|BnaA02g22260D|BnaA02g22260D|transcript|BnaA02g22260D|protein_coding|6/15|c.823+18A>T||||||
chrA02	14753261	T	C	ANN=C|downstream_gene_variant|MODIFIER|BnaA02g22270D|BnaA02g22270D|transcript|BnaA02g22270D|protein_coding||c.*4237A>G|||||4237|,C|intron_variant|MODIFIER|BnaA02g22260D|BnaA02g22260D|transcript|BnaA02g22260D|protein_coding|6/15|c.823+30T>C||||||
chrA02	14753279	T	G	ANN=G|downstream_gene_variant|MODIFIER|BnaA02g22270D|BnaA02g22270D|transcript|BnaA02g22270D|protein_coding||c.*4219A>C|||||4219|,G|intron_variant|MODIFIER|BnaA02g22260D|BnaA02g22260D|transcript|BnaA02g22260D|protein_coding|6/15|c.824-18T>G||||||
chrA02	14753406	T	C	ANN=C|synonymous_variant|LOW|BnaA02g22260D|BnaA02g22260D|transcript|BnaA02g22260D|protein_coding|7/16|c.933T>C|p.Cys311Cys|933/1966|933/1830|311/609||,C|downstream_gene_variant|MODIFIER|BnaA02g22270D|BnaA02g22270D|transcript|BnaA02g22270D|protein_coding||c.*4092A>G|||||4092|
chrA02	14753472	T	A	ANN=A|downstream_gene_variant|MODIFIER|BnaA02g22270D|BnaA02g22270D|transcript|BnaA02g22270D|protein_coding||c.*4026A>T|||||4026|,A|intron_variant|MODIFIER|BnaA02g22260D|BnaA02g22260D|transcript|BnaA02g22260D|protein_coding|7/15|c.978+21T>A||||||
chrA02	14753485	T	A	ANN=A|downstream_gene_variant|MODIFIER|BnaA02g22270D|BnaA02g22270D|transcript|BnaA02g22270D|protein_coding||c.*4013A>T|||||4013|,A|intron_variant|MODIFIER|BnaA02g22260D|BnaA02g22260D|transcript|BnaA02g22260D|protein_coding|7/15|c.978+34T>A||||||
chrA02	14753754	A	C	ANN=C|synonymous_variant|LOW|BnaA02g22260D|BnaA02g22260D|transcript|BnaA02g22260D|protein_coding|9/16|c.1110A>C|p.Pro370Pro|1110/1966|1110/1830|370/609||,C|downstream_gene_variant|MODIFIER|BnaA02g22270D|BnaA02g22270D|transcript|BnaA02g22270D|protein_coding||c.*3744T>G|||||3744|
chrA02	14753787	G	C	ANN=C|missense_variant|MODERATE|BnaA02g22260D|BnaA02g22260D|transcript|BnaA02g22260D|protein_coding|9/16|c.1143G>C|p.Glu381Asp|1143/1966|1143/1830|381/609||,C|downstream_gene_variant|MODIFIER|BnaA02g22270D|BnaA02g22270D|transcript|BnaA02g22270D|protein_coding||c.*3711C>G|||||3711|
chrA02	14753855	A	T	ANN=T|downstream_gene_variant|MODIFIER|BnaA02g22270D|BnaA02g22270D|transcript|BnaA02g22270D|protein_coding||c.*3643T>A|||||3643|,T|intron_variant|MODIFIER|BnaA02g22260D|BnaA02g22260D|transcript|BnaA02g22260D|protein_coding|9/15|c.1162-36A>T||||||
chrA02	14753907	C	G	ANN=G|missense_variant|MODERATE|BnaA02g22260D|BnaA02g22260D|transcript|BnaA02g22260D|protein_coding|10/16|c.1178C>G|p.Thr393Arg|1178/1966|1178/1830|393/609||,G|downstream_gene_variant|MODIFIER|BnaA02g22270D|BnaA02g22270D|transcript|BnaA02g22270D|protein_coding||c.*3591G>C|||||3591|
chrA02	14753965	C	T	ANN=T|synonymous_variant|LOW|BnaA02g22260D|BnaA02g22260D|transcript|BnaA02g22260D|protein_coding|10/16|c.1236C>T|p.Asn412Asn|1236/1966|1236/1830|412/609||,T|downstream_gene_variant|MODIFIER|BnaA02g22270D|BnaA02g22270D|transcript|BnaA02g22270D|protein_coding||c.*3533G>A|||||3533|
chrA02	14753999	C	A	ANN=A|downstream_gene_variant|MODIFIER|BnaA02g22270D|BnaA02g22270D|transcript|BnaA02g22270D|protein_coding||c.*3499G>T|||||3499|,A|intron_variant|MODIFIER|BnaA02g22260D|BnaA02g22260D|transcript|BnaA02g22260D|protein_coding|10/15|c.1251+19C>A||||||
chrA02	14754069	C	T	ANN=T|splice_region_variant&intron_variant|LOW|BnaA02g22260D|BnaA02g22260D|transcript|BnaA02g22260D|protein_coding|10/15|c.1252-6C>T||||||,T|downstream_gene_variant|MODIFIER|BnaA02g22270D|BnaA02g22270D|transcript|BnaA02g22270D|protein_coding||c.*3429G>A|||||3429|
chrA02	14754406	A	G	ANN=G|downstream_gene_variant|MODIFIER|BnaA02g22270D|BnaA02g22270D|transcript|BnaA02g22270D|protein_coding||c.*3092T>C|||||3092|,G|intron_variant|MODIFIER|BnaA02g22260D|BnaA02g22260D|transcript|BnaA02g22260D|protein_coding|12/15|c.1495+19A>G||||||
chrA02	14754445	C	T	ANN=T|downstream_gene_variant|MODIFIER|BnaA02g22270D|BnaA02g22270D|transcript|BnaA02g22270D|protein_coding||c.*3053G>A|||||3053|,T|intron_variant|MODIFIER|BnaA02g22260D|BnaA02g22260D|transcript|BnaA02g22260D|protein_coding|12/15|c.1496-19C>T||||||
chrA02	14754521	A	G	ANN=G|downstream_gene_variant|MODIFIER|BnaA02g22270D|BnaA02g22270D|transcript|BnaA02g22270D|protein_coding||c.*2977T>C|||||2977|,G|intron_variant|MODIFIER|BnaA02g22260D|BnaA02g22260D|transcript|BnaA02g22260D|protein_coding|13/15|c.1539+14A>G||||||
chrA02	14754552	C	T	ANN=T|downstream_gene_variant|MODIFIER|BnaA02g22270D|BnaA02g22270D|transcript|BnaA02g22270D|protein_coding||c.*2946G>A|||||2946|,T|intron_variant|MODIFIER|BnaA02g22260D|BnaA02g22260D|transcript|BnaA02g22260D|protein_coding|13/15|c.1540-44C>T||||||
chrA02	14754578	G	T	ANN=T|downstream_gene_variant|MODIFIER|BnaA02g22270D|BnaA02g22270D|transcript|BnaA02g22270D|protein_coding||c.*2920C>A|||||2920|,T|intron_variant|MODIFIER|BnaA02g22260D|BnaA02g22260D|transcript|BnaA02g22260D|protein_coding|13/15|c.1540-18G>T||||||
chrA02	14754651	T	G	ANN=G|splice_region_variant&intron_variant|LOW|BnaA02g22260D|BnaA02g22260D|transcript|BnaA02g22260D|protein_coding|14/15|c.1589+6T>G||||||,G|downstream_gene_variant|MODIFIER|BnaA02g22270D|BnaA02g22270D|transcript|BnaA02g22270D|protein_coding||c.*2847A>C|||||2847|
chrA02	14754694	A	G	ANN=G|downstream_gene_variant|MODIFIER|BnaA02g22270D|BnaA02g22270D|transcript|BnaA02g22270D|protein_coding||c.*2804T>C|||||2804|,G|intron_variant|MODIFIER|BnaA02g22260D|BnaA02g22260D|transcript|BnaA02g22260D|protein_coding|14/15|c.1590-41A>G||||||
chrA02	14754716	T	C	ANN=C|downstream_gene_variant|MODIFIER|BnaA02g22270D|BnaA02g22270D|transcript|BnaA02g22270D|protein_coding||c.*2782A>G|||||2782|,C|intron_variant|MODIFIER|BnaA02g22260D|BnaA02g22260D|transcript|BnaA02g22260D|protein_coding|14/15|c.1590-19T>C||||||
chrA02	14754904	A	T	ANN=T|splice_region_variant&intron_variant|LOW|BnaA02g22260D|BnaA02g22260D|transcript|BnaA02g22260D|protein_coding|15/15|c.1687-7A>T||||||,T|downstream_gene_variant|MODIFIER|BnaA02g22270D|BnaA02g22270D|transcript|BnaA02g22270D|protein_coding||c.*2594T>A|||||2594|
chrA02	14755071	C	A	ANN=A|3_prime_UTR_variant|MODIFIER|BnaA02g22260D|BnaA02g22260D|transcript|BnaA02g22260D|protein_coding|16/16|c.*17C>A|||||17|,A|downstream_gene_variant|MODIFIER|BnaA02g22270D|BnaA02g22270D|transcript|BnaA02g22270D|protein_coding||c.*2427G>T|||||2427|
chrA02	14755086	T	C	ANN=C|3_prime_UTR_variant|MODIFIER|BnaA02g22260D|BnaA02g22260D|transcript|BnaA02g22260D|protein_coding|16/16|c.*32T>C|||||32|,C|downstream_gene_variant|MODIFIER|BnaA02g22270D|BnaA02g22270D|transcript|BnaA02g22270D|protein_coding||c.*2412A>G|||||2412|
chrA02	14755120	G	C	ANN=C|3_prime_UTR_variant|MODIFIER|BnaA02g22260D|BnaA02g22260D|transcript|BnaA02g22260D|protein_coding|16/16|c.*66G>C|||||66|,C|downstream_gene_variant|MODIFIER|BnaA02g22270D|BnaA02g22270D|transcript|BnaA02g22270D|protein_coding||c.*2378C>G|||||2378|
chrA02	14755124	G	C	ANN=C|3_prime_UTR_variant|MODIFIER|BnaA02g22260D|BnaA02g22260D|transcript|BnaA02g22260D|protein_coding|16/16|c.*70G>C|||||70|,C|downstream_gene_variant|MODIFIER|BnaA02g22270D|BnaA02g22270D|transcript|BnaA02g22270D|protein_coding||c.*2374C>G|||||2374|
chrA02	14755144	T	C	ANN=C|3_prime_UTR_variant|MODIFIER|BnaA02g22260D|BnaA02g22260D|transcript|BnaA02g22260D|protein_coding|16/16|c.*90T>C|||||90|,C|downstream_gene_variant|MODIFIER|BnaA02g22270D|BnaA02g22270D|transcript|BnaA02g22270D|protein_coding||c.*2354A>G|||||2354|
chrA02	14755146	T	A	ANN=A|3_prime_UTR_variant|MODIFIER|BnaA02g22260D|BnaA02g22260D|transcript|BnaA02g22260D|protein_coding|16/16|c.*92T>A|||||92|,A|downstream_gene_variant|MODIFIER|BnaA02g22270D|BnaA02g22270D|transcript|BnaA02g22270D|protein_coding||c.*2352A>T|||||2352|
chrA02	14755149	A	T	ANN=T|3_prime_UTR_variant|MODIFIER|BnaA02g22260D|BnaA02g22260D|transcript|BnaA02g22260D|protein_coding|16/16|c.*95A>T|||||95|,T|downstream_gene_variant|MODIFIER|BnaA02g22270D|BnaA02g22270D|transcript|BnaA02g22270D|protein_coding||c.*2349T>A|||||2349|
chrA03_random	461571	C	A	ANN=A|3_prime_UTR_variant|MODIFIER|BnaA03g55890D|BnaA03g55890D|transcript|BnaA03g55890D|protein_coding|5/5|c.*349G>T|||||349|,A|downstream_gene_variant|MODIFIER|BnaA03g55870D|BnaA03g55870D|transcript|BnaA03g55870D|protein_coding||c.*4837C>A|||||4633|,A|downstream_gene_variant|MODIFIER|BnaA03g55880D|BnaA03g55880D|transcript|BnaA03g55880D|protein_coding||c.*1109C>A|||||858|
chrA03_random	461639	G	A	ANN=A|3_prime_UTR_variant|MODIFIER|BnaA03g55890D|BnaA03g55890D|transcript|BnaA03g55890D|protein_coding|5/5|c.*281C>T|||||281|,A|downstream_gene_variant|MODIFIER|BnaA03g55870D|BnaA03g55870D|transcript|BnaA03g55870D|protein_coding||c.*4905G>A|||||4701|,A|downstream_gene_variant|MODIFIER|BnaA03g55880D|BnaA03g55880D|transcript|BnaA03g55880D|protein_coding||c.*1177G>A|||||926|
chrA03_random	461666	A	G	ANN=G|3_prime_UTR_variant|MODIFIER|BnaA03g55890D|BnaA03g55890D|transcript|BnaA03g55890D|protein_coding|5/5|c.*254T>C|||||254|,G|downstream_gene_variant|MODIFIER|BnaA03g55870D|BnaA03g55870D|transcript|BnaA03g55870D|protein_coding||c.*4932A>G|||||4728|,G|downstream_gene_variant|MODIFIER|BnaA03g55880D|BnaA03g55880D|transcript|BnaA03g55880D|protein_coding||c.*1204A>G|||||953|
chrA03_random	461676	C	A	ANN=A|3_prime_UTR_variant|MODIFIER|BnaA03g55890D|BnaA03g55890D|transcript|BnaA03g55890D|protein_coding|5/5|c.*244G>T|||||244|,A|downstream_gene_variant|MODIFIER|BnaA03g55870D|BnaA03g55870D|transcript|BnaA03g55870D|protein_coding||c.*4942C>A|||||4738|,A|downstream_gene_variant|MODIFIER|BnaA03g55880D|BnaA03g55880D|transcript|BnaA03g55880D|protein_coding||c.*1214C>A|||||963|
chrA03_random	461677	A	C	ANN=C|3_prime_UTR_variant|MODIFIER|BnaA03g55890D|BnaA03g55890D|transcript|BnaA03g55890D|protein_coding|5/5|c.*243T>G|||||243|,C|downstream_gene_variant|MODIFIER|BnaA03g55870D|BnaA03g55870D|transcript|BnaA03g55870D|protein_coding||c.*4943A>C|||||4739|,C|downstream_gene_variant|MODIFIER|BnaA03g55880D|BnaA03g55880D|transcript|BnaA03g55880D|protein_coding||c.*1215A>C|||||964|
chrA03_random	461684	T	A	ANN=A|3_prime_UTR_variant|MODIFIER|BnaA03g55890D|BnaA03g55890D|transcript|BnaA03g55890D|protein_coding|5/5|c.*236A>T|||||236|,A|downstream_gene_variant|MODIFIER|BnaA03g55870D|BnaA03g55870D|transcript|BnaA03g55870D|protein_coding||c.*4950T>A|||||4746|,A|downstream_gene_variant|MODIFIER|BnaA03g55880D|BnaA03g55880D|transcript|BnaA03g55880D|protein_coding||c.*1222T>A|||||971|
chrA03_random	461691	A	G	ANN=G|3_prime_UTR_variant|MODIFIER|BnaA03g55890D|BnaA03g55890D|transcript|BnaA03g55890D|protein_coding|5/5|c.*229T>C|||||229|,G|downstream_gene_variant|MODIFIER|BnaA03g55870D|BnaA03g55870D|transcript|BnaA03g55870D|protein_coding||c.*4957A>G|||||4753|,G|downstream_gene_variant|MODIFIER|BnaA03g55880D|BnaA03g55880D|transcript|BnaA03g55880D|protein_coding||c.*1229A>G|||||978|
chrA03_random	461722	C	T	ANN=T|3_prime_UTR_variant|MODIFIER|BnaA03g55890D|BnaA03g55890D|transcript|BnaA03g55890D|protein_coding|5/5|c.*198G>A|||||198|,T|downstream_gene_variant|MODIFIER|BnaA03g55870D|BnaA03g55870D|transcript|BnaA03g55870D|protein_coding||c.*4988C>T|||||4784|,T|downstream_gene_variant|MODIFIER|BnaA03g55880D|BnaA03g55880D|transcript|BnaA03g55880D|protein_coding||c.*1260C>T|||||1009|
chrA03_random	461759	G	A	ANN=A|3_prime_UTR_variant|MODIFIER|BnaA03g55890D|BnaA03g55890D|transcript|BnaA03g55890D|protein_coding|5/5|c.*161C>T|||||161|,A|downstream_gene_variant|MODIFIER|BnaA03g55870D|BnaA03g55870D|transcript|BnaA03g55870D|protein_coding||c.*5025G>A|||||4821|,A|downstream_gene_variant|MODIFIER|BnaA03g55880D|BnaA03g55880D|transcript|BnaA03g55880D|protein_coding||c.*1297G>A|||||1046|
chrA03_random	461765	A	G	ANN=G|3_prime_UTR_variant|MODIFIER|BnaA03g55890D|BnaA03g55890D|transcript|BnaA03g55890D|protein_coding|5/5|c.*155T>C|||||155|,G|downstream_gene_variant|MODIFIER|BnaA03g55870D|BnaA03g55870D|transcript|BnaA03g55870D|protein_coding||c.*5031A>G|||||4827|,G|downstream_gene_variant|MODIFIER|BnaA03g55880D|BnaA03g55880D|transcript|BnaA03g55880D|protein_coding||c.*1303A>G|||||1052|
chrA03_random	461789	C	A	ANN=A|3_prime_UTR_variant|MODIFIER|BnaA03g55890D|BnaA03g55890D|transcript|BnaA03g55890D|protein_coding|5/5|c.*131G>T|||||131|,A|downstream_gene_variant|MODIFIER|BnaA03g55870D|BnaA03g55870D|transcript|BnaA03g55870D|protein_coding||c.*5055C>A|||||4851|,A|downstream_gene_variant|MODIFIER|BnaA03g55880D|BnaA03g55880D|transcript|BnaA03g55880D|protein_coding||c.*1327C>A|||||1076|
chrA03_random	461808	T	G	ANN=G|3_prime_UTR_variant|MODIFIER|BnaA03g55890D|BnaA03g55890D|transcript|BnaA03g55890D|protein_coding|5/5|c.*112A>C|||||112|,G|downstream_gene_variant|MODIFIER|BnaA03g55870D|BnaA03g55870D|transcript|BnaA03g55870D|protein_coding||c.*5074T>G|||||4870|,G|downstream_gene_variant|MODIFIER|BnaA03g55880D|BnaA03g55880D|transcript|BnaA03g55880D|protein_coding||c.*1346T>G|||||1095|
chrA03_random	461810	C	G	ANN=G|3_prime_UTR_variant|MODIFIER|BnaA03g55890D|BnaA03g55890D|transcript|BnaA03g55890D|protein_coding|5/5|c.*110G>C|||||110|,G|downstream_gene_variant|MODIFIER|BnaA03g55870D|BnaA03g55870D|transcript|BnaA03g55870D|protein_coding||c.*5076C>G|||||4872|,G|downstream_gene_variant|MODIFIER|BnaA03g55880D|BnaA03g55880D|transcript|BnaA03g55880D|protein_coding||c.*1348C>G|||||1097|
chrA03_random	461812	G	T	ANN=T|3_prime_UTR_variant|MODIFIER|BnaA03g55890D|BnaA03g55890D|transcript|BnaA03g55890D|protein_coding|5/5|c.*108C>A|||||108|,T|downstream_gene_variant|MODIFIER|BnaA03g55870D|BnaA03g55870D|transcript|BnaA03g55870D|protein_coding||c.*5078G>T|||||4874|,T|downstream_gene_variant|MODIFIER|BnaA03g55880D|BnaA03g55880D|transcript|BnaA03g55880D|protein_coding||c.*1350G>T|||||1099|
chrA03_random	461822	A	G	ANN=G|3_prime_UTR_variant|MODIFIER|BnaA03g55890D|BnaA03g55890D|transcript|BnaA03g55890D|protein_coding|5/5|c.*98T>C|||||98|,G|downstream_gene_variant|MODIFIER|BnaA03g55870D|BnaA03g55870D|transcript|BnaA03g55870D|protein_coding||c.*5088A>G|||||4884|,G|downstream_gene_variant|MODIFIER|BnaA03g55880D|BnaA03g55880D|transcript|BnaA03g55880D|protein_coding||c.*1360A>G|||||1109|
chrA03_random	461861	A	G	ANN=G|3_prime_UTR_variant|MODIFIER|BnaA03g55890D|BnaA03g55890D|transcript|BnaA03g55890D|protein_coding|5/5|c.*59T>C|||||59|,G|downstream_gene_variant|MODIFIER|BnaA03g55870D|BnaA03g55870D|transcript|BnaA03g55870D|protein_coding||c.*5127A>G|||||4923|,G|downstream_gene_variant|MODIFIER|BnaA03g55880D|BnaA03g55880D|transcript|BnaA03g55880D|protein_coding||c.*1399A>G|||||1148|
chrA03_random	461862	G	A	ANN=A|3_prime_UTR_variant|MODIFIER|BnaA03g55890D|BnaA03g55890D|transcript|BnaA03g55890D|protein_coding|5/5|c.*58C>T|||||58|,A|downstream_gene_variant|MODIFIER|BnaA03g55870D|BnaA03g55870D|transcript|BnaA03g55870D|protein_coding||c.*5128G>A|||||4924|,A|downstream_gene_variant|MODIFIER|BnaA03g55880D|BnaA03g55880D|transcript|BnaA03g55880D|protein_coding||c.*1400G>A|||||1149|
chrA03_random	461886	G	A	ANN=A|3_prime_UTR_variant|MODIFIER|BnaA03g55890D|BnaA03g55890D|transcript|BnaA03g55890D|protein_coding|5/5|c.*34C>T|||||34|,A|downstream_gene_variant|MODIFIER|BnaA03g55870D|BnaA03g55870D|transcript|BnaA03g55870D|protein_coding||c.*5152G>A|||||4948|,A|downstream_gene_variant|MODIFIER|BnaA03g55880D|BnaA03g55880D|transcript|BnaA03g55880D|protein_coding||c.*1424G>A|||||1173|
chrA03_random	461891	A	G	ANN=G|3_prime_UTR_variant|MODIFIER|BnaA03g55890D|BnaA03g55890D|transcript|BnaA03g55890D|protein_coding|5/5|c.*29T>C|||||29|,G|downstream_gene_variant|MODIFIER|BnaA03g55870D|BnaA03g55870D|transcript|BnaA03g55870D|protein_coding||c.*5157A>G|||||4953|,G|downstream_gene_variant|MODIFIER|BnaA03g55880D|BnaA03g55880D|transcript|BnaA03g55880D|protein_coding||c.*1429A>G|||||1178|
chrA03_random	461917	C	T	ANN=T|3_prime_UTR_variant|MODIFIER|BnaA03g55890D|BnaA03g55890D|transcript|BnaA03g55890D|protein_coding|5/5|c.*3G>A|||||3|,T|downstream_gene_variant|MODIFIER|BnaA03g55870D|BnaA03g55870D|transcript|BnaA03g55870D|protein_coding||c.*5183C>T|||||4979|,T|downstream_gene_variant|MODIFIER|BnaA03g55880D|BnaA03g55880D|transcript|BnaA03g55880D|protein_coding||c.*1455C>T|||||1204|
chrA03_random	462004	T	C	ANN=C|downstream_gene_variant|MODIFIER|BnaA03g55880D|BnaA03g55880D|transcript|BnaA03g55880D|protein_coding||c.*1542T>C|||||1291|,C|intron_variant|MODIFIER|BnaA03g55890D|BnaA03g55890D|transcript|BnaA03g55890D|protein_coding|4/4|c.1069-19A>G||||||
chrA03_random	462014	T	G	ANN=G|downstream_gene_variant|MODIFIER|BnaA03g55880D|BnaA03g55880D|transcript|BnaA03g55880D|protein_coding||c.*1552T>G|||||1301|,G|intron_variant|MODIFIER|BnaA03g55890D|BnaA03g55890D|transcript|BnaA03g55890D|protein_coding|4/4|c.1069-29A>C||||||
chrA03_random	462016	C	T	ANN=T|downstream_gene_variant|MODIFIER|BnaA03g55880D|BnaA03g55880D|transcript|BnaA03g55880D|protein_coding||c.*1554C>T|||||1303|,T|intron_variant|MODIFIER|BnaA03g55890D|BnaA03g55890D|transcript|BnaA03g55890D|protein_coding|4/4|c.1069-31G>A||||||
chrA03_random	462021	T	C	ANN=C|downstream_gene_variant|MODIFIER|BnaA03g55880D|BnaA03g55880D|transcript|BnaA03g55880D|protein_coding||c.*1559T>C|||||1308|,C|intron_variant|MODIFIER|BnaA03g55890D|BnaA03g55890D|transcript|BnaA03g55890D|protein_coding|4/4|c.1069-36A>G||||||
chrA03_random	462029	T	A	ANN=A|downstream_gene_variant|MODIFIER|BnaA03g55880D|BnaA03g55880D|transcript|BnaA03g55880D|protein_coding||c.*1567T>A|||||1316|,A|intron_variant|MODIFIER|BnaA03g55890D|BnaA03g55890D|transcript|BnaA03g55890D|protein_coding|4/4|c.1069-44A>T||||||
chrA03_random	462037	T	G	ANN=G|downstream_gene_variant|MODIFIER|BnaA03g55880D|BnaA03g55880D|transcript|BnaA03g55880D|protein_coding||c.*1575T>G|||||1324|,G|intron_variant|MODIFIER|BnaA03g55890D|BnaA03g55890D|transcript|BnaA03g55890D|protein_coding|4/4|c.1068+38A>C||||||
chrA03_random	462060	C	G	ANN=G|downstream_gene_variant|MODIFIER|BnaA03g55880D|BnaA03g55880D|transcript|BnaA03g55880D|protein_coding||c.*1598C>G|||||1347|,G|intron_variant|MODIFIER|BnaA03g55890D|BnaA03g55890D|transcript|BnaA03g55890D|protein_coding|4/4|c.1068+15G>C||||||
chrA03_random	462061	C	G	ANN=G|downstream_gene_variant|MODIFIER|BnaA03g55880D|BnaA03g55880D|transcript|BnaA03g55880D|protein_coding||c.*1599C>G|||||1348|,G|intron_variant|MODIFIER|BnaA03g55890D|BnaA03g55890D|transcript|BnaA03g55890D|protein_coding|4/4|c.1068+14G>C||||||
chrA03_random	462065	T	C	ANN=C|downstream_gene_variant|MODIFIER|BnaA03g55880D|BnaA03g55880D|transcript|BnaA03g55880D|protein_coding||c.*1603T>C|||||1352|,C|intron_variant|MODIFIER|BnaA03g55890D|BnaA03g55890D|transcript|BnaA03g55890D|protein_coding|4/4|c.1068+10A>G||||||
chrA03_random	462129	T	C	ANN=C|synonymous_variant|LOW|BnaA03g55890D|BnaA03g55890D|transcript|BnaA03g55890D|protein_coding|4/5|c.1014A>G|p.Lys338Lys|1086/1575|1014/1134|338/377||,C|downstream_gene_variant|MODIFIER|BnaA03g55880D|BnaA03g55880D|transcript|BnaA03g55880D|protein_coding||c.*1667T>C|||||1416|
chrA03_random	462138	A	G	ANN=G|synonymous_variant|LOW|BnaA03g55890D|BnaA03g55890D|transcript|BnaA03g55890D|protein_coding|4/5|c.1005T>C|p.Pro335Pro|1077/1575|1005/1134|335/377||,G|downstream_gene_variant|MODIFIER|BnaA03g55880D|BnaA03g55880D|transcript|BnaA03g55880D|protein_coding||c.*1676A>G|||||1425|
chrA03_random	462147	C	G	ANN=G|synonymous_variant|LOW|BnaA03g55890D|BnaA03g55890D|transcript|BnaA03g55890D|protein_coding|4/5|c.996G>C|p.Val332Val|1068/1575|996/1134|332/377||,G|downstream_gene_variant|MODIFIER|BnaA03g55880D|BnaA03g55880D|transcript|BnaA03g55880D|protein_coding||c.*1685C>G|||||1434|
chrA03_random	462174	T	C	ANN=C|synonymous_variant|LOW|BnaA03g55890D|BnaA03g55890D|transcript|BnaA03g55890D|protein_coding|4/5|c.969A>G|p.Ala323Ala|1041/1575|969/1134|323/377||,C|downstream_gene_variant|MODIFIER|BnaA03g55880D|BnaA03g55880D|transcript|BnaA03g55880D|protein_coding||c.*1712T>C|||||1461|
chrA03_random	462692	C	A	ANN=A|splice_region_variant&intron_variant|LOW|BnaA03g55890D|BnaA03g55890D|transcript|BnaA03g55890D|protein_coding|3/4|c.455-4G>T||||||,A|downstream_gene_variant|MODIFIER|BnaA03g55880D|BnaA03g55880D|transcript|BnaA03g55880D|protein_coding||c.*2230C>A|||||1979|,A|downstream_gene_variant|MODIFIER|BnaA03g55900D|BnaA03g55900D|transcript|BnaA03g55900D|protein_coding||c.*4755G>T|||||4755|
chrA03_random	462693	A	T	ANN=T|splice_region_variant&intron_variant|LOW|BnaA03g55890D|BnaA03g55890D|transcript|BnaA03g55890D|protein_coding|3/4|c.455-5T>A||||||,T|downstream_gene_variant|MODIFIER|BnaA03g55880D|BnaA03g55880D|transcript|BnaA03g55880D|protein_coding||c.*2231A>T|||||1980|,T|downstream_gene_variant|MODIFIER|BnaA03g55900D|BnaA03g55900D|transcript|BnaA03g55900D|protein_coding||c.*4754T>A|||||4754|
chrA03_random	462697	G	A	ANN=A|downstream_gene_variant|MODIFIER|BnaA03g55880D|BnaA03g55880D|transcript|BnaA03g55880D|protein_coding||c.*2235G>A|||||1984|,A|downstream_gene_variant|MODIFIER|BnaA03g55900D|BnaA03g55900D|transcript|BnaA03g55900D|protein_coding||c.*4750C>T|||||4750|,A|intron_variant|MODIFIER|BnaA03g55890D|BnaA03g55890D|transcript|BnaA03g55890D|protein_coding|3/4|c.455-9C>T||||||
chrA03_random	462708	C	T	ANN=T|downstream_gene_variant|MODIFIER|BnaA03g55880D|BnaA03g55880D|transcript|BnaA03g55880D|protein_coding||c.*2246C>T|||||1995|,T|downstream_gene_variant|MODIFIER|BnaA03g55900D|BnaA03g55900D|transcript|BnaA03g55900D|protein_coding||c.*4739G>A|||||4739|,T|intron_variant|MODIFIER|BnaA03g55890D|BnaA03g55890D|transcript|BnaA03g55890D|protein_coding|3/4|c.455-20G>A||||||
chrA03_random	462725	T	G	ANN=G|downstream_gene_variant|MODIFIER|BnaA03g55880D|BnaA03g55880D|transcript|BnaA03g55880D|protein_coding||c.*2263T>G|||||2012|,G|downstream_gene_variant|MODIFIER|BnaA03g55900D|BnaA03g55900D|transcript|BnaA03g55900D|protein_coding||c.*4722A>C|||||4722|,G|intron_variant|MODIFIER|BnaA03g55890D|BnaA03g55890D|transcript|BnaA03g55890D|protein_coding|3/4|c.455-37A>C||||||
chrA03_random	462728	A	G	ANN=G|downstream_gene_variant|MODIFIER|BnaA03g55880D|BnaA03g55880D|transcript|BnaA03g55880D|protein_coding||c.*2266A>G|||||2015|,G|downstream_gene_variant|MODIFIER|BnaA03g55900D|BnaA03g55900D|transcript|BnaA03g55900D|protein_coding||c.*4719T>C|||||4719|,G|intron_variant|MODIFIER|BnaA03g55890D|BnaA03g55890D|transcript|BnaA03g55890D|protein_coding|3/4|c.454+39T>C||||||
chrA03_random	462743	A	T	ANN=T|downstream_gene_variant|MODIFIER|BnaA03g55880D|BnaA03g55880D|transcript|BnaA03g55880D|protein_coding||c.*2281A>T|||||2030|,T|downstream_gene_variant|MODIFIER|BnaA03g55900D|BnaA03g55900D|transcript|BnaA03g55900D|protein_coding||c.*4704T>A|||||4704|,T|intron_variant|MODIFIER|BnaA03g55890D|BnaA03g55890D|transcript|BnaA03g55890D|protein_coding|3/4|c.454+24T>A||||||
chrA03_random	462744	C	T	ANN=T|downstream_gene_variant|MODIFIER|BnaA03g55880D|BnaA03g55880D|transcript|BnaA03g55880D|protein_coding||c.*2282C>T|||||2031|,T|downstream_gene_variant|MODIFIER|BnaA03g55900D|BnaA03g55900D|transcript|BnaA03g55900D|protein_coding||c.*4703G>A|||||4703|,T|intron_variant|MODIFIER|BnaA03g55890D|BnaA03g55890D|transcript|BnaA03g55890D|protein_coding|3/4|c.454+23G>A||||||
chrA03_random	462746	T	C	ANN=C|downstream_gene_variant|MODIFIER|BnaA03g55880D|BnaA03g55880D|transcript|BnaA03g55880D|protein_coding||c.*2284T>C|||||2033|,C|downstream_gene_variant|MODIFIER|BnaA03g55900D|BnaA03g55900D|transcript|BnaA03g55900D|protein_coding||c.*4701A>G|||||4701|,C|intron_variant|MODIFIER|BnaA03g55890D|BnaA03g55890D|transcript|BnaA03g55890D|protein_coding|3/4|c.454+21A>G||||||
chrA03_random	462751	C	A	ANN=A|downstream_gene_variant|MODIFIER|BnaA03g55880D|BnaA03g55880D|transcript|BnaA03g55880D|protein_coding||c.*2289C>A|||||2038|,A|downstream_gene_variant|MODIFIER|BnaA03g55900D|BnaA03g55900D|transcript|BnaA03g55900D|protein_coding||c.*4696G>T|||||4696|,A|intron_variant|MODIFIER|BnaA03g55890D|BnaA03g55890D|transcript|BnaA03g55890D|protein_coding|3/4|c.454+16G>T||||||
chrA03_random	462753	G	A	ANN=A|downstream_gene_variant|MODIFIER|BnaA03g55880D|BnaA03g55880D|transcript|BnaA03g55880D|protein_coding||c.*2291G>A|||||2040|,A|downstream_gene_variant|MODIFIER|BnaA03g55900D|BnaA03g55900D|transcript|BnaA03g55900D|protein_coding||c.*4694C>T|||||4694|,A|intron_variant|MODIFIER|BnaA03g55890D|BnaA03g55890D|transcript|BnaA03g55890D|protein_coding|3/4|c.454+14C>T||||||
chrA03_random	462754	A	G	ANN=G|downstream_gene_variant|MODIFIER|BnaA03g55880D|BnaA03g55880D|transcript|BnaA03g55880D|protein_coding||c.*2292A>G|||||2041|,G|downstream_gene_variant|MODIFIER|BnaA03g55900D|BnaA03g55900D|transcript|BnaA03g55900D|protein_coding||c.*4693T>C|||||4693|,G|intron_variant|MODIFIER|BnaA03g55890D|BnaA03g55890D|transcript|BnaA03g55890D|protein_coding|3/4|c.454+13T>C||||||
chrA03_random	462755	T	C	ANN=C|downstream_gene_variant|MODIFIER|BnaA03g55880D|BnaA03g55880D|transcript|BnaA03g55880D|protein_coding||c.*2293T>C|||||2042|,C|downstream_gene_variant|MODIFIER|BnaA03g55900D|BnaA03g55900D|transcript|BnaA03g55900D|protein_coding||c.*4692A>G|||||4692|,C|intron_variant|MODIFIER|BnaA03g55890D|BnaA03g55890D|transcript|BnaA03g55890D|protein_coding|3/4|c.454+12A>G||||||
chrA03_random	462757	G	A	ANN=A|downstream_gene_variant|MODIFIER|BnaA03g55880D|BnaA03g55880D|transcript|BnaA03g55880D|protein_coding||c.*2295G>A|||||2044|,A|downstream_gene_variant|MODIFIER|BnaA03g55900D|BnaA03g55900D|transcript|BnaA03g55900D|protein_coding||c.*4690C>T|||||4690|,A|intron_variant|MODIFIER|BnaA03g55890D|BnaA03g55890D|transcript|BnaA03g55890D|protein_coding|3/4|c.454+10C>T||||||
chrA03_random	462759	T	G	ANN=G|splice_region_variant&intron_variant|LOW|BnaA03g55890D|BnaA03g55890D|transcript|BnaA03g55890D|protein_coding|3/4|c.454+8A>C||||||,G|downstream_gene_variant|MODIFIER|BnaA03g55880D|BnaA03g55880D|transcript|BnaA03g55880D|protein_coding||c.*2297T>G|||||2046|,G|downstream_gene_variant|MODIFIER|BnaA03g55900D|BnaA03g55900D|transcript|BnaA03g55900D|protein_coding||c.*4688A>C|||||4688|
chrA03_random	462792	G	A	ANN=A|synonymous_variant|LOW|BnaA03g55890D|BnaA03g55890D|transcript|BnaA03g55890D|protein_coding|3/5|c.429C>T|p.Ser143Ser|501/1575|429/1134|143/377||,A|downstream_gene_variant|MODIFIER|BnaA03g55880D|BnaA03g55880D|transcript|BnaA03g55880D|protein_coding||c.*2330G>A|||||2079|,A|downstream_gene_variant|MODIFIER|BnaA03g55900D|BnaA03g55900D|transcript|BnaA03g55900D|protein_coding||c.*4655C>T|||||4655|
chrA03_random	462801	A	G	ANN=G|synonymous_variant|LOW|BnaA03g55890D|BnaA03g55890D|transcript|BnaA03g55890D|protein_coding|3/5|c.420T>C|p.Ala140Ala|492/1575|420/1134|140/377||,G|downstream_gene_variant|MODIFIER|BnaA03g55880D|BnaA03g55880D|transcript|BnaA03g55880D|protein_coding||c.*2339A>G|||||2088|,G|downstream_gene_variant|MODIFIER|BnaA03g55900D|BnaA03g55900D|transcript|BnaA03g55900D|protein_coding||c.*4646T>C|||||4646|
chrA03_random	462807	G	A	ANN=A|synonymous_variant|LOW|BnaA03g55890D|BnaA03g55890D|transcript|BnaA03g55890D|protein_coding|3/5|c.414C>T|p.Ile138Ile|486/1575|414/1134|138/377||,A|downstream_gene_variant|MODIFIER|BnaA03g55880D|BnaA03g55880D|transcript|BnaA03g55880D|protein_coding||c.*2345G>A|||||2094|,A|downstream_gene_variant|MODIFIER|BnaA03g55900D|BnaA03g55900D|transcript|BnaA03g55900D|protein_coding||c.*4640C>T|||||4640|
chrA03_random	462837	C	A	ANN=A|synonymous_variant|LOW|BnaA03g55890D|BnaA03g55890D|transcript|BnaA03g55890D|protein_coding|3/5|c.384G>T|p.Thr128Thr|456/1575|384/1134|128/377||,A|downstream_gene_variant|MODIFIER|BnaA03g55880D|BnaA03g55880D|transcript|BnaA03g55880D|protein_coding||c.*2375C>A|||||2124|,A|downstream_gene_variant|MODIFIER|BnaA03g55900D|BnaA03g55900D|transcript|BnaA03g55900D|protein_coding||c.*4610G>T|||||4610|
chrA03_random	462843	G	A	ANN=A|synonymous_variant|LOW|BnaA03g55890D|BnaA03g55890D|transcript|BnaA03g55890D|protein_coding|3/5|c.378C>T|p.Phe126Phe|450/1575|378/1134|126/377||,A|downstream_gene_variant|MODIFIER|BnaA03g55880D|BnaA03g55880D|transcript|BnaA03g55880D|protein_coding||c.*2381G>A|||||2130|,A|downstream_gene_variant|MODIFIER|BnaA03g55900D|BnaA03g55900D|transcript|BnaA03g55900D|protein_coding||c.*4604C>T|||||4604|
chrA03_random	462873	G	A	ANN=A|synonymous_variant|LOW|BnaA03g55890D|BnaA03g55890D|transcript|BnaA03g55890D|protein_coding|3/5|c.348C>T|p.Ala116Ala|420/1575|348/1134|116/377||,A|downstream_gene_variant|MODIFIER|BnaA03g55880D|BnaA03g55880D|transcript|BnaA03g55880D|protein_coding||c.*2411G>A|||||2160|,A|downstream_gene_variant|MODIFIER|BnaA03g55900D|BnaA03g55900D|transcript|BnaA03g55900D|protein_coding||c.*4574C>T|||||4574|
chrA03_random	462900	G	T	ANN=T|synonymous_variant|LOW|BnaA03g55890D|BnaA03g55890D|transcript|BnaA03g55890D|protein_coding|3/5|c.321C>A|p.Leu107Leu|393/1575|321/1134|107/377||,T|downstream_gene_variant|MODIFIER|BnaA03g55880D|BnaA03g55880D|transcript|BnaA03g55880D|protein_coding||c.*2438G>T|||||2187|,T|downstream_gene_variant|MODIFIER|BnaA03g55900D|BnaA03g55900D|transcript|BnaA03g55900D|protein_coding||c.*4547C>A|||||4547|
chrA03_random	462924	T	G	ANN=G|synonymous_variant|LOW|BnaA03g55890D|BnaA03g55890D|transcript|BnaA03g55890D|protein_coding|3/5|c.297A>C|p.Ala99Ala|369/1575|297/1134|99/377||,G|downstream_gene_variant|MODIFIER|BnaA03g55880D|BnaA03g55880D|transcript|BnaA03g55880D|protein_coding||c.*2462T>G|||||2211|,G|downstream_gene_variant|MODIFIER|BnaA03g55900D|BnaA03g55900D|transcript|BnaA03g55900D|protein_coding||c.*4523A>C|||||4523|
chrA03_random	462933	A	G	ANN=G|synonymous_variant|LOW|BnaA03g55890D|BnaA03g55890D|transcript|BnaA03g55890D|protein_coding|3/5|c.288T>C|p.Leu96Leu|360/1575|288/1134|96/377||,G|downstream_gene_variant|MODIFIER|BnaA03g55880D|BnaA03g55880D|transcript|BnaA03g55880D|protein_coding||c.*2471A>G|||||2220|,G|downstream_gene_variant|MODIFIER|BnaA03g55900D|BnaA03g55900D|transcript|BnaA03g55900D|protein_coding||c.*4514T>C|||||4514|
chrA03_random	462945	G	A	ANN=A|synonymous_variant|LOW|BnaA03g55890D|BnaA03g55890D|transcript|BnaA03g55890D|protein_coding|3/5|c.276C>T|p.Phe92Phe|348/1575|276/1134|92/377||,A|downstream_gene_variant|MODIFIER|BnaA03g55880D|BnaA03g55880D|transcript|BnaA03g55880D|protein_coding||c.*2483G>A|||||2232|,A|downstream_gene_variant|MODIFIER|BnaA03g55900D|BnaA03g55900D|transcript|BnaA03g55900D|protein_coding||c.*4502C>T|||||4502|
chrA03_random	462948	T	A	ANN=A|synonymous_variant|LOW|BnaA03g55890D|BnaA03g55890D|transcript|BnaA03g55890D|protein_coding|3/5|c.273A>T|p.Thr91Thr|345/1575|273/1134|91/377||,A|downstream_gene_variant|MODIFIER|BnaA03g55880D|BnaA03g55880D|transcript|BnaA03g55880D|protein_coding||c.*2486T>A|||||2235|,A|downstream_gene_variant|MODIFIER|BnaA03g55900D|BnaA03g55900D|transcript|BnaA03g55900D|protein_coding||c.*4499A>T|||||4499|
chrA03_random	463005	A	T	ANN=T|synonymous_variant|LOW|BnaA03g55890D|BnaA03g55890D|transcript|BnaA03g55890D|protein_coding|3/5|c.216T>A|p.Pro72Pro|288/1575|216/1134|72/377||,T|downstream_gene_variant|MODIFIER|BnaA03g55880D|BnaA03g55880D|transcript|BnaA03g55880D|protein_coding||c.*2543A>T|||||2292|,T|downstream_gene_variant|MODIFIER|BnaA03g55900D|BnaA03g55900D|transcript|BnaA03g55900D|protein_coding||c.*4442T>A|||||4442|
chrA03_random	463029	T	C	ANN=C|synonymous_variant|LOW|BnaA03g55890D|BnaA03g55890D|transcript|BnaA03g55890D|protein_coding|3/5|c.192A>G|p.Arg64Arg|264/1575|192/1134|64/377||,C|downstream_gene_variant|MODIFIER|BnaA03g55880D|BnaA03g55880D|transcript|BnaA03g55880D|protein_coding||c.*2567T>C|||||2316|,C|downstream_gene_variant|MODIFIER|BnaA03g55900D|BnaA03g55900D|transcript|BnaA03g55900D|protein_coding||c.*4418A>G|||||4418|
chrA03_random	463086	A	G	ANN=G|synonymous_variant|LOW|BnaA03g55890D|BnaA03g55890D|transcript|BnaA03g55890D|protein_coding|3/5|c.135T>C|p.Val45Val|207/1575|135/1134|45/377||,G|downstream_gene_variant|MODIFIER|BnaA03g55880D|BnaA03g55880D|transcript|BnaA03g55880D|protein_coding||c.*2624A>G|||||2373|,G|downstream_gene_variant|MODIFIER|BnaA03g55900D|BnaA03g55900D|transcript|BnaA03g55900D|protein_coding||c.*4361T>C|||||4361|
chrA03_random	463125	C	A	ANN=A|synonymous_variant|LOW|BnaA03g55890D|BnaA03g55890D|transcript|BnaA03g55890D|protein_coding|3/5|c.96G>T|p.Val32Val|168/1575|96/1134|32/377||,A|downstream_gene_variant|MODIFIER|BnaA03g55880D|BnaA03g55880D|transcript|BnaA03g55880D|protein_coding||c.*2663C>A|||||2412|,A|downstream_gene_variant|MODIFIER|BnaA03g55900D|BnaA03g55900D|transcript|BnaA03g55900D|protein_coding||c.*4322G>T|||||4322|
chrA03_random	463152	A	G	ANN=G|synonymous_variant|LOW|BnaA03g55890D|BnaA03g55890D|transcript|BnaA03g55890D|protein_coding|3/5|c.69T>C|p.Phe23Phe|141/1575|69/1134|23/377||,G|downstream_gene_variant|MODIFIER|BnaA03g55880D|BnaA03g55880D|transcript|BnaA03g55880D|protein_coding||c.*2690A>G|||||2439|,G|downstream_gene_variant|MODIFIER|BnaA03g55900D|BnaA03g55900D|transcript|BnaA03g55900D|protein_coding||c.*4295T>C|||||4295|
chrA03_random	463165	T	G	ANN=G|splice_region_variant&intron_variant|LOW|BnaA03g55890D|BnaA03g55890D|transcript|BnaA03g55890D|protein_coding|2/4|c.61-5A>C||||||,G|downstream_gene_variant|MODIFIER|BnaA03g55880D|BnaA03g55880D|transcript|BnaA03g55880D|protein_coding||c.*2703T>G|||||2452|,G|downstream_gene_variant|MODIFIER|BnaA03g55900D|BnaA03g55900D|transcript|BnaA03g55900D|protein_coding||c.*4282A>C|||||4282|
chrA03_random	463168	C	T	ANN=T|splice_region_variant&intron_variant|LOW|BnaA03g55890D|BnaA03g55890D|transcript|BnaA03g55890D|protein_coding|2/4|c.61-8G>A||||||,T|downstream_gene_variant|MODIFIER|BnaA03g55880D|BnaA03g55880D|transcript|BnaA03g55880D|protein_coding||c.*2706C>T|||||2455|,T|downstream_gene_variant|MODIFIER|BnaA03g55900D|BnaA03g55900D|transcript|BnaA03g55900D|protein_coding||c.*4279G>A|||||4279|
chrA03_random	463236	C	A	ANN=A|splice_region_variant&intron_variant|LOW|BnaA03g55890D|BnaA03g55890D|transcript|BnaA03g55890D|protein_coding|2/4|c.60+3G>T||||||,A|downstream_gene_variant|MODIFIER|BnaA03g55880D|BnaA03g55880D|transcript|BnaA03g55880D|protein_coding||c.*2774C>A|||||2523|,A|downstream_gene_variant|MODIFIER|BnaA03g55900D|BnaA03g55900D|transcript|BnaA03g55900D|protein_coding||c.*4211G>T|||||4211|
chrA03_random	463281	T	C	ANN=C|synonymous_variant|LOW|BnaA03g55890D|BnaA03g55890D|transcript|BnaA03g55890D|protein_coding|2/5|c.18A>G|p.Glu6Glu|90/1575|18/1134|6/377||,C|downstream_gene_variant|MODIFIER|BnaA03g55880D|BnaA03g55880D|transcript|BnaA03g55880D|protein_coding||c.*2819T>C|||||2568|,C|downstream_gene_variant|MODIFIER|BnaA03g55900D|BnaA03g55900D|transcript|BnaA03g55900D|protein_coding||c.*4166A>G|||||4166|
chrA03_random	463309	A	G	ANN=G|splice_region_variant&intron_variant|LOW|BnaA03g55890D|BnaA03g55890D|transcript|BnaA03g55890D|protein_coding|1/4|c.-6-5T>C||||||,G|downstream_gene_variant|MODIFIER|BnaA03g55880D|BnaA03g55880D|transcript|BnaA03g55880D|protein_coding||c.*2847A>G|||||2596|,G|downstream_gene_variant|MODIFIER|BnaA03g55900D|BnaA03g55900D|transcript|BnaA03g55900D|protein_coding||c.*4138T>C|||||4138|
chrA03_random	463352	G	A	ANN=A|downstream_gene_variant|MODIFIER|BnaA03g55880D|BnaA03g55880D|transcript|BnaA03g55880D|protein_coding||c.*2890G>A|||||2639|,A|downstream_gene_variant|MODIFIER|BnaA03g55900D|BnaA03g55900D|transcript|BnaA03g55900D|protein_coding||c.*4095C>T|||||4095|,A|intron_variant|MODIFIER|BnaA03g55890D|BnaA03g55890D|transcript|BnaA03g55890D|protein_coding|1/4|c.-6-48C>T||||||
chrA03_random	463355	A	C	ANN=C|downstream_gene_variant|MODIFIER|BnaA03g55880D|BnaA03g55880D|transcript|BnaA03g55880D|protein_coding||c.*2893A>C|||||2642|,C|downstream_gene_variant|MODIFIER|BnaA03g55900D|BnaA03g55900D|transcript|BnaA03g55900D|protein_coding||c.*4092T>G|||||4092|,C|intron_variant|MODIFIER|BnaA03g55890D|BnaA03g55890D|transcript|BnaA03g55890D|protein_coding|1/4|c.-6-51T>G||||||
chrA03_random	463379	C	T	ANN=T|downstream_gene_variant|MODIFIER|BnaA03g55880D|BnaA03g55880D|transcript|BnaA03g55880D|protein_coding||c.*2917C>T|||||2666|,T|downstream_gene_variant|MODIFIER|BnaA03g55900D|BnaA03g55900D|transcript|BnaA03g55900D|protein_coding||c.*4068G>A|||||4068|,T|intron_variant|MODIFIER|BnaA03g55890D|BnaA03g55890D|transcript|BnaA03g55890D|protein_coding|1/4|c.-6-75G>A||||||
chrA03_random	463496	C	A	ANN=A|downstream_gene_variant|MODIFIER|BnaA03g55880D|BnaA03g55880D|transcript|BnaA03g55880D|protein_coding||c.*3034C>A|||||2783|,A|downstream_gene_variant|MODIFIER|BnaA03g55900D|BnaA03g55900D|transcript|BnaA03g55900D|protein_coding||c.*3951G>T|||||3951|,A|intron_variant|MODIFIER|BnaA03g55890D|BnaA03g55890D|transcript|BnaA03g55890D|protein_coding|1/4|c.-6-192G>T||||||
chrA03_random	463535	C	A	ANN=A|downstream_gene_variant|MODIFIER|BnaA03g55880D|BnaA03g55880D|transcript|BnaA03g55880D|protein_coding||c.*3073C>A|||||2822|,A|downstream_gene_variant|MODIFIER|BnaA03g55900D|BnaA03g55900D|transcript|BnaA03g55900D|protein_coding||c.*3912G>T|||||3912|,A|intron_variant|MODIFIER|BnaA03g55890D|BnaA03g55890D|transcript|BnaA03g55890D|protein_coding|1/4|c.-6-231G>T||||||
chrA03_random	463548	A	C	ANN=C|downstream_gene_variant|MODIFIER|BnaA03g55880D|BnaA03g55880D|transcript|BnaA03g55880D|protein_coding||c.*3086A>C|||||2835|,C|downstream_gene_variant|MODIFIER|BnaA03g55900D|BnaA03g55900D|transcript|BnaA03g55900D|protein_coding||c.*3899T>G|||||3899|,C|intron_variant|MODIFIER|BnaA03g55890D|BnaA03g55890D|transcript|BnaA03g55890D|protein_coding|1/4|c.-7+229T>G||||||
chrA03_random	463559	A	G	ANN=G|downstream_gene_variant|MODIFIER|BnaA03g55880D|BnaA03g55880D|transcript|BnaA03g55880D|protein_coding||c.*3097A>G|||||2846|,G|downstream_gene_variant|MODIFIER|BnaA03g55900D|BnaA03g55900D|transcript|BnaA03g55900D|protein_coding||c.*3888T>C|||||3888|,G|intron_variant|MODIFIER|BnaA03g55890D|BnaA03g55890D|transcript|BnaA03g55890D|protein_coding|1/4|c.-7+218T>C||||||
chrA03_random	463588	G	C	ANN=C|downstream_gene_variant|MODIFIER|BnaA03g55880D|BnaA03g55880D|transcript|BnaA03g55880D|protein_coding||c.*3126G>C|||||2875|,C|downstream_gene_variant|MODIFIER|BnaA03g55900D|BnaA03g55900D|transcript|BnaA03g55900D|protein_coding||c.*3859C>G|||||3859|,C|intron_variant|MODIFIER|BnaA03g55890D|BnaA03g55890D|transcript|BnaA03g55890D|protein_coding|1/4|c.-7+189C>G||||||
chrA03_random	463626	G	A	ANN=A|downstream_gene_variant|MODIFIER|BnaA03g55880D|BnaA03g55880D|transcript|BnaA03g55880D|protein_coding||c.*3164G>A|||||2913|,A|downstream_gene_variant|MODIFIER|BnaA03g55900D|BnaA03g55900D|transcript|BnaA03g55900D|protein_coding||c.*3821C>T|||||3821|,A|intron_variant|MODIFIER|BnaA03g55890D|BnaA03g55890D|transcript|BnaA03g55890D|protein_coding|1/4|c.-7+151C>T||||||
chrA03_random	463631	G	A	ANN=A|downstream_gene_variant|MODIFIER|BnaA03g55880D|BnaA03g55880D|transcript|BnaA03g55880D|protein_coding||c.*3169G>A|||||2918|,A|downstream_gene_variant|MODIFIER|BnaA03g55900D|BnaA03g55900D|transcript|BnaA03g55900D|protein_coding||c.*3816C>T|||||3816|,A|intron_variant|MODIFIER|BnaA03g55890D|BnaA03g55890D|transcript|BnaA03g55890D|protein_coding|1/4|c.-7+146C>T||||||
chrA03_random	463676	T	G	ANN=G|downstream_gene_variant|MODIFIER|BnaA03g55880D|BnaA03g55880D|transcript|BnaA03g55880D|protein_coding||c.*3214T>G|||||2963|,G|downstream_gene_variant|MODIFIER|BnaA03g55900D|BnaA03g55900D|transcript|BnaA03g55900D|protein_coding||c.*3771A>C|||||3771|,G|intron_variant|MODIFIER|BnaA03g55890D|BnaA03g55890D|transcript|BnaA03g55890D|protein_coding|1/4|c.-7+101A>C||||||
chrA03_random	463748	T	C	ANN=C|downstream_gene_variant|MODIFIER|BnaA03g55880D|BnaA03g55880D|transcript|BnaA03g55880D|protein_coding||c.*3286T>C|||||3035|,C|downstream_gene_variant|MODIFIER|BnaA03g55900D|BnaA03g55900D|transcript|BnaA03g55900D|protein_coding||c.*3699A>G|||||3699|,C|intron_variant|MODIFIER|BnaA03g55890D|BnaA03g55890D|transcript|BnaA03g55890D|protein_coding|1/4|c.-7+29A>G||||||
chrA03_random	463773	T	G	ANN=G|splice_region_variant&intron_variant|LOW|BnaA03g55890D|BnaA03g55890D|transcript|BnaA03g55890D|protein_coding|1/4|c.-7+4A>C||||||,G|downstream_gene_variant|MODIFIER|BnaA03g55880D|BnaA03g55880D|transcript|BnaA03g55880D|protein_coding||c.*3311T>G|||||3060|,G|downstream_gene_variant|MODIFIER|BnaA03g55900D|BnaA03g55900D|transcript|BnaA03g55900D|protein_coding||c.*3674A>C|||||3674|
chrA03_random	463840	G	A	ANN=A|5_prime_UTR_premature_start_codon_gain_variant|LOW|BnaA03g55890D|BnaA03g55890D|transcript|BnaA03g55890D|protein_coding|1/5|c.-70C>T||||||,A|5_prime_UTR_variant|MODIFIER|BnaA03g55890D|BnaA03g55890D|transcript|BnaA03g55890D|protein_coding|1/5|c.-70C>T|||||542|,A|downstream_gene_variant|MODIFIER|BnaA03g55880D|BnaA03g55880D|transcript|BnaA03g55880D|protein_coding||c.*3378G>A|||||3127|,A|downstr…
chrA03	4264028	C	T	ANN=T|synonymous_variant|LOW|BnaA03g09510D|BnaA03g09510D|transcript|BnaA03g09510D|protein_coding|4/4|c.1101G>A|p.Ser367Ser|1129/1162|1101/1134|367/377||,T|upstream_gene_variant|MODIFIER|BnaA03g09490D|BnaA03g09490D|transcript|BnaA03g09490D|protein_coding||c.-4239G>A|||||4239|,T|upstream_gene_variant|MODIFIER|BnaA03g09500D|BnaA03g09500D|transcript|BnaA03g09500D|protein_coding||c.-1356G>A|||||1356|,…
chrA03	4264099	C	A	ANN=A|upstream_gene_variant|MODIFIER|BnaA03g09490D|BnaA03g09490D|transcript|BnaA03g09490D|protein_coding||c.-4310G>T|||||4310|,A|upstream_gene_variant|MODIFIER|BnaA03g09500D|BnaA03g09500D|transcript|BnaA03g09500D|protein_coding||c.-1427G>T|||||1427|,A|downstream_gene_variant|MODIFIER|BnaA03g09520D|BnaA03g09520D|transcript|BnaA03g09520D|protein_coding||c.*3655G>T|||||3655|,A|intron_variant|MODIFIE…
chrA03	4264295	G	A	ANN=A|synonymous_variant|LOW|BnaA03g09510D|BnaA03g09510D|transcript|BnaA03g09510D|protein_coding|3/4|c.927C>T|p.Gly309Gly|955/1162|927/1134|309/377||,A|upstream_gene_variant|MODIFIER|BnaA03g09490D|BnaA03g09490D|transcript|BnaA03g09490D|protein_coding||c.-4506C>T|||||4506|,A|upstream_gene_variant|MODIFIER|BnaA03g09500D|BnaA03g09500D|transcript|BnaA03g09500D|protein_coding||c.-1623C>T|||||1623|,A|d…
chrA03	4264352	G	A	ANN=A|synonymous_variant|LOW|BnaA03g09510D|BnaA03g09510D|transcript|BnaA03g09510D|protein_coding|3/4|c.870C>T|p.Asp290Asp|898/1162|870/1134|290/377||,A|upstream_gene_variant|MODIFIER|BnaA03g09490D|BnaA03g09490D|transcript|BnaA03g09490D|protein_coding||c.-4563C>T|||||4563|,A|upstream_gene_variant|MODIFIER|BnaA03g09500D|BnaA03g09500D|transcript|BnaA03g09500D|protein_coding||c.-1680C>T|||||1680|,A|d…
chrA03	4264415	G	A	ANN=A|synonymous_variant|LOW|BnaA03g09510D|BnaA03g09510D|transcript|BnaA03g09510D|protein_coding|3/4|c.807C>T|p.Ile269Ile|835/1162|807/1134|269/377||,A|upstream_gene_variant|MODIFIER|BnaA03g09490D|BnaA03g09490D|transcript|BnaA03g09490D|protein_coding||c.-4626C>T|||||4626|,A|upstream_gene_variant|MODIFIER|BnaA03g09500D|BnaA03g09500D|transcript|BnaA03g09500D|protein_coding||c.-1743C>T|||||1743|,A|d…
chrA03	4264562	A	G	ANN=G|synonymous_variant|LOW|BnaA03g09510D|BnaA03g09510D|transcript|BnaA03g09510D|protein_coding|3/4|c.660T>C|p.Tyr220Tyr|688/1162|660/1134|220/377||,G|upstream_gene_variant|MODIFIER|BnaA03g09490D|BnaA03g09490D|transcript|BnaA03g09490D|protein_coding||c.-4773T>C|||||4773|,G|upstream_gene_variant|MODIFIER|BnaA03g09500D|BnaA03g09500D|transcript|BnaA03g09500D|protein_coding||c.-1890T>C|||||1890|,G|d…
chrA03	4264583	A	G	ANN=G|synonymous_variant|LOW|BnaA03g09510D|BnaA03g09510D|transcript|BnaA03g09510D|protein_coding|3/4|c.639T>C|p.Asp213Asp|667/1162|639/1134|213/377||,G|upstream_gene_variant|MODIFIER|BnaA03g09490D|BnaA03g09490D|transcript|BnaA03g09490D|protein_coding||c.-4794T>C|||||4794|,G|upstream_gene_variant|MODIFIER|BnaA03g09500D|BnaA03g09500D|transcript|BnaA03g09500D|protein_coding||c.-1911T>C|||||1911|,G|d…
chrA03	4264592	A	G	ANN=G|synonymous_variant|LOW|BnaA03g09510D|BnaA03g09510D|transcript|BnaA03g09510D|protein_coding|3/4|c.630T>C|p.Ile210Ile|658/1162|630/1134|210/377||,G|upstream_gene_variant|MODIFIER|BnaA03g09490D|BnaA03g09490D|transcript|BnaA03g09490D|protein_coding||c.-4803T>C|||||4803|,G|upstream_gene_variant|MODIFIER|BnaA03g09500D|BnaA03g09500D|transcript|BnaA03g09500D|protein_coding||c.-1920T>C|||||1920|,G|d…
chrA03	4264697	G	A	ANN=A|synonymous_variant|LOW|BnaA03g09510D|BnaA03g09510D|transcript|BnaA03g09510D|protein_coding|3/4|c.525C>T|p.His175His|553/1162|525/1134|175/377||,A|upstream_gene_variant|MODIFIER|BnaA03g09490D|BnaA03g09490D|transcript|BnaA03g09490D|protein_coding||c.-4908C>T|||||4908|,A|upstream_gene_variant|MODIFIER|BnaA03g09500D|BnaA03g09500D|transcript|BnaA03g09500D|protein_coding||c.-2025C>T|||||2025|,A|d…
chrA03	4264712	A	C	ANN=C|synonymous_variant|LOW|BnaA03g09510D|BnaA03g09510D|transcript|BnaA03g09510D|protein_coding|3/4|c.510T>G|p.Gly170Gly|538/1162|510/1134|170/377||,C|upstream_gene_variant|MODIFIER|BnaA03g09490D|BnaA03g09490D|transcript|BnaA03g09490D|protein_coding||c.-4923T>G|||||4923|,C|upstream_gene_variant|MODIFIER|BnaA03g09500D|BnaA03g09500D|transcript|BnaA03g09500D|protein_coding||c.-2040T>G|||||2040|,C|d…
chrA03	4264770	G	A	ANN=A|splice_region_variant&intron_variant|LOW|BnaA03g09510D|BnaA03g09510D|transcript|BnaA03g09510D|protein_coding|2/3|c.455-3C>T||||||,A|upstream_gene_variant|MODIFIER|BnaA03g09490D|BnaA03g09490D|transcript|BnaA03g09490D|protein_coding||c.-4981C>T|||||4981|,A|upstream_gene_variant|MODIFIER|BnaA03g09500D|BnaA03g09500D|transcript|BnaA03g09500D|protein_coding||c.-2098C>T|||||2098|,A|downstream_gene…
chrA03	4264804	C	T	ANN=T|upstream_gene_variant|MODIFIER|BnaA03g09500D|BnaA03g09500D|transcript|BnaA03g09500D|protein_coding||c.-2132G>A|||||2132|,T|downstream_gene_variant|MODIFIER|BnaA03g09520D|BnaA03g09520D|transcript|BnaA03g09520D|protein_coding||c.*2950G>A|||||2950|,T|intron_variant|MODIFIER|BnaA03g09510D|BnaA03g09510D|transcript|BnaA03g09510D|protein_coding|2/3|c.455-37G>A||||||
chrA03	4264836	A	T	ANN=T|upstream_gene_variant|MODIFIER|BnaA03g09500D|BnaA03g09500D|transcript|BnaA03g09500D|protein_coding||c.-2164T>A|||||2164|,T|downstream_gene_variant|MODIFIER|BnaA03g09520D|BnaA03g09520D|transcript|BnaA03g09520D|protein_coding||c.*2918T>A|||||2918|,T|intron_variant|MODIFIER|BnaA03g09510D|BnaA03g09510D|transcript|BnaA03g09510D|protein_coding|2/3|c.455-69T>A||||||
chrA03	4264882	T	G	ANN=G|upstream_gene_variant|MODIFIER|BnaA03g09500D|BnaA03g09500D|transcript|BnaA03g09500D|protein_coding||c.-2210A>C|||||2210|,G|downstream_gene_variant|MODIFIER|BnaA03g09520D|BnaA03g09520D|transcript|BnaA03g09520D|protein_coding||c.*2872A>C|||||2872|,G|intron_variant|MODIFIER|BnaA03g09510D|BnaA03g09510D|transcript|BnaA03g09510D|protein_coding|2/3|c.455-115A>C||||||
chrA03	4264893	A	T	ANN=T|upstream_gene_variant|MODIFIER|BnaA03g09500D|BnaA03g09500D|transcript|BnaA03g09500D|protein_coding||c.-2221T>A|||||2221|,T|downstream_gene_variant|MODIFIER|BnaA03g09520D|BnaA03g09520D|transcript|BnaA03g09520D|protein_coding||c.*2861T>A|||||2861|,T|intron_variant|MODIFIER|BnaA03g09510D|BnaA03g09510D|transcript|BnaA03g09510D|protein_coding|2/3|c.455-126T>A||||||
chrA03	4264899	G	A	ANN=A|upstream_gene_variant|MODIFIER|BnaA03g09500D|BnaA03g09500D|transcript|BnaA03g09500D|protein_coding||c.-2227C>T|||||2227|,A|downstream_gene_variant|MODIFIER|BnaA03g09520D|BnaA03g09520D|transcript|BnaA03g09520D|protein_coding||c.*2855C>T|||||2855|,A|intron_variant|MODIFIER|BnaA03g09510D|BnaA03g09510D|transcript|BnaA03g09510D|protein_coding|2/3|c.455-132C>T||||||
chrA03	4264900	C	T	ANN=T|upstream_gene_variant|MODIFIER|BnaA03g09500D|BnaA03g09500D|transcript|BnaA03g09500D|protein_coding||c.-2228G>A|||||2228|,T|downstream_gene_variant|MODIFIER|BnaA03g09520D|BnaA03g09520D|transcript|BnaA03g09520D|protein_coding||c.*2854G>A|||||2854|,T|intron_variant|MODIFIER|BnaA03g09510D|BnaA03g09510D|transcript|BnaA03g09510D|protein_coding|2/3|c.455-133G>A||||||
chrA03	4264925	T	C	ANN=C|upstream_gene_variant|MODIFIER|BnaA03g09500D|BnaA03g09500D|transcript|BnaA03g09500D|protein_coding||c.-2253A>G|||||2253|,C|downstream_gene_variant|MODIFIER|BnaA03g09520D|BnaA03g09520D|transcript|BnaA03g09520D|protein_coding||c.*2829A>G|||||2829|,C|intron_variant|MODIFIER|BnaA03g09510D|BnaA03g09510D|transcript|BnaA03g09510D|protein_coding|2/3|c.455-158A>G||||||
chrA03	4264936	A	T	ANN=T|upstream_gene_variant|MODIFIER|BnaA03g09500D|BnaA03g09500D|transcript|BnaA03g09500D|protein_coding||c.-2264T>A|||||2264|,T|downstream_gene_variant|MODIFIER|BnaA03g09520D|BnaA03g09520D|transcript|BnaA03g09520D|protein_coding||c.*2818T>A|||||2818|,T|intron_variant|MODIFIER|BnaA03g09510D|BnaA03g09510D|transcript|BnaA03g09510D|protein_coding|2/3|c.455-169T>A||||||
chrA03	4264977	T	A	ANN=A|upstream_gene_variant|MODIFIER|BnaA03g09500D|BnaA03g09500D|transcript|BnaA03g09500D|protein_coding||c.-2305A>T|||||2305|,A|downstream_gene_variant|MODIFIER|BnaA03g09520D|BnaA03g09520D|transcript|BnaA03g09520D|protein_coding||c.*2777A>T|||||2777|,A|intron_variant|MODIFIER|BnaA03g09510D|BnaA03g09510D|transcript|BnaA03g09510D|protein_coding|2/3|c.454+197A>T||||||
chrA03	4265049	A	G	ANN=G|upstream_gene_variant|MODIFIER|BnaA03g09500D|BnaA03g09500D|transcript|BnaA03g09500D|protein_coding||c.-2377T>C|||||2377|,G|downstream_gene_variant|MODIFIER|BnaA03g09520D|BnaA03g09520D|transcript|BnaA03g09520D|protein_coding||c.*2705T>C|||||2705|,G|intron_variant|MODIFIER|BnaA03g09510D|BnaA03g09510D|transcript|BnaA03g09510D|protein_coding|2/3|c.454+125T>C||||||
chrA03	4265052	C	A	ANN=A|upstream_gene_variant|MODIFIER|BnaA03g09500D|BnaA03g09500D|transcript|BnaA03g09500D|protein_coding||c.-2380G>T|||||2380|,A|downstream_gene_variant|MODIFIER|BnaA03g09520D|BnaA03g09520D|transcript|BnaA03g09520D|protein_coding||c.*2702G>T|||||2702|,A|intron_variant|MODIFIER|BnaA03g09510D|BnaA03g09510D|transcript|BnaA03g09510D|protein_coding|2/3|c.454+122G>T||||||
chrA03	4265057	A	T	ANN=T|upstream_gene_variant|MODIFIER|BnaA03g09500D|BnaA03g09500D|transcript|BnaA03g09500D|protein_coding||c.-2385T>A|||||2385|,T|downstream_gene_variant|MODIFIER|BnaA03g09520D|BnaA03g09520D|transcript|BnaA03g09520D|protein_coding||c.*2697T>A|||||2697|,T|intron_variant|MODIFIER|BnaA03g09510D|BnaA03g09510D|transcript|BnaA03g09510D|protein_coding|2/3|c.454+117T>A||||||
chrA03	4265152	G	T	ANN=T|upstream_gene_variant|MODIFIER|BnaA03g09500D|BnaA03g09500D|transcript|BnaA03g09500D|protein_coding||c.-2480C>A|||||2480|,T|downstream_gene_variant|MODIFIER|BnaA03g09520D|BnaA03g09520D|transcript|BnaA03g09520D|protein_coding||c.*2602C>A|||||2602|,T|intron_variant|MODIFIER|BnaA03g09510D|BnaA03g09510D|transcript|BnaA03g09510D|protein_coding|2/3|c.454+22C>A||||||
chrA03	4265184	A	G	ANN=G|synonymous_variant|LOW|BnaA03g09510D|BnaA03g09510D|transcript|BnaA03g09510D|protein_coding|2/4|c.444T>C|p.Gly148Gly|472/1162|444/1134|148/377||,G|upstream_gene_variant|MODIFIER|BnaA03g09500D|BnaA03g09500D|transcript|BnaA03g09500D|protein_coding||c.-2512T>C|||||2512|,G|downstream_gene_variant|MODIFIER|BnaA03g09520D|BnaA03g09520D|transcript|BnaA03g09520D|protein_coding||c.*2570T>C|||||2570|
chrA03	4265274	G	C	ANN=C|synonymous_variant|LOW|BnaA03g09510D|BnaA03g09510D|transcript|BnaA03g09510D|protein_coding|2/4|c.354C>G|p.Arg118Arg|382/1162|354/1134|118/377||,C|upstream_gene_variant|MODIFIER|BnaA03g09500D|BnaA03g09500D|transcript|BnaA03g09500D|protein_coding||c.-2602C>G|||||2602|,C|downstream_gene_variant|MODIFIER|BnaA03g09520D|BnaA03g09520D|transcript|BnaA03g09520D|protein_coding||c.*2480C>G|||||2480|
chrA03	4265406	C	T	ANN=T|synonymous_variant|LOW|BnaA03g09510D|BnaA03g09510D|transcript|BnaA03g09510D|protein_coding|2/4|c.222G>A|p.Glu74Glu|250/1162|222/1134|74/377||,T|upstream_gene_variant|MODIFIER|BnaA03g09500D|BnaA03g09500D|transcript|BnaA03g09500D|protein_coding||c.-2734G>A|||||2734|,T|downstream_gene_variant|MODIFIER|BnaA03g09520D|BnaA03g09520D|transcript|BnaA03g09520D|protein_coding||c.*2348G>A|||||2348|
chrA03	4265535	C	T	ANN=T|synonymous_variant|LOW|BnaA03g09510D|BnaA03g09510D|transcript|BnaA03g09510D|protein_coding|2/4|c.93G>A|p.Ala31Ala|121/1162|93/1134|31/377||,T|upstream_gene_variant|MODIFIER|BnaA03g09500D|BnaA03g09500D|transcript|BnaA03g09500D|protein_coding||c.-2863G>A|||||2863|,T|downstream_gene_variant|MODIFIER|BnaA03g09520D|BnaA03g09520D|transcript|BnaA03g09520D|protein_coding||c.*2219G>A|||||2219|,T|dow…
chrA03	4265571	C	T	ANN=T|splice_region_variant&intron_variant|LOW|BnaA03g09510D|BnaA03g09510D|transcript|BnaA03g09510D|protein_coding|1/3|c.61-4G>A||||||,T|upstream_gene_variant|MODIFIER|BnaA03g09500D|BnaA03g09500D|transcript|BnaA03g09500D|protein_coding||c.-2899G>A|||||2899|,T|downstream_gene_variant|MODIFIER|BnaA03g09520D|BnaA03g09520D|transcript|BnaA03g09520D|protein_coding||c.*2183G>A|||||2183|,T|downstream_gen…
chrA03	4265603	T	G	ANN=G|upstream_gene_variant|MODIFIER|BnaA03g09500D|BnaA03g09500D|transcript|BnaA03g09500D|protein_coding||c.-2931A>C|||||2931|,G|downstream_gene_variant|MODIFIER|BnaA03g09520D|BnaA03g09520D|transcript|BnaA03g09520D|protein_coding||c.*2151A>C|||||2151|,G|downstream_gene_variant|MODIFIER|BnaA03g09530D|BnaA03g09530D|transcript|BnaA03g09530D|protein_coding||c.*5045A>C|||||4841|,G|intron_variant|MODIF…
chrA03	4265626	C	T	ANN=T|upstream_gene_variant|MODIFIER|BnaA03g09500D|BnaA03g09500D|transcript|BnaA03g09500D|protein_coding||c.-2954G>A|||||2954|,T|downstream_gene_variant|MODIFIER|BnaA03g09520D|BnaA03g09520D|transcript|BnaA03g09520D|protein_coding||c.*2128G>A|||||2128|,T|downstream_gene_variant|MODIFIER|BnaA03g09530D|BnaA03g09530D|transcript|BnaA03g09530D|protein_coding||c.*5022G>A|||||4818|,T|intron_variant|MODIF…
chrA03	4265674	G	C	ANN=C|synonymous_variant|LOW|BnaA03g09510D|BnaA03g09510D|transcript|BnaA03g09510D|protein_coding|1/4|c.27C>G|p.Pro9Pro|55/1162|27/1134|9/377||,C|upstream_gene_variant|MODIFIER|BnaA03g09500D|BnaA03g09500D|transcript|BnaA03g09500D|protein_coding||c.-3002C>G|||||3002|,C|downstream_gene_variant|MODIFIER|BnaA03g09520D|BnaA03g09520D|transcript|BnaA03g09520D|protein_coding||c.*2080C>G|||||2080|,C|downst…
chrA03	8125039	C	T	ANN=T|upstream_gene_variant|MODIFIER|BnaA03g17310D|BnaA03g17310D|transcript|BnaA03g17310D|protein_coding||c.-4989G>A|||||4989|,T|downstream_gene_variant|MODIFIER|BnaA03g17330D|BnaA03g17330D|transcript|BnaA03g17330D|protein_coding||c.*2565G>A|||||2378|,T|intron_variant|MODIFIER|BnaA03g17320D|BnaA03g17320D|transcript|BnaA03g17320D|protein_coding|1/6|c.-13+28C>T||||||
chrA03	8125706	G	A	ANN=A|synonymous_variant|LOW|BnaA03g17320D|BnaA03g17320D|transcript|BnaA03g17320D|protein_coding|3/7|c.255G>A|p.Glu85Glu|371/1175|255/1059|85/352||,A|downstream_gene_variant|MODIFIER|BnaA03g17330D|BnaA03g17330D|transcript|BnaA03g17330D|protein_coding||c.*1898C>T|||||1711|
chrA03	8125721	T	C	ANN=C|synonymous_variant|LOW|BnaA03g17320D|BnaA03g17320D|transcript|BnaA03g17320D|protein_coding|3/7|c.270T>C|p.His90His|386/1175|270/1059|90/352||,C|downstream_gene_variant|MODIFIER|BnaA03g17330D|BnaA03g17330D|transcript|BnaA03g17330D|protein_coding||c.*1883A>G|||||1696|
chrA03	8125727	C	T	ANN=T|synonymous_variant|LOW|BnaA03g17320D|BnaA03g17320D|transcript|BnaA03g17320D|protein_coding|3/7|c.276C>T|p.Phe92Phe|392/1175|276/1059|92/352||,T|downstream_gene_variant|MODIFIER|BnaA03g17330D|BnaA03g17330D|transcript|BnaA03g17330D|protein_coding||c.*1877G>A|||||1690|
chrA03	8125817	C	T	ANN=T|synonymous_variant|LOW|BnaA03g17320D|BnaA03g17320D|transcript|BnaA03g17320D|protein_coding|3/7|c.366C>T|p.Thr122Thr|482/1175|366/1059|122/352||,T|downstream_gene_variant|MODIFIER|BnaA03g17330D|BnaA03g17330D|transcript|BnaA03g17330D|protein_coding||c.*1787G>A|||||1600|
chrA03	8125889	G	C	ANN=C|synonymous_variant|LOW|BnaA03g17320D|BnaA03g17320D|transcript|BnaA03g17320D|protein_coding|3/7|c.438G>C|p.Ala146Ala|554/1175|438/1059|146/352||,C|downstream_gene_variant|MODIFIER|BnaA03g17330D|BnaA03g17330D|transcript|BnaA03g17330D|protein_coding||c.*1715C>G|||||1528|
chrA03	8125946	C	T	ANN=T|downstream_gene_variant|MODIFIER|BnaA03g17330D|BnaA03g17330D|transcript|BnaA03g17330D|protein_coding||c.*1658G>A|||||1471|,T|intron_variant|MODIFIER|BnaA03g17320D|BnaA03g17320D|transcript|BnaA03g17320D|protein_coding|3/6|c.454+41C>T||||||
chrA03	8125947	C	T	ANN=T|downstream_gene_variant|MODIFIER|BnaA03g17330D|BnaA03g17330D|transcript|BnaA03g17330D|protein_coding||c.*1657G>A|||||1470|,T|intron_variant|MODIFIER|BnaA03g17320D|BnaA03g17320D|transcript|BnaA03g17320D|protein_coding|3/6|c.454+42C>T||||||
chrA03	8126049	T	C	ANN=C|downstream_gene_variant|MODIFIER|BnaA03g17330D|BnaA03g17330D|transcript|BnaA03g17330D|protein_coding||c.*1555A>G|||||1368|,C|intron_variant|MODIFIER|BnaA03g17320D|BnaA03g17320D|transcript|BnaA03g17320D|protein_coding|3/6|c.454+144T>C||||||
chrA03	8126074	G	A	ANN=A|downstream_gene_variant|MODIFIER|BnaA03g17330D|BnaA03g17330D|transcript|BnaA03g17330D|protein_coding||c.*1530C>T|||||1343|,A|intron_variant|MODIFIER|BnaA03g17320D|BnaA03g17320D|transcript|BnaA03g17320D|protein_coding|3/6|c.454+169G>A||||||
chrA03	8126097	G	T	ANN=T|downstream_gene_variant|MODIFIER|BnaA03g17330D|BnaA03g17330D|transcript|BnaA03g17330D|protein_coding||c.*1507C>A|||||1320|,T|intron_variant|MODIFIER|BnaA03g17320D|BnaA03g17320D|transcript|BnaA03g17320D|protein_coding|3/6|c.454+192G>T||||||
chrA03	8126104	T	C	ANN=C|downstream_gene_variant|MODIFIER|BnaA03g17330D|BnaA03g17330D|transcript|BnaA03g17330D|protein_coding||c.*1500A>G|||||1313|,C|intron_variant|MODIFIER|BnaA03g17320D|BnaA03g17320D|transcript|BnaA03g17320D|protein_coding|3/6|c.454+199T>C||||||
chrA03	8126120	A	T	ANN=T|downstream_gene_variant|MODIFIER|BnaA03g17330D|BnaA03g17330D|transcript|BnaA03g17330D|protein_coding||c.*1484T>A|||||1297|,T|intron_variant|MODIFIER|BnaA03g17320D|BnaA03g17320D|transcript|BnaA03g17320D|protein_coding|3/6|c.454+215A>T||||||
chrA03	8126127	A	T	ANN=T|downstream_gene_variant|MODIFIER|BnaA03g17330D|BnaA03g17330D|transcript|BnaA03g17330D|protein_coding||c.*1477T>A|||||1290|,T|intron_variant|MODIFIER|BnaA03g17320D|BnaA03g17320D|transcript|BnaA03g17320D|protein_coding|3/6|c.454+222A>T||||||
chrA03	8126168	G	A	ANN=A|downstream_gene_variant|MODIFIER|BnaA03g17330D|BnaA03g17330D|transcript|BnaA03g17330D|protein_coding||c.*1436C>T|||||1249|,A|intron_variant|MODIFIER|BnaA03g17320D|BnaA03g17320D|transcript|BnaA03g17320D|protein_coding|3/6|c.455-212G>A||||||
chrA03	8126342	T	C	ANN=C|downstream_gene_variant|MODIFIER|BnaA03g17330D|BnaA03g17330D|transcript|BnaA03g17330D|protein_coding||c.*1262A>G|||||1075|,C|intron_variant|MODIFIER|BnaA03g17320D|BnaA03g17320D|transcript|BnaA03g17320D|protein_coding|3/6|c.455-38T>C||||||
chrA03	8126405	C	T	ANN=T|splice_region_variant&synonymous_variant|LOW|BnaA03g17320D|BnaA03g17320D|transcript|BnaA03g17320D|protein_coding|4/7|c.480C>T|p.Gly160Gly|596/1175|480/1059|160/352||,T|downstream_gene_variant|MODIFIER|BnaA03g17330D|BnaA03g17330D|transcript|BnaA03g17330D|protein_coding||c.*1199G>A|||||1012|
chrA03	8126549	T	G	ANN=G|synonymous_variant|LOW|BnaA03g17320D|BnaA03g17320D|transcript|BnaA03g17320D|protein_coding|5/7|c.597T>G|p.Arg199Arg|713/1175|597/1059|199/352||,G|downstream_gene_variant|MODIFIER|BnaA03g17330D|BnaA03g17330D|transcript|BnaA03g17330D|protein_coding||c.*1055A>C|||||868|
chrA03	8126582	T	C	ANN=C|synonymous_variant|LOW|BnaA03g17320D|BnaA03g17320D|transcript|BnaA03g17320D|protein_coding|5/7|c.630T>C|p.Cys210Cys|746/1175|630/1059|210/352||,C|downstream_gene_variant|MODIFIER|BnaA03g17330D|BnaA03g17330D|transcript|BnaA03g17330D|protein_coding||c.*1022A>G|||||835|
chrA03	8126702	C	T	ANN=T|synonymous_variant|LOW|BnaA03g17320D|BnaA03g17320D|transcript|BnaA03g17320D|protein_coding|5/7|c.750C>T|p.Cys250Cys|866/1175|750/1059|250/352||,T|downstream_gene_variant|MODIFIER|BnaA03g17330D|BnaA03g17330D|transcript|BnaA03g17330D|protein_coding||c.*902G>A|||||715|
chrA03	8126753	A	C	ANN=C|synonymous_variant|LOW|BnaA03g17320D|BnaA03g17320D|transcript|BnaA03g17320D|protein_coding|5/7|c.801A>C|p.Ile267Ile|917/1175|801/1059|267/352||,C|downstream_gene_variant|MODIFIER|BnaA03g17330D|BnaA03g17330D|transcript|BnaA03g17330D|protein_coding||c.*851T>G|||||664|
chrA03	8126861	G	T	ANN=T|synonymous_variant|LOW|BnaA03g17320D|BnaA03g17320D|transcript|BnaA03g17320D|protein_coding|6/7|c.861G>T|p.Ala287Ala|977/1175|861/1059|287/352||,T|downstream_gene_variant|MODIFIER|BnaA03g17330D|BnaA03g17330D|transcript|BnaA03g17330D|protein_coding||c.*743C>A|||||556|
chrA03	8126927	C	T	ANN=T|synonymous_variant|LOW|BnaA03g17320D|BnaA03g17320D|transcript|BnaA03g17320D|protein_coding|6/7|c.927C>T|p.Pro309Pro|1043/1175|927/1059|309/352||,T|downstream_gene_variant|MODIFIER|BnaA03g17330D|BnaA03g17330D|transcript|BnaA03g17330D|protein_coding||c.*677G>A|||||490|
chrA03	8126963	C	T	ANN=T|synonymous_variant|LOW|BnaA03g17320D|BnaA03g17320D|transcript|BnaA03g17320D|protein_coding|6/7|c.963C>T|p.Ser321Ser|1079/1175|963/1059|321/352||,T|downstream_gene_variant|MODIFIER|BnaA03g17330D|BnaA03g17330D|transcript|BnaA03g17330D|protein_coding||c.*641G>A|||||454|
chrA03	8127058	T	A	ANN=A|downstream_gene_variant|MODIFIER|BnaA03g17330D|BnaA03g17330D|transcript|BnaA03g17330D|protein_coding||c.*546A>T|||||359|,A|intron_variant|MODIFIER|BnaA03g17320D|BnaA03g17320D|transcript|BnaA03g17320D|protein_coding|6/6|c.994-29T>A||||||
chrA03	8127060	T	C	ANN=C|downstream_gene_variant|MODIFIER|BnaA03g17330D|BnaA03g17330D|transcript|BnaA03g17330D|protein_coding||c.*544A>G|||||357|,C|intron_variant|MODIFIER|BnaA03g17320D|BnaA03g17320D|transcript|BnaA03g17320D|protein_coding|6/6|c.994-27T>C||||||
chrA03	8127078	C	T	ANN=T|downstream_gene_variant|MODIFIER|BnaA03g17330D|BnaA03g17330D|transcript|BnaA03g17330D|protein_coding||c.*526G>A|||||339|,T|intron_variant|MODIFIER|BnaA03g17320D|BnaA03g17320D|transcript|BnaA03g17320D|protein_coding|6/6|c.994-9C>T||||||
chrA03	8127095	T	C	ANN=C|synonymous_variant|LOW|BnaA03g17320D|BnaA03g17320D|transcript|BnaA03g17320D|protein_coding|7/7|c.1002T>C|p.Ile334Ile|1118/1175|1002/1059|334/352||,C|downstream_gene_variant|MODIFIER|BnaA03g17330D|BnaA03g17330D|transcript|BnaA03g17330D|protein_coding||c.*509A>G|||||322|
chrA03	17050729	T	A	ANN=A|5_prime_UTR_variant|MODIFIER|BnaA03g34950D|BnaA03g34950D|transcript|BnaA03g34950D|protein_coding|1/4|c.-49T>A|||||707|,A|downstream_gene_variant|MODIFIER|BnaA03g34940D|BnaA03g34940D|transcript|BnaA03g34940D|protein_coding||c.*4912T>A|||||4912|,A|downstream_gene_variant|MODIFIER|BnaA03g34960D|BnaA03g34960D|transcript|BnaA03g34960D|protein_coding||c.*2643A>T|||||2496|
chrA03	17050732	A	G	ANN=G|5_prime_UTR_variant|MODIFIER|BnaA03g34950D|BnaA03g34950D|transcript|BnaA03g34950D|protein_coding|1/4|c.-46A>G|||||704|,G|downstream_gene_variant|MODIFIER|BnaA03g34940D|BnaA03g34940D|transcript|BnaA03g34940D|protein_coding||c.*4915A>G|||||4915|,G|downstream_gene_variant|MODIFIER|BnaA03g34960D|BnaA03g34960D|transcript|BnaA03g34960D|protein_coding||c.*2640T>C|||||2493|
chrA03	17050782	G	C	ANN=C|downstream_gene_variant|MODIFIER|BnaA03g34940D|BnaA03g34940D|transcript|BnaA03g34940D|protein_coding||c.*4965G>C|||||4965|,C|downstream_gene_variant|MODIFIER|BnaA03g34960D|BnaA03g34960D|transcript|BnaA03g34960D|protein_coding||c.*2590C>G|||||2443|,C|intron_variant|MODIFIER|BnaA03g34950D|BnaA03g34950D|transcript|BnaA03g34950D|protein_coding|1/3|c.-11+15G>C||||||
chrA03	17050849	C	T	ANN=T|downstream_gene_variant|MODIFIER|BnaA03g34960D|BnaA03g34960D|transcript|BnaA03g34960D|protein_coding||c.*2523G>A|||||2376|,T|intron_variant|MODIFIER|BnaA03g34950D|BnaA03g34950D|transcript|BnaA03g34950D|protein_coding|1/3|c.-11+82C>T||||||
chrA03	17050861	T	C	ANN=C|downstream_gene_variant|MODIFIER|BnaA03g34960D|BnaA03g34960D|transcript|BnaA03g34960D|protein_coding||c.*2511A>G|||||2364|,C|intron_variant|MODIFIER|BnaA03g34950D|BnaA03g34950D|transcript|BnaA03g34950D|protein_coding|1/3|c.-11+94T>C||||||
chrA03	17050862	C	A	ANN=A|downstream_gene_variant|MODIFIER|BnaA03g34960D|BnaA03g34960D|transcript|BnaA03g34960D|protein_coding||c.*2510G>T|||||2363|,A|intron_variant|MODIFIER|BnaA03g34950D|BnaA03g34950D|transcript|BnaA03g34950D|protein_coding|1/3|c.-11+95C>A||||||
chrA03	17050892	G	T	ANN=T|downstream_gene_variant|MODIFIER|BnaA03g34960D|BnaA03g34960D|transcript|BnaA03g34960D|protein_coding||c.*2480C>A|||||2333|,T|intron_variant|MODIFIER|BnaA03g34950D|BnaA03g34950D|transcript|BnaA03g34950D|protein_coding|1/3|c.-11+125G>T||||||
chrA03	17050893	T	G	ANN=G|downstream_gene_variant|MODIFIER|BnaA03g34960D|BnaA03g34960D|transcript|BnaA03g34960D|protein_coding||c.*2479A>C|||||2332|,G|intron_variant|MODIFIER|BnaA03g34950D|BnaA03g34950D|transcript|BnaA03g34950D|protein_coding|1/3|c.-11+126T>G||||||
chrA03	17051123	A	G	ANN=G|downstream_gene_variant|MODIFIER|BnaA03g34960D|BnaA03g34960D|transcript|BnaA03g34960D|protein_coding||c.*2249T>C|||||2102|,G|intron_variant|MODIFIER|BnaA03g34950D|BnaA03g34950D|transcript|BnaA03g34950D|protein_coding|1/3|c.-10-303A>G||||||
chrA03	17051244	G	T	ANN=T|downstream_gene_variant|MODIFIER|BnaA03g34960D|BnaA03g34960D|transcript|BnaA03g34960D|protein_coding||c.*2128C>A|||||1981|,T|intron_variant|MODIFIER|BnaA03g34950D|BnaA03g34950D|transcript|BnaA03g34950D|protein_coding|1/3|c.-10-182G>T||||||
chrA03	17051265	C	T	ANN=T|downstream_gene_variant|MODIFIER|BnaA03g34960D|BnaA03g34960D|transcript|BnaA03g34960D|protein_coding||c.*2107G>A|||||1960|,T|intron_variant|MODIFIER|BnaA03g34950D|BnaA03g34950D|transcript|BnaA03g34950D|protein_coding|1/3|c.-10-161C>T||||||
chrA03	17051296	T	A	ANN=A|downstream_gene_variant|MODIFIER|BnaA03g34960D|BnaA03g34960D|transcript|BnaA03g34960D|protein_coding||c.*2076A>T|||||1929|,A|intron_variant|MODIFIER|BnaA03g34950D|BnaA03g34950D|transcript|BnaA03g34950D|protein_coding|1/3|c.-10-130T>A||||||
chrA03	17051416	A	G	ANN=G|downstream_gene_variant|MODIFIER|BnaA03g34960D|BnaA03g34960D|transcript|BnaA03g34960D|protein_coding||c.*1956T>C|||||1809|,G|intron_variant|MODIFIER|BnaA03g34950D|BnaA03g34950D|transcript|BnaA03g34950D|protein_coding|1/3|c.-10-10A>G||||||
chrA03	17051543	C	T	ANN=T|downstream_gene_variant|MODIFIER|BnaA03g34960D|BnaA03g34960D|transcript|BnaA03g34960D|protein_coding||c.*1829G>A|||||1682|,T|intron_variant|MODIFIER|BnaA03g34950D|BnaA03g34950D|transcript|BnaA03g34950D|protein_coding|2/3|c.61-35C>T||||||
chrA03	17051685	G	T	ANN=T|synonymous_variant|LOW|BnaA03g34950D|BnaA03g34950D|transcript|BnaA03g34950D|protein_coding|3/4|c.168G>T|p.Val56Val|285/1578|168/1134|56/377||,T|downstream_gene_variant|MODIFIER|BnaA03g34960D|BnaA03g34960D|transcript|BnaA03g34960D|protein_coding||c.*1687C>A|||||1540|
chrA03	17051697	A	C	ANN=C|synonymous_variant|LOW|BnaA03g34950D|BnaA03g34950D|transcript|BnaA03g34950D|protein_coding|3/4|c.180A>C|p.Ala60Ala|297/1578|180/1134|60/377||,C|downstream_gene_variant|MODIFIER|BnaA03g34960D|BnaA03g34960D|transcript|BnaA03g34960D|protein_coding||c.*1675T>G|||||1528|
chrA03	17052063	T	C	ANN=C|synonymous_variant|LOW|BnaA03g34950D|BnaA03g34950D|transcript|BnaA03g34950D|protein_coding|3/4|c.546T>C|p.Leu182Leu|663/1578|546/1134|182/377||,C|downstream_gene_variant|MODIFIER|BnaA03g34960D|BnaA03g34960D|transcript|BnaA03g34960D|protein_coding||c.*1309A>G|||||1162|
chrA03	17052177	C	T	ANN=T|synonymous_variant|LOW|BnaA03g34950D|BnaA03g34950D|transcript|BnaA03g34950D|protein_coding|3/4|c.660C>T|p.Phe220Phe|777/1578|660/1134|220/377||,T|upstream_gene_variant|MODIFIER|BnaA03g34970D|BnaA03g34970D|transcript|BnaA03g34970D|protein_coding||c.-5031C>T|||||4919|,T|downstream_gene_variant|MODIFIER|BnaA03g34960D|BnaA03g34960D|transcript|BnaA03g34960D|protein_coding||c.*1195G>A|||||1048|
chrA03	17052192	T	C	ANN=C|synonymous_variant|LOW|BnaA03g34950D|BnaA03g34950D|transcript|BnaA03g34950D|protein_coding|3/4|c.675T>C|p.Tyr225Tyr|792/1578|675/1134|225/377||,C|upstream_gene_variant|MODIFIER|BnaA03g34970D|BnaA03g34970D|transcript|BnaA03g34970D|protein_coding||c.-5016T>C|||||4904|,C|downstream_gene_variant|MODIFIER|BnaA03g34960D|BnaA03g34960D|transcript|BnaA03g34960D|protein_coding||c.*1180A>G|||||1033|
chrA03	17052297	A	T	ANN=T|synonymous_variant|LOW|BnaA03g34950D|BnaA03g34950D|transcript|BnaA03g34950D|protein_coding|3/4|c.780A>T|p.Pro260Pro|897/1578|780/1134|260/377||,T|upstream_gene_variant|MODIFIER|BnaA03g34970D|BnaA03g34970D|transcript|BnaA03g34970D|protein_coding||c.-4911A>T|||||4799|,T|downstream_gene_variant|MODIFIER|BnaA03g34960D|BnaA03g34960D|transcript|BnaA03g34960D|protein_coding||c.*1075T>A|||||928|
chrA03	17052318	G	C	ANN=C|synonymous_variant|LOW|BnaA03g34950D|BnaA03g34950D|transcript|BnaA03g34950D|protein_coding|3/4|c.801G>C|p.Ser267Ser|918/1578|801/1134|267/377||,C|upstream_gene_variant|MODIFIER|BnaA03g34970D|BnaA03g34970D|transcript|BnaA03g34970D|protein_coding||c.-4890G>C|||||4778|,C|downstream_gene_variant|MODIFIER|BnaA03g34960D|BnaA03g34960D|transcript|BnaA03g34960D|protein_coding||c.*1054C>G|||||907|
chrA03	17052432	A	C	ANN=C|synonymous_variant|LOW|BnaA03g34950D|BnaA03g34950D|transcript|BnaA03g34950D|protein_coding|3/4|c.915A>C|p.Thr305Thr|1032/1578|915/1134|305/377||,C|upstream_gene_variant|MODIFIER|BnaA03g34970D|BnaA03g34970D|transcript|BnaA03g34970D|protein_coding||c.-4776A>C|||||4664|,C|downstream_gene_variant|MODIFIER|BnaA03g34960D|BnaA03g34960D|transcript|BnaA03g34960D|protein_coding||c.*940T>G|||||793|
chrA03	17052444	G	T	ANN=T|synonymous_variant|LOW|BnaA03g34950D|BnaA03g34950D|transcript|BnaA03g34950D|protein_coding|3/4|c.927G>T|p.Ser309Ser|1044/1578|927/1134|309/377||,T|upstream_gene_variant|MODIFIER|BnaA03g34970D|BnaA03g34970D|transcript|BnaA03g34970D|protein_coding||c.-4764G>T|||||4652|,T|downstream_gene_variant|MODIFIER|BnaA03g34960D|BnaA03g34960D|transcript|BnaA03g34960D|protein_coding||c.*928C>A|||||781|
chrA03	17052447	G	T	ANN=T|synonymous_variant|LOW|BnaA03g34950D|BnaA03g34950D|transcript|BnaA03g34950D|protein_coding|3/4|c.930G>T|p.Gly310Gly|1047/1578|930/1134|310/377||,T|upstream_gene_variant|MODIFIER|BnaA03g34970D|BnaA03g34970D|transcript|BnaA03g34970D|protein_coding||c.-4761G>T|||||4649|,T|downstream_gene_variant|MODIFIER|BnaA03g34960D|BnaA03g34960D|transcript|BnaA03g34960D|protein_coding||c.*925C>A|||||778|
chrA03	17052453	A	G	ANN=G|synonymous_variant|LOW|BnaA03g34950D|BnaA03g34950D|transcript|BnaA03g34950D|protein_coding|3/4|c.936A>G|p.Ala312Ala|1053/1578|936/1134|312/377||,G|upstream_gene_variant|MODIFIER|BnaA03g34970D|BnaA03g34970D|transcript|BnaA03g34970D|protein_coding||c.-4755A>G|||||4643|,G|downstream_gene_variant|MODIFIER|BnaA03g34960D|BnaA03g34960D|transcript|BnaA03g34960D|protein_coding||c.*919T>C|||||772|
chrA03	17052480	A	G	ANN=G|synonymous_variant|LOW|BnaA03g34950D|BnaA03g34950D|transcript|BnaA03g34950D|protein_coding|3/4|c.963A>G|p.Ala321Ala|1080/1578|963/1134|321/377||,G|upstream_gene_variant|MODIFIER|BnaA03g34970D|BnaA03g34970D|transcript|BnaA03g34970D|protein_coding||c.-4728A>G|||||4616|,G|downstream_gene_variant|MODIFIER|BnaA03g34960D|BnaA03g34960D|transcript|BnaA03g34960D|protein_coding||c.*892T>C|||||745|
chrA03	17052801	G	T	ANN=T|3_prime_UTR_variant|MODIFIER|BnaA03g34950D|BnaA03g34950D|transcript|BnaA03g34950D|protein_coding|4/4|c.*64G>T|||||64|,T|upstream_gene_variant|MODIFIER|BnaA03g34970D|BnaA03g34970D|transcript|BnaA03g34970D|protein_coding||c.-4407G>T|||||4295|,T|downstream_gene_variant|MODIFIER|BnaA03g34960D|BnaA03g34960D|transcript|BnaA03g34960D|protein_coding||c.*571C>A|||||424|
chrA03	17052805	C	T	ANN=T|3_prime_UTR_variant|MODIFIER|BnaA03g34950D|BnaA03g34950D|transcript|BnaA03g34950D|protein_coding|4/4|c.*68C>T|||||68|,T|upstream_gene_variant|MODIFIER|BnaA03g34970D|BnaA03g34970D|transcript|BnaA03g34970D|protein_coding||c.-4403C>T|||||4291|,T|downstream_gene_variant|MODIFIER|BnaA03g34960D|BnaA03g34960D|transcript|BnaA03g34960D|protein_coding||c.*567G>A|||||420|
chrA03	17052920	A	T	ANN=T|3_prime_UTR_variant|MODIFIER|BnaA03g34950D|BnaA03g34950D|transcript|BnaA03g34950D|protein_coding|4/4|c.*183A>T|||||183|,T|upstream_gene_variant|MODIFIER|BnaA03g34970D|BnaA03g34970D|transcript|BnaA03g34970D|protein_coding||c.-4288A>T|||||4176|,T|downstream_gene_variant|MODIFIER|BnaA03g34960D|BnaA03g34960D|transcript|BnaA03g34960D|protein_coding||c.*452T>A|||||305|
chrA03	17052938	T	A	ANN=A|3_prime_UTR_variant|MODIFIER|BnaA03g34950D|BnaA03g34950D|transcript|BnaA03g34950D|protein_coding|4/4|c.*201T>A|||||201|,A|upstream_gene_variant|MODIFIER|BnaA03g34970D|BnaA03g34970D|transcript|BnaA03g34970D|protein_coding||c.-4270T>A|||||4158|,A|downstream_gene_variant|MODIFIER|BnaA03g34960D|BnaA03g34960D|transcript|BnaA03g34960D|protein_coding||c.*434A>T|||||287|
chrA03	17053005	G	A	ANN=A|3_prime_UTR_variant|MODIFIER|BnaA03g34950D|BnaA03g34950D|transcript|BnaA03g34950D|protein_coding|4/4|c.*268G>A|||||268|,A|upstream_gene_variant|MODIFIER|BnaA03g34970D|BnaA03g34970D|transcript|BnaA03g34970D|protein_coding||c.-4203G>A|||||4091|,A|downstream_gene_variant|MODIFIER|BnaA03g34960D|BnaA03g34960D|transcript|BnaA03g34960D|protein_coding||c.*367C>T|||||220|
chrA03	17053052	T	A	ANN=A|3_prime_UTR_variant|MODIFIER|BnaA03g34950D|BnaA03g34950D|transcript|BnaA03g34950D|protein_coding|4/4|c.*315T>A|||||315|,A|upstream_gene_variant|MODIFIER|BnaA03g34970D|BnaA03g34970D|transcript|BnaA03g34970D|protein_coding||c.-4156T>A|||||4044|,A|downstream_gene_variant|MODIFIER|BnaA03g34960D|BnaA03g34960D|transcript|BnaA03g34960D|protein_coding||c.*320A>T|||||173|
chrA04_random	1140064	T	A	ANN=A|3_prime_UTR_variant|MODIFIER|BnaA04g29020D|BnaA04g29020D|transcript|BnaA04g29020D|protein_coding|5/5|c.*99A>T|||||99|,A|upstream_gene_variant|MODIFIER|BnaA04g29030D|BnaA04g29030D|transcript|BnaA04g29030D|protein_coding||c.-3609T>A|||||3609|WARNING_TRANSCRIPT_MULTIPLE_STOP_CODONS,A|downstream_gene_variant|MODIFIER|BnaA04g29010D|BnaA04g29010D|transcript|BnaA04g29010D|protein_coding||c.*2675T>…
chrA04_random	1140114	G	A	ANN=A|3_prime_UTR_variant|MODIFIER|BnaA04g29020D|BnaA04g29020D|transcript|BnaA04g29020D|protein_coding|5/5|c.*49C>T|||||49|,A|upstream_gene_variant|MODIFIER|BnaA04g29030D|BnaA04g29030D|transcript|BnaA04g29030D|protein_coding||c.-3559G>A|||||3559|WARNING_TRANSCRIPT_MULTIPLE_STOP_CODONS,A|downstream_gene_variant|MODIFIER|BnaA04g29010D|BnaA04g29010D|transcript|BnaA04g29010D|protein_coding||c.*2725G>…
chrA04_random	1140148	C	T	ANN=T|3_prime_UTR_variant|MODIFIER|BnaA04g29020D|BnaA04g29020D|transcript|BnaA04g29020D|protein_coding|5/5|c.*15G>A|||||15|,T|upstream_gene_variant|MODIFIER|BnaA04g29030D|BnaA04g29030D|transcript|BnaA04g29030D|protein_coding||c.-3525C>T|||||3525|WARNING_TRANSCRIPT_MULTIPLE_STOP_CODONS,T|downstream_gene_variant|MODIFIER|BnaA04g29010D|BnaA04g29010D|transcript|BnaA04g29010D|protein_coding||c.*2759C>…
chrA04_random	1140156	C	A	ANN=A|3_prime_UTR_variant|MODIFIER|BnaA04g29020D|BnaA04g29020D|transcript|BnaA04g29020D|protein_coding|5/5|c.*7G>T|||||7|,A|upstream_gene_variant|MODIFIER|BnaA04g29030D|BnaA04g29030D|transcript|BnaA04g29030D|protein_coding||c.-3517C>A|||||3517|WARNING_TRANSCRIPT_MULTIPLE_STOP_CODONS,A|downstream_gene_variant|MODIFIER|BnaA04g29010D|BnaA04g29010D|transcript|BnaA04g29010D|protein_coding||c.*2767C>A|…
chrA04_random	1140157	C	T	ANN=T|3_prime_UTR_variant|MODIFIER|BnaA04g29020D|BnaA04g29020D|transcript|BnaA04g29020D|protein_coding|5/5|c.*6G>A|||||6|,T|upstream_gene_variant|MODIFIER|BnaA04g29030D|BnaA04g29030D|transcript|BnaA04g29030D|protein_coding||c.-3516C>T|||||3516|WARNING_TRANSCRIPT_MULTIPLE_STOP_CODONS,T|downstream_gene_variant|MODIFIER|BnaA04g29010D|BnaA04g29010D|transcript|BnaA04g29010D|protein_coding||c.*2768C>T|…
chrA04_random	1140254	A	G	ANN=G|upstream_gene_variant|MODIFIER|BnaA04g29030D|BnaA04g29030D|transcript|BnaA04g29030D|protein_coding||c.-3419A>G|||||3419|WARNING_TRANSCRIPT_MULTIPLE_STOP_CODONS,G|downstream_gene_variant|MODIFIER|BnaA04g29010D|BnaA04g29010D|transcript|BnaA04g29010D|protein_coding||c.*2865A>G|||||2641|,G|downstream_gene_variant|MODIFIER|BnaA04g29040D|BnaA04g29040D|transcript|BnaA04g29040D|protein_coding||c.*4…
chrA04_random	1140286	T	C	ANN=C|upstream_gene_variant|MODIFIER|BnaA04g29030D|BnaA04g29030D|transcript|BnaA04g29030D|protein_coding||c.-3387T>C|||||3387|WARNING_TRANSCRIPT_MULTIPLE_STOP_CODONS,C|downstream_gene_variant|MODIFIER|BnaA04g29010D|BnaA04g29010D|transcript|BnaA04g29010D|protein_coding||c.*2897T>C|||||2673|,C|downstream_gene_variant|MODIFIER|BnaA04g29040D|BnaA04g29040D|transcript|BnaA04g29040D|protein_coding||c.*4…
chrA04_random	1140686	A	G	ANN=G|synonymous_variant|LOW|BnaA04g29020D|BnaA04g29020D|transcript|BnaA04g29020D|protein_coding|3/5|c.627T>C|p.Asn209Asn|1115/1599|627/996|209/331||,G|upstream_gene_variant|MODIFIER|BnaA04g29030D|BnaA04g29030D|transcript|BnaA04g29030D|protein_coding||c.-2987A>G|||||2987|WARNING_TRANSCRIPT_MULTIPLE_STOP_CODONS,G|downstream_gene_variant|MODIFIER|BnaA04g29010D|BnaA04g29010D|transcript|BnaA04g29010D…
chrA04_random	1140752	C	A	ANN=A|synonymous_variant|LOW|BnaA04g29020D|BnaA04g29020D|transcript|BnaA04g29020D|protein_coding|3/5|c.561G>T|p.Val187Val|1049/1599|561/996|187/331||,A|upstream_gene_variant|MODIFIER|BnaA04g29030D|BnaA04g29030D|transcript|BnaA04g29030D|protein_coding||c.-2921C>A|||||2921|WARNING_TRANSCRIPT_MULTIPLE_STOP_CODONS,A|downstream_gene_variant|MODIFIER|BnaA04g29010D|BnaA04g29010D|transcript|BnaA04g29010D…
chrA04_random	1140803	T	G	ANN=G|synonymous_variant|LOW|BnaA04g29020D|BnaA04g29020D|transcript|BnaA04g29020D|protein_coding|3/5|c.510A>C|p.Ile170Ile|998/1599|510/996|170/331||,G|upstream_gene_variant|MODIFIER|BnaA04g29030D|BnaA04g29030D|transcript|BnaA04g29030D|protein_coding||c.-2870T>G|||||2870|WARNING_TRANSCRIPT_MULTIPLE_STOP_CODONS,G|downstream_gene_variant|MODIFIER|BnaA04g29010D|BnaA04g29010D|transcript|BnaA04g29010D|…
chrA04_random	1140812	A	G	ANN=G|synonymous_variant|LOW|BnaA04g29020D|BnaA04g29020D|transcript|BnaA04g29020D|protein_coding|3/5|c.501T>C|p.Phe167Phe|989/1599|501/996|167/331||,G|upstream_gene_variant|MODIFIER|BnaA04g29030D|BnaA04g29030D|transcript|BnaA04g29030D|protein_coding||c.-2861A>G|||||2861|WARNING_TRANSCRIPT_MULTIPLE_STOP_CODONS,G|downstream_gene_variant|MODIFIER|BnaA04g29010D|BnaA04g29010D|transcript|BnaA04g29010D|…
chrA04_random	1140824	G	T	ANN=T|synonymous_variant|LOW|BnaA04g29020D|BnaA04g29020D|transcript|BnaA04g29020D|protein_coding|3/5|c.489C>A|p.Leu163Leu|977/1599|489/996|163/331||,T|upstream_gene_variant|MODIFIER|BnaA04g29030D|BnaA04g29030D|transcript|BnaA04g29030D|protein_coding||c.-2849G>T|||||2849|WARNING_TRANSCRIPT_MULTIPLE_STOP_CODONS,T|downstream_gene_variant|MODIFIER|BnaA04g29010D|BnaA04g29010D|transcript|BnaA04g29010D|…
chrA04_random	1140826	G	A	ANN=A|missense_variant|MODERATE|BnaA04g29020D|BnaA04g29020D|transcript|BnaA04g29020D|protein_coding|3/5|c.487C>T|p.Leu163Phe|975/1599|487/996|163/331||,A|upstream_gene_variant|MODIFIER|BnaA04g29030D|BnaA04g29030D|transcript|BnaA04g29030D|protein_coding||c.-2847G>A|||||2847|WARNING_TRANSCRIPT_MULTIPLE_STOP_CODONS,A|downstream_gene_variant|MODIFIER|BnaA04g29010D|BnaA04g29010D|transcript|BnaA04g2901…
chrA04_random	1140836	T	C	ANN=C|synonymous_variant|LOW|BnaA04g29020D|BnaA04g29020D|transcript|BnaA04g29020D|protein_coding|3/5|c.477A>G|p.Ala159Ala|965/1599|477/996|159/331||,C|upstream_gene_variant|MODIFIER|BnaA04g29030D|BnaA04g29030D|transcript|BnaA04g29030D|protein_coding||c.-2837T>C|||||2837|WARNING_TRANSCRIPT_MULTIPLE_STOP_CODONS,C|downstream_gene_variant|MODIFIER|BnaA04g29010D|BnaA04g29010D|transcript|BnaA04g29010D|…
chrA04_random	1140842	A	G	ANN=G|synonymous_variant|LOW|BnaA04g29020D|BnaA04g29020D|transcript|BnaA04g29020D|protein_coding|3/5|c.471T>C|p.Asp157Asp|959/1599|471/996|157/331||,G|upstream_gene_variant|MODIFIER|BnaA04g29030D|BnaA04g29030D|transcript|BnaA04g29030D|protein_coding||c.-2831A>G|||||2831|WARNING_TRANSCRIPT_MULTIPLE_STOP_CODONS,G|downstream_gene_variant|MODIFIER|BnaA04g29010D|BnaA04g29010D|transcript|BnaA04g29010D|…
chrA04_random	1140851	C	T	ANN=T|synonymous_variant|LOW|BnaA04g29020D|BnaA04g29020D|transcript|BnaA04g29020D|protein_coding|3/5|c.462G>A|p.Leu154Leu|950/1599|462/996|154/331||,T|upstream_gene_variant|MODIFIER|BnaA04g29030D|BnaA04g29030D|transcript|BnaA04g29030D|protein_coding||c.-2822C>T|||||2822|WARNING_TRANSCRIPT_MULTIPLE_STOP_CODONS,T|downstream_gene_variant|MODIFIER|BnaA04g29010D|BnaA04g29010D|transcript|BnaA04g29010D|…
chrA04_random	1140857	A	G	ANN=G|synonymous_variant|LOW|BnaA04g29020D|BnaA04g29020D|transcript|BnaA04g29020D|protein_coding|3/5|c.456T>C|p.Ala152Ala|944/1599|456/996|152/331||,G|upstream_gene_variant|MODIFIER|BnaA04g29030D|BnaA04g29030D|transcript|BnaA04g29030D|protein_coding||c.-2816A>G|||||2816|WARNING_TRANSCRIPT_MULTIPLE_STOP_CODONS,G|downstream_gene_variant|MODIFIER|BnaA04g29010D|BnaA04g29010D|transcript|BnaA04g29010D|…
chrA04_random	1140869	C	T	ANN=T|synonymous_variant|LOW|BnaA04g29020D|BnaA04g29020D|transcript|BnaA04g29020D|protein_coding|3/5|c.444G>A|p.Ala148Ala|932/1599|444/996|148/331||,T|upstream_gene_variant|MODIFIER|BnaA04g29030D|BnaA04g29030D|transcript|BnaA04g29030D|protein_coding||c.-2804C>T|||||2804|WARNING_TRANSCRIPT_MULTIPLE_STOP_CODONS,T|downstream_gene_variant|MODIFIER|BnaA04g29010D|BnaA04g29010D|transcript|BnaA04g29010D|…
chrA04_random	1140872	G	A	ANN=A|synonymous_variant|LOW|BnaA04g29020D|BnaA04g29020D|transcript|BnaA04g29020D|protein_coding|3/5|c.441C>T|p.Tyr147Tyr|929/1599|441/996|147/331||,A|upstream_gene_variant|MODIFIER|BnaA04g29030D|BnaA04g29030D|transcript|BnaA04g29030D|protein_coding||c.-2801G>A|||||2801|WARNING_TRANSCRIPT_MULTIPLE_STOP_CODONS,A|downstream_gene_variant|MODIFIER|BnaA04g29010D|BnaA04g29010D|transcript|BnaA04g29010D|…
chrA04_random	1140890	T	A	ANN=A|synonymous_variant|LOW|BnaA04g29020D|BnaA04g29020D|transcript|BnaA04g29020D|protein_coding|3/5|c.423A>T|p.Val141Val|911/1599|423/996|141/331||,A|upstream_gene_variant|MODIFIER|BnaA04g29030D|BnaA04g29030D|transcript|BnaA04g29030D|protein_coding||c.-2783T>A|||||2783|WARNING_TRANSCRIPT_MULTIPLE_STOP_CODONS,A|downstream_gene_variant|MODIFIER|BnaA04g29010D|BnaA04g29010D|transcript|BnaA04g29010D|…
chrA04_random	1140899	G	A	ANN=A|synonymous_variant|LOW|BnaA04g29020D|BnaA04g29020D|transcript|BnaA04g29020D|protein_coding|3/5|c.414C>T|p.Ser138Ser|902/1599|414/996|138/331||,A|upstream_gene_variant|MODIFIER|BnaA04g29030D|BnaA04g29030D|transcript|BnaA04g29030D|protein_coding||c.-2774G>A|||||2774|WARNING_TRANSCRIPT_MULTIPLE_STOP_CODONS,A|downstream_gene_variant|MODIFIER|BnaA04g29010D|BnaA04g29010D|transcript|BnaA04g29010D|…
chrA04_random	1140911	T	G	ANN=G|synonymous_variant|LOW|BnaA04g29020D|BnaA04g29020D|transcript|BnaA04g29020D|protein_coding|3/5|c.402A>C|p.Gly134Gly|890/1599|402/996|134/331||,G|upstream_gene_variant|MODIFIER|BnaA04g29030D|BnaA04g29030D|transcript|BnaA04g29030D|protein_coding||c.-2762T>G|||||2762|WARNING_TRANSCRIPT_MULTIPLE_STOP_CODONS,G|downstream_gene_variant|MODIFIER|BnaA04g29010D|BnaA04g29010D|transcript|BnaA04g29010D|…
chrA04_random	1140920	G	A	ANN=A|synonymous_variant|LOW|BnaA04g29020D|BnaA04g29020D|transcript|BnaA04g29020D|protein_coding|3/5|c.393C>T|p.Leu131Leu|881/1599|393/996|131/331||,A|upstream_gene_variant|MODIFIER|BnaA04g29030D|BnaA04g29030D|transcript|BnaA04g29030D|protein_coding||c.-2753G>A|||||2753|WARNING_TRANSCRIPT_MULTIPLE_STOP_CODONS,A|downstream_gene_variant|MODIFIER|BnaA04g29010D|BnaA04g29010D|transcript|BnaA04g29010D|…
chrA04_random	1140932	A	G	ANN=G|synonymous_variant|LOW|BnaA04g29020D|BnaA04g29020D|transcript|BnaA04g29020D|protein_coding|3/5|c.381T>C|p.Thr127Thr|869/1599|381/996|127/331||,G|upstream_gene_variant|MODIFIER|BnaA04g29030D|BnaA04g29030D|transcript|BnaA04g29030D|protein_coding||c.-2741A>G|||||2741|WARNING_TRANSCRIPT_MULTIPLE_STOP_CODONS,G|downstream_gene_variant|MODIFIER|BnaA04g29010D|BnaA04g29010D|transcript|BnaA04g29010D|…
chrA04_random	1140941	G	A	ANN=A|synonymous_variant|LOW|BnaA04g29020D|BnaA04g29020D|transcript|BnaA04g29020D|protein_coding|3/5|c.372C>T|p.Gly124Gly|860/1599|372/996|124/331||,A|upstream_gene_variant|MODIFIER|BnaA04g29030D|BnaA04g29030D|transcript|BnaA04g29030D|protein_coding||c.-2732G>A|||||2732|WARNING_TRANSCRIPT_MULTIPLE_STOP_CODONS,A|downstream_gene_variant|MODIFIER|BnaA04g29010D|BnaA04g29010D|transcript|BnaA04g29010D|…
chrA04_random	1140956	T	C	ANN=C|synonymous_variant|LOW|BnaA04g29020D|BnaA04g29020D|transcript|BnaA04g29020D|protein_coding|3/5|c.357A>G|p.Ser119Ser|845/1599|357/996|119/331||,C|upstream_gene_variant|MODIFIER|BnaA04g29030D|BnaA04g29030D|transcript|BnaA04g29030D|protein_coding||c.-2717T>C|||||2717|WARNING_TRANSCRIPT_MULTIPLE_STOP_CODONS,C|downstream_gene_variant|MODIFIER|BnaA04g29010D|BnaA04g29010D|transcript|BnaA04g29010D|…
chrA04_random	1140974	G	A	ANN=A|synonymous_variant|LOW|BnaA04g29020D|BnaA04g29020D|transcript|BnaA04g29020D|protein_coding|3/5|c.339C>T|p.Ala113Ala|827/1599|339/996|113/331||,A|upstream_gene_variant|MODIFIER|BnaA04g29030D|BnaA04g29030D|transcript|BnaA04g29030D|protein_coding||c.-2699G>A|||||2699|WARNING_TRANSCRIPT_MULTIPLE_STOP_CODONS,A|downstream_gene_variant|MODIFIER|BnaA04g29010D|BnaA04g29010D|transcript|BnaA04g29010D|…
chrA04_random	1140977	C	T	ANN=T|synonymous_variant|LOW|BnaA04g29020D|BnaA04g29020D|transcript|BnaA04g29020D|protein_coding|3/5|c.336G>A|p.Val112Val|824/1599|336/996|112/331||,T|upstream_gene_variant|MODIFIER|BnaA04g29030D|BnaA04g29030D|transcript|BnaA04g29030D|protein_coding||c.-2696C>T|||||2696|WARNING_TRANSCRIPT_MULTIPLE_STOP_CODONS,T|downstream_gene_variant|MODIFIER|BnaA04g29010D|BnaA04g29010D|transcript|BnaA04g29010D|…
chrA04_random	1140992	T	G	ANN=G|synonymous_variant|LOW|BnaA04g29020D|BnaA04g29020D|transcript|BnaA04g29020D|protein_coding|3/5|c.321A>C|p.Ala107Ala|809/1599|321/996|107/331||,G|upstream_gene_variant|MODIFIER|BnaA04g29030D|BnaA04g29030D|transcript|BnaA04g29030D|protein_coding||c.-2681T>G|||||2681|WARNING_TRANSCRIPT_MULTIPLE_STOP_CODONS,G|downstream_gene_variant|MODIFIER|BnaA04g29010D|BnaA04g29010D|transcript|BnaA04g29010D|…
chrA04_random	1140995	A	G	ANN=G|synonymous_variant|LOW|BnaA04g29020D|BnaA04g29020D|transcript|BnaA04g29020D|protein_coding|3/5|c.318T>C|p.Asn106Asn|806/1599|318/996|106/331||,G|upstream_gene_variant|MODIFIER|BnaA04g29030D|BnaA04g29030D|transcript|BnaA04g29030D|protein_coding||c.-2678A>G|||||2678|WARNING_TRANSCRIPT_MULTIPLE_STOP_CODONS,G|downstream_gene_variant|MODIFIER|BnaA04g29010D|BnaA04g29010D|transcript|BnaA04g29010D|…
chrA04_random	1141004	C	T	ANN=T|synonymous_variant|LOW|BnaA04g29020D|BnaA04g29020D|transcript|BnaA04g29020D|protein_coding|3/5|c.309G>A|p.Glu103Glu|797/1599|309/996|103/331||,T|upstream_gene_variant|MODIFIER|BnaA04g29030D|BnaA04g29030D|transcript|BnaA04g29030D|protein_coding||c.-2669C>T|||||2669|WARNING_TRANSCRIPT_MULTIPLE_STOP_CODONS,T|downstream_gene_variant|MODIFIER|BnaA04g29010D|BnaA04g29010D|transcript|BnaA04g29010D|…
chrA04_random	1141007	A	G	ANN=G|synonymous_variant|LOW|BnaA04g29020D|BnaA04g29020D|transcript|BnaA04g29020D|protein_coding|3/5|c.306T>C|p.Phe102Phe|794/1599|306/996|102/331||,G|upstream_gene_variant|MODIFIER|BnaA04g29030D|BnaA04g29030D|transcript|BnaA04g29030D|protein_coding||c.-2666A>G|||||2666|WARNING_TRANSCRIPT_MULTIPLE_STOP_CODONS,G|downstream_gene_variant|MODIFIER|BnaA04g29010D|BnaA04g29010D|transcript|BnaA04g29010D|…
chrA04_random	1141037	A	C	ANN=C|synonymous_variant|LOW|BnaA04g29020D|BnaA04g29020D|transcript|BnaA04g29020D|protein_coding|3/5|c.276T>G|p.Ala92Ala|764/1599|276/996|92/331||,C|upstream_gene_variant|MODIFIER|BnaA04g29030D|BnaA04g29030D|transcript|BnaA04g29030D|protein_coding||c.-2636A>C|||||2636|WARNING_TRANSCRIPT_MULTIPLE_STOP_CODONS,C|downstream_gene_variant|MODIFIER|BnaA04g29010D|BnaA04g29010D|transcript|BnaA04g29010D|pr…
chrA04_random	1141208	C	T	ANN=T|upstream_gene_variant|MODIFIER|BnaA04g29030D|BnaA04g29030D|transcript|BnaA04g29030D|protein_coding||c.-2465C>T|||||2465|WARNING_TRANSCRIPT_MULTIPLE_STOP_CODONS,T|downstream_gene_variant|MODIFIER|BnaA04g29010D|BnaA04g29010D|transcript|BnaA04g29010D|protein_coding||c.*3819C>T|||||3595|,T|downstream_gene_variant|MODIFIER|BnaA04g29040D|BnaA04g29040D|transcript|BnaA04g29040D|protein_coding||c.*3…
chrA04_random	1141217	T	G	ANN=G|upstream_gene_variant|MODIFIER|BnaA04g29030D|BnaA04g29030D|transcript|BnaA04g29030D|protein_coding||c.-2456T>G|||||2456|WARNING_TRANSCRIPT_MULTIPLE_STOP_CODONS,G|downstream_gene_variant|MODIFIER|BnaA04g29010D|BnaA04g29010D|transcript|BnaA04g29010D|protein_coding||c.*3828T>G|||||3604|,G|downstream_gene_variant|MODIFIER|BnaA04g29040D|BnaA04g29040D|transcript|BnaA04g29040D|protein_coding||c.*3…
chrA04_random	1141226	G	A	ANN=A|upstream_gene_variant|MODIFIER|BnaA04g29030D|BnaA04g29030D|transcript|BnaA04g29030D|protein_coding||c.-2447G>A|||||2447|WARNING_TRANSCRIPT_MULTIPLE_STOP_CODONS,A|downstream_gene_variant|MODIFIER|BnaA04g29010D|BnaA04g29010D|transcript|BnaA04g29010D|protein_coding||c.*3837G>A|||||3613|,A|downstream_gene_variant|MODIFIER|BnaA04g29040D|BnaA04g29040D|transcript|BnaA04g29040D|protein_coding||c.*3…
chrA04_random	1141241	G	A	ANN=A|splice_region_variant&intron_variant|LOW|BnaA04g29020D|BnaA04g29020D|transcript|BnaA04g29020D|protein_coding|2/4|c.138+6C>T||||||,A|upstream_gene_variant|MODIFIER|BnaA04g29030D|BnaA04g29030D|transcript|BnaA04g29030D|protein_coding||c.-2432G>A|||||2432|WARNING_TRANSCRIPT_MULTIPLE_STOP_CODONS,A|downstream_gene_variant|MODIFIER|BnaA04g29010D|BnaA04g29010D|transcript|BnaA04g29010D|protein_codin…
chrA04_random	1141250	T	C	ANN=C|synonymous_variant|LOW|BnaA04g29020D|BnaA04g29020D|transcript|BnaA04g29020D|protein_coding|2/5|c.135A>G|p.Val45Val|623/1599|135/996|45/331||,C|upstream_gene_variant|MODIFIER|BnaA04g29030D|BnaA04g29030D|transcript|BnaA04g29030D|protein_coding||c.-2423T>C|||||2423|WARNING_TRANSCRIPT_MULTIPLE_STOP_CODONS,C|downstream_gene_variant|MODIFIER|BnaA04g29010D|BnaA04g29010D|transcript|BnaA04g29010D|pr…
chrA04_random	1141253	A	T	ANN=T|synonymous_variant|LOW|BnaA04g29020D|BnaA04g29020D|transcript|BnaA04g29020D|protein_coding|2/5|c.132T>A|p.Gly44Gly|620/1599|132/996|44/331||,T|upstream_gene_variant|MODIFIER|BnaA04g29030D|BnaA04g29030D|transcript|BnaA04g29030D|protein_coding||c.-2420A>T|||||2420|WARNING_TRANSCRIPT_MULTIPLE_STOP_CODONS,T|downstream_gene_variant|MODIFIER|BnaA04g29010D|BnaA04g29010D|transcript|BnaA04g29010D|pr…
chrA04_random	1141256	C	T	ANN=T|synonymous_variant|LOW|BnaA04g29020D|BnaA04g29020D|transcript|BnaA04g29020D|protein_coding|2/5|c.129G>A|p.Thr43Thr|617/1599|129/996|43/331||,T|upstream_gene_variant|MODIFIER|BnaA04g29030D|BnaA04g29030D|transcript|BnaA04g29030D|protein_coding||c.-2417C>T|||||2417|WARNING_TRANSCRIPT_MULTIPLE_STOP_CODONS,T|downstream_gene_variant|MODIFIER|BnaA04g29010D|BnaA04g29010D|transcript|BnaA04g29010D|pr…
chrA04_random	1141277	G	A	ANN=A|synonymous_variant|LOW|BnaA04g29020D|BnaA04g29020D|transcript|BnaA04g29020D|protein_coding|2/5|c.108C>T|p.Ile36Ile|596/1599|108/996|36/331||,A|upstream_gene_variant|MODIFIER|BnaA04g29030D|BnaA04g29030D|transcript|BnaA04g29030D|protein_coding||c.-2396G>A|||||2396|WARNING_TRANSCRIPT_MULTIPLE_STOP_CODONS,A|downstream_gene_variant|MODIFIER|BnaA04g29010D|BnaA04g29010D|transcript|BnaA04g29010D|pr…
chrA04_random	1141286	G	A	ANN=A|synonymous_variant|LOW|BnaA04g29020D|BnaA04g29020D|transcript|BnaA04g29020D|protein_coding|2/5|c.99C>T|p.Phe33Phe|587/1599|99/996|33/331||,A|upstream_gene_variant|MODIFIER|BnaA04g29030D|BnaA04g29030D|transcript|BnaA04g29030D|protein_coding||c.-2387G>A|||||2387|WARNING_TRANSCRIPT_MULTIPLE_STOP_CODONS,A|downstream_gene_variant|MODIFIER|BnaA04g29010D|BnaA04g29010D|transcript|BnaA04g29010D|prot…
chrA04_random	1141376	C	T	ANN=T|upstream_gene_variant|MODIFIER|BnaA04g29030D|BnaA04g29030D|transcript|BnaA04g29030D|protein_coding||c.-2297C>T|||||2297|WARNING_TRANSCRIPT_MULTIPLE_STOP_CODONS,T|downstream_gene_variant|MODIFIER|BnaA04g29010D|BnaA04g29010D|transcript|BnaA04g29010D|protein_coding||c.*3987C>T|||||3763|,T|downstream_gene_variant|MODIFIER|BnaA04g29040D|BnaA04g29040D|transcript|BnaA04g29040D|protein_coding||c.*3…
chrA04	3350275	G	A	ANN=A|3_prime_UTR_variant|MODIFIER|BnaA04g04550D|BnaA04g04550D|transcript|BnaA04g04550D|protein_coding|3/3|c.*241C>T|||||241|,A|upstream_gene_variant|MODIFIER|BnaA04g04540D|BnaA04g04540D|transcript|BnaA04g04540D|protein_coding||c.-1981C>T|||||1981|WARNING_TRANSCRIPT_MULTIPLE_STOP_CODONS
chrA04	3350318	T	A	ANN=A|3_prime_UTR_variant|MODIFIER|BnaA04g04550D|BnaA04g04550D|transcript|BnaA04g04550D|protein_coding|3/3|c.*198A>T|||||198|,A|upstream_gene_variant|MODIFIER|BnaA04g04540D|BnaA04g04540D|transcript|BnaA04g04540D|protein_coding||c.-2024A>T|||||2024|WARNING_TRANSCRIPT_MULTIPLE_STOP_CODONS
chrA04	3350719	A	G	ANN=G|synonymous_variant|LOW|BnaA04g04550D|BnaA04g04550D|transcript|BnaA04g04550D|protein_coding|2/3|c.1017T>C|p.Tyr339Tyr|1564/1944|1017/1134|339/377||,G|upstream_gene_variant|MODIFIER|BnaA04g04540D|BnaA04g04540D|transcript|BnaA04g04540D|protein_coding||c.-2425T>C|||||2425|WARNING_TRANSCRIPT_MULTIPLE_STOP_CODONS
chrA04	3350743	G	A	ANN=A|synonymous_variant|LOW|BnaA04g04550D|BnaA04g04550D|transcript|BnaA04g04550D|protein_coding|2/3|c.993C>T|p.Val331Val|1540/1944|993/1134|331/377||,A|upstream_gene_variant|MODIFIER|BnaA04g04540D|BnaA04g04540D|transcript|BnaA04g04540D|protein_coding||c.-2449C>T|||||2449|WARNING_TRANSCRIPT_MULTIPLE_STOP_CODONS
chrA04	3350779	G	T	ANN=T|synonymous_variant|LOW|BnaA04g04550D|BnaA04g04550D|transcript|BnaA04g04550D|protein_coding|2/3|c.957C>A|p.Ile319Ile|1504/1944|957/1134|319/377||,T|upstream_gene_variant|MODIFIER|BnaA04g04540D|BnaA04g04540D|transcript|BnaA04g04540D|protein_coding||c.-2485C>A|||||2485|WARNING_TRANSCRIPT_MULTIPLE_STOP_CODONS
chrA04	3350821	T	G	ANN=G|synonymous_variant|LOW|BnaA04g04550D|BnaA04g04550D|transcript|BnaA04g04550D|protein_coding|2/3|c.915A>C|p.Thr305Thr|1462/1944|915/1134|305/377||,G|upstream_gene_variant|MODIFIER|BnaA04g04540D|BnaA04g04540D|transcript|BnaA04g04540D|protein_coding||c.-2527A>C|||||2527|WARNING_TRANSCRIPT_MULTIPLE_STOP_CODONS
chrA04	3350896	G	A	ANN=A|synonymous_variant|LOW|BnaA04g04550D|BnaA04g04550D|transcript|BnaA04g04550D|protein_coding|2/3|c.840C>T|p.Thr280Thr|1387/1944|840/1134|280/377||,A|upstream_gene_variant|MODIFIER|BnaA04g04540D|BnaA04g04540D|transcript|BnaA04g04540D|protein_coding||c.-2602C>T|||||2602|WARNING_TRANSCRIPT_MULTIPLE_STOP_CODONS
chrA04	3350908	G	T	ANN=T|synonymous_variant|LOW|BnaA04g04550D|BnaA04g04550D|transcript|BnaA04g04550D|protein_coding|2/3|c.828C>A|p.Ile276Ile|1375/1944|828/1134|276/377||,T|upstream_gene_variant|MODIFIER|BnaA04g04540D|BnaA04g04540D|transcript|BnaA04g04540D|protein_coding||c.-2614C>A|||||2614|WARNING_TRANSCRIPT_MULTIPLE_STOP_CODONS
chrA04	3350956	C	T	ANN=T|synonymous_variant|LOW|BnaA04g04550D|BnaA04g04550D|transcript|BnaA04g04550D|protein_coding|2/3|c.780G>A|p.Pro260Pro|1327/1944|780/1134|260/377||,T|upstream_gene_variant|MODIFIER|BnaA04g04540D|BnaA04g04540D|transcript|BnaA04g04540D|protein_coding||c.-2662G>A|||||2662|WARNING_TRANSCRIPT_MULTIPLE_STOP_CODONS
chrA04	3350970	G	T	ANN=T|synonymous_variant|LOW|BnaA04g04550D|BnaA04g04550D|transcript|BnaA04g04550D|protein_coding|2/3|c.766C>A|p.Arg256Arg|1313/1944|766/1134|256/377||,T|upstream_gene_variant|MODIFIER|BnaA04g04540D|BnaA04g04540D|transcript|BnaA04g04540D|protein_coding||c.-2676C>A|||||2676|WARNING_TRANSCRIPT_MULTIPLE_STOP_CODONS
chrA04	3350974	C	A	ANN=A|synonymous_variant|LOW|BnaA04g04550D|BnaA04g04550D|transcript|BnaA04g04550D|protein_coding|2/3|c.762G>T|p.Ser254Ser|1309/1944|762/1134|254/377||,A|upstream_gene_variant|MODIFIER|BnaA04g04540D|BnaA04g04540D|transcript|BnaA04g04540D|protein_coding||c.-2680G>T|||||2680|WARNING_TRANSCRIPT_MULTIPLE_STOP_CODONS
chrA04	3351079	A	G	ANN=G|synonymous_variant|LOW|BnaA04g04550D|BnaA04g04550D|transcript|BnaA04g04550D|protein_coding|2/3|c.657T>C|p.Cys219Cys|1204/1944|657/1134|219/377||,G|upstream_gene_variant|MODIFIER|BnaA04g04540D|BnaA04g04540D|transcript|BnaA04g04540D|protein_coding||c.-2785T>C|||||2785|WARNING_TRANSCRIPT_MULTIPLE_STOP_CODONS
chrA04	3351172	C	A	ANN=A|synonymous_variant|LOW|BnaA04g04550D|BnaA04g04550D|transcript|BnaA04g04550D|protein_coding|2/3|c.564G>T|p.Thr188Thr|1111/1944|564/1134|188/377||,A|upstream_gene_variant|MODIFIER|BnaA04g04540D|BnaA04g04540D|transcript|BnaA04g04540D|protein_coding||c.-2878G>T|||||2878|WARNING_TRANSCRIPT_MULTIPLE_STOP_CODONS
chrA04	3351226	G	A	ANN=A|synonymous_variant|LOW|BnaA04g04550D|BnaA04g04550D|transcript|BnaA04g04550D|protein_coding|2/3|c.510C>T|p.Gly170Gly|1057/1944|510/1134|170/377||,A|upstream_gene_variant|MODIFIER|BnaA04g04540D|BnaA04g04540D|transcript|BnaA04g04540D|protein_coding||c.-2932C>T|||||2932|WARNING_TRANSCRIPT_MULTIPLE_STOP_CODONS
chrA04	3351286	G	A	ANN=A|synonymous_variant|LOW|BnaA04g04550D|BnaA04g04550D|transcript|BnaA04g04550D|protein_coding|2/3|c.450C>T|p.Thr150Thr|997/1944|450/1134|150/377||,A|upstream_gene_variant|MODIFIER|BnaA04g04540D|BnaA04g04540D|transcript|BnaA04g04540D|protein_coding||c.-2992C>T|||||2992|WARNING_TRANSCRIPT_MULTIPLE_STOP_CODONS
chrA04	3351439	A	G	ANN=G|synonymous_variant|LOW|BnaA04g04550D|BnaA04g04550D|transcript|BnaA04g04550D|protein_coding|2/3|c.297T>C|p.Ala99Ala|844/1944|297/1134|99/377||,G|upstream_gene_variant|MODIFIER|BnaA04g04540D|BnaA04g04540D|transcript|BnaA04g04540D|protein_coding||c.-3145T>C|||||3145|WARNING_TRANSCRIPT_MULTIPLE_STOP_CODONS
chrA04	3351478	T	C	ANN=C|synonymous_variant|LOW|BnaA04g04550D|BnaA04g04550D|transcript|BnaA04g04550D|protein_coding|2/3|c.258A>G|p.Lys86Lys|805/1944|258/1134|86/377||,C|upstream_gene_variant|MODIFIER|BnaA04g04540D|BnaA04g04540D|transcript|BnaA04g04540D|protein_coding||c.-3184A>G|||||3184|WARNING_TRANSCRIPT_MULTIPLE_STOP_CODONS
chrA04	3351562	G	A	ANN=A|synonymous_variant|LOW|BnaA04g04550D|BnaA04g04550D|transcript|BnaA04g04550D|protein_coding|2/3|c.174C>T|p.Asp58Asp|721/1944|174/1134|58/377||,A|upstream_gene_variant|MODIFIER|BnaA04g04540D|BnaA04g04540D|transcript|BnaA04g04540D|protein_coding||c.-3268C>T|||||3268|WARNING_TRANSCRIPT_MULTIPLE_STOP_CODONS
chrA04	3351586	A	T	ANN=T|synonymous_variant|LOW|BnaA04g04550D|BnaA04g04550D|transcript|BnaA04g04550D|protein_coding|2/3|c.150T>A|p.Gly50Gly|697/1944|150/1134|50/377||,T|upstream_gene_variant|MODIFIER|BnaA04g04540D|BnaA04g04540D|transcript|BnaA04g04540D|protein_coding||c.-3292T>A|||||3292|WARNING_TRANSCRIPT_MULTIPLE_STOP_CODONS
chrA04	3351607	G	A	ANN=A|synonymous_variant|LOW|BnaA04g04550D|BnaA04g04550D|transcript|BnaA04g04550D|protein_coding|2/3|c.129C>T|p.Thr43Thr|676/1944|129/1134|43/377||,A|upstream_gene_variant|MODIFIER|BnaA04g04540D|BnaA04g04540D|transcript|BnaA04g04540D|protein_coding||c.-3313C>T|||||3313|WARNING_TRANSCRIPT_MULTIPLE_STOP_CODONS
chrA04	3351700	C	A	ANN=A|upstream_gene_variant|MODIFIER|BnaA04g04540D|BnaA04g04540D|transcript|BnaA04g04540D|protein_coding||c.-3406G>T|||||3406|WARNING_TRANSCRIPT_MULTIPLE_STOP_CODONS,A|intron_variant|MODIFIER|BnaA04g04550D|BnaA04g04550D|transcript|BnaA04g04550D|protein_coding|1/2|c.61-25G>T||||||
chrA04	3351714	T	G	ANN=G|upstream_gene_variant|MODIFIER|BnaA04g04540D|BnaA04g04540D|transcript|BnaA04g04540D|protein_coding||c.-3420A>C|||||3420|WARNING_TRANSCRIPT_MULTIPLE_STOP_CODONS,G|intron_variant|MODIFIER|BnaA04g04550D|BnaA04g04550D|transcript|BnaA04g04550D|protein_coding|1/2|c.61-39A>C||||||
chrA04	3351735	G	A	ANN=A|upstream_gene_variant|MODIFIER|BnaA04g04540D|BnaA04g04540D|transcript|BnaA04g04540D|protein_coding||c.-3441C>T|||||3441|WARNING_TRANSCRIPT_MULTIPLE_STOP_CODONS,A|intron_variant|MODIFIER|BnaA04g04550D|BnaA04g04550D|transcript|BnaA04g04550D|protein_coding|1/2|c.61-60C>T||||||
chrA04	3351737	T	C	ANN=C|upstream_gene_variant|MODIFIER|BnaA04g04540D|BnaA04g04540D|transcript|BnaA04g04540D|protein_coding||c.-3443A>G|||||3443|WARNING_TRANSCRIPT_MULTIPLE_STOP_CODONS,C|intron_variant|MODIFIER|BnaA04g04550D|BnaA04g04550D|transcript|BnaA04g04550D|protein_coding|1/2|c.61-62A>G||||||
chrA04	3351741	T	C	ANN=C|upstream_gene_variant|MODIFIER|BnaA04g04540D|BnaA04g04540D|transcript|BnaA04g04540D|protein_coding||c.-3447A>G|||||3447|WARNING_TRANSCRIPT_MULTIPLE_STOP_CODONS,C|intron_variant|MODIFIER|BnaA04g04550D|BnaA04g04550D|transcript|BnaA04g04550D|protein_coding|1/2|c.61-66A>G||||||
chrA04	3351800	C	A	ANN=A|upstream_gene_variant|MODIFIER|BnaA04g04540D|BnaA04g04540D|transcript|BnaA04g04540D|protein_coding||c.-3506G>T|||||3506|WARNING_TRANSCRIPT_MULTIPLE_STOP_CODONS,A|intron_variant|MODIFIER|BnaA04g04550D|BnaA04g04550D|transcript|BnaA04g04550D|protein_coding|1/2|c.60+37G>T||||||
chrA04	3351912	A	C	ANN=C|5_prime_UTR_premature_start_codon_gain_variant|LOW|BnaA04g04550D|BnaA04g04550D|transcript|BnaA04g04550D|protein_coding|1/3|c.-16T>G||||||,C|5_prime_UTR_variant|MODIFIER|BnaA04g04550D|BnaA04g04550D|transcript|BnaA04g04550D|protein_coding|1/3|c.-16T>G|||||16|,C|upstream_gene_variant|MODIFIER|BnaA04g04540D|BnaA04g04540D|transcript|BnaA04g04540D|protein_coding||c.-3618T>G|||||3618|WARNING_TRANS…
chrA04	3351922	C	T	ANN=T|5_prime_UTR_variant|MODIFIER|BnaA04g04550D|BnaA04g04550D|transcript|BnaA04g04550D|protein_coding|1/3|c.-26G>A|||||26|,T|upstream_gene_variant|MODIFIER|BnaA04g04540D|BnaA04g04540D|transcript|BnaA04g04540D|protein_coding||c.-3628G>A|||||3628|WARNING_TRANSCRIPT_MULTIPLE_STOP_CODONS,T|upstream_gene_variant|MODIFIER|BnaA04g04560D|BnaA04g04560D|transcript|BnaA04g04560D|protein_coding||c.-5025C>T|…
chrA04	3351987	C	G	ANN=G|5_prime_UTR_variant|MODIFIER|BnaA04g04550D|BnaA04g04550D|transcript|BnaA04g04550D|protein_coding|1/3|c.-91G>C|||||91|,G|upstream_gene_variant|MODIFIER|BnaA04g04540D|BnaA04g04540D|transcript|BnaA04g04540D|protein_coding||c.-3693G>C|||||3693|WARNING_TRANSCRIPT_MULTIPLE_STOP_CODONS,G|upstream_gene_variant|MODIFIER|BnaA04g04560D|BnaA04g04560D|transcript|BnaA04g04560D|protein_coding||c.-4960C>G|…
chrA04	3352031	T	C	ANN=C|5_prime_UTR_premature_start_codon_gain_variant|LOW|BnaA04g04550D|BnaA04g04550D|transcript|BnaA04g04550D|protein_coding|1/3|c.-135A>G||||||,C|5_prime_UTR_variant|MODIFIER|BnaA04g04550D|BnaA04g04550D|transcript|BnaA04g04550D|protein_coding|1/3|c.-135A>G|||||135|,C|upstream_gene_variant|MODIFIER|BnaA04g04540D|BnaA04g04540D|transcript|BnaA04g04540D|protein_coding||c.-3737A>G|||||3737|WARNING_TR…
chrA04	3352044	C	A	ANN=A|5_prime_UTR_variant|MODIFIER|BnaA04g04550D|BnaA04g04550D|transcript|BnaA04g04550D|protein_coding|1/3|c.-148G>T|||||148|,A|upstream_gene_variant|MODIFIER|BnaA04g04540D|BnaA04g04540D|transcript|BnaA04g04540D|protein_coding||c.-3750G>T|||||3750|WARNING_TRANSCRIPT_MULTIPLE_STOP_CODONS,A|upstream_gene_variant|MODIFIER|BnaA04g04560D|BnaA04g04560D|transcript|BnaA04g04560D|protein_coding||c.-4903C>…
chrA04	3352103	T	C	ANN=C|5_prime_UTR_premature_start_codon_gain_variant|LOW|BnaA04g04550D|BnaA04g04550D|transcript|BnaA04g04550D|protein_coding|1/3|c.-207A>G||||||,C|5_prime_UTR_variant|MODIFIER|BnaA04g04550D|BnaA04g04550D|transcript|BnaA04g04550D|protein_coding|1/3|c.-207A>G|||||207|,C|upstream_gene_variant|MODIFIER|BnaA04g04540D|BnaA04g04540D|transcript|BnaA04g04540D|protein_coding||c.-3809A>G|||||3809|WARNING_TR…
chrA04	3352149	C	A	ANN=A|5_prime_UTR_variant|MODIFIER|BnaA04g04550D|BnaA04g04550D|transcript|BnaA04g04550D|protein_coding|1/3|c.-253G>T|||||253|,A|upstream_gene_variant|MODIFIER|BnaA04g04540D|BnaA04g04540D|transcript|BnaA04g04540D|protein_coding||c.-3855G>T|||||3855|WARNING_TRANSCRIPT_MULTIPLE_STOP_CODONS,A|upstream_gene_variant|MODIFIER|BnaA04g04560D|BnaA04g04560D|transcript|BnaA04g04560D|protein_coding||c.-4798C>…
chrA04	3352172	A	C	ANN=C|5_prime_UTR_variant|MODIFIER|BnaA04g04550D|BnaA04g04550D|transcript|BnaA04g04550D|protein_coding|1/3|c.-276T>G|||||276|,C|upstream_gene_variant|MODIFIER|BnaA04g04540D|BnaA04g04540D|transcript|BnaA04g04540D|protein_coding||c.-3878T>G|||||3878|WARNING_TRANSCRIPT_MULTIPLE_STOP_CODONS,C|upstream_gene_variant|MODIFIER|BnaA04g04560D|BnaA04g04560D|transcript|BnaA04g04560D|protein_coding||c.-4775A>…
chrA04	3352192	A	C	ANN=C|5_prime_UTR_variant|MODIFIER|BnaA04g04550D|BnaA04g04550D|transcript|BnaA04g04550D|protein_coding|1/3|c.-296T>G|||||296|,C|upstream_gene_variant|MODIFIER|BnaA04g04540D|BnaA04g04540D|transcript|BnaA04g04540D|protein_coding||c.-3898T>G|||||3898|WARNING_TRANSCRIPT_MULTIPLE_STOP_CODONS,C|upstream_gene_variant|MODIFIER|BnaA04g04560D|BnaA04g04560D|transcript|BnaA04g04560D|protein_coding||c.-4755A>…
chrA04	3352231	A	T	ANN=T|5_prime_UTR_variant|MODIFIER|BnaA04g04550D|BnaA04g04550D|transcript|BnaA04g04550D|protein_coding|1/3|c.-335T>A|||||335|,T|upstream_gene_variant|MODIFIER|BnaA04g04540D|BnaA04g04540D|transcript|BnaA04g04540D|protein_coding||c.-3937T>A|||||3937|WARNING_TRANSCRIPT_MULTIPLE_STOP_CODONS,T|upstream_gene_variant|MODIFIER|BnaA04g04560D|BnaA04g04560D|transcript|BnaA04g04560D|protein_coding||c.-4716A>…
chrA04	3352238	T	G	ANN=G|5_prime_UTR_premature_start_codon_gain_variant|LOW|BnaA04g04550D|BnaA04g04550D|transcript|BnaA04g04550D|protein_coding|1/3|c.-342A>C||||||,G|5_prime_UTR_variant|MODIFIER|BnaA04g04550D|BnaA04g04550D|transcript|BnaA04g04550D|protein_coding|1/3|c.-342A>C|||||342|,G|upstream_gene_variant|MODIFIER|BnaA04g04540D|BnaA04g04540D|transcript|BnaA04g04540D|protein_coding||c.-3944A>C|||||3944|WARNING_TR…
chrA04	3352251	A	G	ANN=G|5_prime_UTR_variant|MODIFIER|BnaA04g04550D|BnaA04g04550D|transcript|BnaA04g04550D|protein_coding|1/3|c.-355T>C|||||355|,G|upstream_gene_variant|MODIFIER|BnaA04g04540D|BnaA04g04540D|transcript|BnaA04g04540D|protein_coding||c.-3957T>C|||||3957|WARNING_TRANSCRIPT_MULTIPLE_STOP_CODONS,G|upstream_gene_variant|MODIFIER|BnaA04g04560D|BnaA04g04560D|transcript|BnaA04g04560D|protein_coding||c.-4696A>…
chrA04	3352310	G	A	ANN=A|5_prime_UTR_variant|MODIFIER|BnaA04g04550D|BnaA04g04550D|transcript|BnaA04g04550D|protein_coding|1/3|c.-414C>T|||||414|,A|upstream_gene_variant|MODIFIER|BnaA04g04540D|BnaA04g04540D|transcript|BnaA04g04540D|protein_coding||c.-4016C>T|||||4016|WARNING_TRANSCRIPT_MULTIPLE_STOP_CODONS,A|upstream_gene_variant|MODIFIER|BnaA04g04560D|BnaA04g04560D|transcript|BnaA04g04560D|protein_coding||c.-4637G>…
chrA04	3352368	C	A	ANN=A|5_prime_UTR_premature_start_codon_gain_variant|LOW|BnaA04g04550D|BnaA04g04550D|transcript|BnaA04g04550D|protein_coding|1/3|c.-472G>T||||||,A|5_prime_UTR_variant|MODIFIER|BnaA04g04550D|BnaA04g04550D|transcript|BnaA04g04550D|protein_coding|1/3|c.-472G>T|||||472|,A|upstream_gene_variant|MODIFIER|BnaA04g04540D|BnaA04g04540D|transcript|BnaA04g04540D|protein_coding||c.-4074G>T|||||4074|WARNING_TR…
chrA04	3352395	A	G	ANN=G|5_prime_UTR_variant|MODIFIER|BnaA04g04550D|BnaA04g04550D|transcript|BnaA04g04550D|protein_coding|1/3|c.-499T>C|||||499|,G|upstream_gene_variant|MODIFIER|BnaA04g04540D|BnaA04g04540D|transcript|BnaA04g04540D|protein_coding||c.-4101T>C|||||4101|WARNING_TRANSCRIPT_MULTIPLE_STOP_CODONS,G|upstream_gene_variant|MODIFIER|BnaA04g04560D|BnaA04g04560D|transcript|BnaA04g04560D|protein_coding||c.-4552A>…
chrA04	17830404	T	A	ANN=A|upstream_gene_variant|MODIFIER|BnaA04g24280D|BnaA04g24280D|transcript|BnaA04g24280D|protein_coding||c.-4264A>T|||||4264|WARNING_TRANSCRIPT_MULTIPLE_STOP_CODONS,A|upstream_gene_variant|MODIFIER|BnaA04g24290D|BnaA04g24290D|transcript|BnaA04g24290D|protein_coding||c.-1922A>T|||||1922|,A|downstream_gene_variant|MODIFIER|BnaA04g24310D|BnaA04g24310D|transcript|BnaA04g24310D|protein_coding||c.*360…
chrA04	17830489	T	C	ANN=C|upstream_gene_variant|MODIFIER|BnaA04g24280D|BnaA04g24280D|transcript|BnaA04g24280D|protein_coding||c.-4349A>G|||||4349|WARNING_TRANSCRIPT_MULTIPLE_STOP_CODONS,C|upstream_gene_variant|MODIFIER|BnaA04g24290D|BnaA04g24290D|transcript|BnaA04g24290D|protein_coding||c.-2007A>G|||||2007|,C|downstream_gene_variant|MODIFIER|BnaA04g24310D|BnaA04g24310D|transcript|BnaA04g24310D|protein_coding||c.*352…
chrA04	17830561	C	T	ANN=T|upstream_gene_variant|MODIFIER|BnaA04g24280D|BnaA04g24280D|transcript|BnaA04g24280D|protein_coding||c.-4421G>A|||||4421|WARNING_TRANSCRIPT_MULTIPLE_STOP_CODONS,T|upstream_gene_variant|MODIFIER|BnaA04g24290D|BnaA04g24290D|transcript|BnaA04g24290D|protein_coding||c.-2079G>A|||||2079|,T|downstream_gene_variant|MODIFIER|BnaA04g24310D|BnaA04g24310D|transcript|BnaA04g24310D|protein_coding||c.*344…
chrA04	17830638	G	A	ANN=A|upstream_gene_variant|MODIFIER|BnaA04g24280D|BnaA04g24280D|transcript|BnaA04g24280D|protein_coding||c.-4498C>T|||||4498|WARNING_TRANSCRIPT_MULTIPLE_STOP_CODONS,A|upstream_gene_variant|MODIFIER|BnaA04g24290D|BnaA04g24290D|transcript|BnaA04g24290D|protein_coding||c.-2156C>T|||||2156|,A|downstream_gene_variant|MODIFIER|BnaA04g24310D|BnaA04g24310D|transcript|BnaA04g24310D|protein_coding||c.*337…
chrA04	17830661	C	T	ANN=T|upstream_gene_variant|MODIFIER|BnaA04g24280D|BnaA04g24280D|transcript|BnaA04g24280D|protein_coding||c.-4521G>A|||||4521|WARNING_TRANSCRIPT_MULTIPLE_STOP_CODONS,T|upstream_gene_variant|MODIFIER|BnaA04g24290D|BnaA04g24290D|transcript|BnaA04g24290D|protein_coding||c.-2179G>A|||||2179|,T|downstream_gene_variant|MODIFIER|BnaA04g24310D|BnaA04g24310D|transcript|BnaA04g24310D|protein_coding||c.*334…
chrA04	17830701	T	A	ANN=A|upstream_gene_variant|MODIFIER|BnaA04g24280D|BnaA04g24280D|transcript|BnaA04g24280D|protein_coding||c.-4561A>T|||||4561|WARNING_TRANSCRIPT_MULTIPLE_STOP_CODONS,A|upstream_gene_variant|MODIFIER|BnaA04g24290D|BnaA04g24290D|transcript|BnaA04g24290D|protein_coding||c.-2219A>T|||||2219|,A|downstream_gene_variant|MODIFIER|BnaA04g24310D|BnaA04g24310D|transcript|BnaA04g24310D|protein_coding||c.*330…
chrA04	17830702	A	C	ANN=C|upstream_gene_variant|MODIFIER|BnaA04g24280D|BnaA04g24280D|transcript|BnaA04g24280D|protein_coding||c.-4562T>G|||||4562|WARNING_TRANSCRIPT_MULTIPLE_STOP_CODONS,C|upstream_gene_variant|MODIFIER|BnaA04g24290D|BnaA04g24290D|transcript|BnaA04g24290D|protein_coding||c.-2220T>G|||||2220|,C|downstream_gene_variant|MODIFIER|BnaA04g24310D|BnaA04g24310D|transcript|BnaA04g24310D|protein_coding||c.*330…
chrA04	17830709	G	A	ANN=A|upstream_gene_variant|MODIFIER|BnaA04g24280D|BnaA04g24280D|transcript|BnaA04g24280D|protein_coding||c.-4569C>T|||||4569|WARNING_TRANSCRIPT_MULTIPLE_STOP_CODONS,A|upstream_gene_variant|MODIFIER|BnaA04g24290D|BnaA04g24290D|transcript|BnaA04g24290D|protein_coding||c.-2227C>T|||||2227|,A|downstream_gene_variant|MODIFIER|BnaA04g24310D|BnaA04g24310D|transcript|BnaA04g24310D|protein_coding||c.*330…
chrA04	17830741	A	T	ANN=T|upstream_gene_variant|MODIFIER|BnaA04g24280D|BnaA04g24280D|transcript|BnaA04g24280D|protein_coding||c.-4601T>A|||||4601|WARNING_TRANSCRIPT_MULTIPLE_STOP_CODONS,T|upstream_gene_variant|MODIFIER|BnaA04g24290D|BnaA04g24290D|transcript|BnaA04g24290D|protein_coding||c.-2259T>A|||||2259|,T|downstream_gene_variant|MODIFIER|BnaA04g24310D|BnaA04g24310D|transcript|BnaA04g24310D|protein_coding||c.*326…
chrA04	17830759	T	C	ANN=C|upstream_gene_variant|MODIFIER|BnaA04g24280D|BnaA04g24280D|transcript|BnaA04g24280D|protein_coding||c.-4619A>G|||||4619|WARNING_TRANSCRIPT_MULTIPLE_STOP_CODONS,C|upstream_gene_variant|MODIFIER|BnaA04g24290D|BnaA04g24290D|transcript|BnaA04g24290D|protein_coding||c.-2277A>G|||||2277|,C|downstream_gene_variant|MODIFIER|BnaA04g24310D|BnaA04g24310D|transcript|BnaA04g24310D|protein_coding||c.*325…
chrA04	17831088	C	T	ANN=T|upstream_gene_variant|MODIFIER|BnaA04g24280D|BnaA04g24280D|transcript|BnaA04g24280D|protein_coding||c.-4948G>A|||||4948|WARNING_TRANSCRIPT_MULTIPLE_STOP_CODONS,T|upstream_gene_variant|MODIFIER|BnaA04g24290D|BnaA04g24290D|transcript|BnaA04g24290D|protein_coding||c.-2606G>A|||||2606|,T|downstream_gene_variant|MODIFIER|BnaA04g24310D|BnaA04g24310D|transcript|BnaA04g24310D|protein_coding||c.*292…
chrA04	17831489	G	A	ANN=A|missense_variant|MODERATE|BnaA04g24300D|BnaA04g24300D|transcript|BnaA04g24300D|protein_coding|2/6|c.109G>A|p.Gly37Arg|109/1157|109/996|37/331||,A|upstream_gene_variant|MODIFIER|BnaA04g24290D|BnaA04g24290D|transcript|BnaA04g24290D|protein_coding||c.-3007C>T|||||3007|,A|downstream_gene_variant|MODIFIER|BnaA04g24310D|BnaA04g24310D|transcript|BnaA04g24310D|protein_coding||c.*2520C>T|||||2520|WA…
chrA04	17831839	G	A	ANN=A|missense_variant|MODERATE|BnaA04g24300D|BnaA04g24300D|transcript|BnaA04g24300D|protein_coding|3/6|c.148G>A|p.Glu50Lys|148/1157|148/996|50/331||,A|upstream_gene_variant|MODIFIER|BnaA04g24290D|BnaA04g24290D|transcript|BnaA04g24290D|protein_coding||c.-3357C>T|||||3357|,A|downstream_gene_variant|MODIFIER|BnaA04g24310D|BnaA04g24310D|transcript|BnaA04g24310D|protein_coding||c.*2170C>T|||||2170|WA…
chrA04	17831959	C	A	ANN=A|missense_variant|MODERATE|BnaA04g24300D|BnaA04g24300D|transcript|BnaA04g24300D|protein_coding|3/6|c.268C>A|p.Pro90Thr|268/1157|268/996|90/331||,A|upstream_gene_variant|MODIFIER|BnaA04g24290D|BnaA04g24290D|transcript|BnaA04g24290D|protein_coding||c.-3477G>T|||||3477|,A|downstream_gene_variant|MODIFIER|BnaA04g24310D|BnaA04g24310D|transcript|BnaA04g24310D|protein_coding||c.*2050G>T|||||2050|WA…
chrA04	17832082	A	G	ANN=G|missense_variant|MODERATE|BnaA04g24300D|BnaA04g24300D|transcript|BnaA04g24300D|protein_coding|3/6|c.391A>G|p.Ile131Val|391/1157|391/996|131/331||,G|upstream_gene_variant|MODIFIER|BnaA04g24290D|BnaA04g24290D|transcript|BnaA04g24290D|protein_coding||c.-3600T>C|||||3600|,G|downstream_gene_variant|MODIFIER|BnaA04g24310D|BnaA04g24310D|transcript|BnaA04g24310D|protein_coding||c.*1927T>C|||||1927|…
chrA04	17832179	A	T	ANN=T|upstream_gene_variant|MODIFIER|BnaA04g24290D|BnaA04g24290D|transcript|BnaA04g24290D|protein_coding||c.-3697T>A|||||3697|,T|downstream_gene_variant|MODIFIER|BnaA04g24310D|BnaA04g24310D|transcript|BnaA04g24310D|protein_coding||c.*1830T>A|||||1830|WARNING_TRANSCRIPT_MULTIPLE_STOP_CODONS,T|intron_variant|MODIFIER|BnaA04g24300D|BnaA04g24300D|transcript|BnaA04g24300D|protein_coding|3/5|c.424+64A>…
chrA04	17832466	C	T	ANN=T|upstream_gene_variant|MODIFIER|BnaA04g24290D|BnaA04g24290D|transcript|BnaA04g24290D|protein_coding||c.-3984G>A|||||3984|,T|upstream_gene_variant|MODIFIER|BnaA04g24320D|BnaA04g24320D|transcript|BnaA04g24320D|protein_coding||c.-4805C>T|||||4805|WARNING_TRANSCRIPT_MULTIPLE_STOP_CODONS,T|downstream_gene_variant|MODIFIER|BnaA04g24310D|BnaA04g24310D|transcript|BnaA04g24310D|protein_coding||c.*154…
chrA04	17832622	C	G	ANN=G|upstream_gene_variant|MODIFIER|BnaA04g24290D|BnaA04g24290D|transcript|BnaA04g24290D|protein_coding||c.-4140G>C|||||4140|,G|upstream_gene_variant|MODIFIER|BnaA04g24320D|BnaA04g24320D|transcript|BnaA04g24320D|protein_coding||c.-4649C>G|||||4649|WARNING_TRANSCRIPT_MULTIPLE_STOP_CODONS,G|downstream_gene_variant|MODIFIER|BnaA04g24310D|BnaA04g24310D|transcript|BnaA04g24310D|protein_coding||c.*138…
chrA04	17832630	C	T	ANN=T|upstream_gene_variant|MODIFIER|BnaA04g24290D|BnaA04g24290D|transcript|BnaA04g24290D|protein_coding||c.-4148G>A|||||4148|,T|upstream_gene_variant|MODIFIER|BnaA04g24320D|BnaA04g24320D|transcript|BnaA04g24320D|protein_coding||c.-4641C>T|||||4641|WARNING_TRANSCRIPT_MULTIPLE_STOP_CODONS,T|downstream_gene_variant|MODIFIER|BnaA04g24310D|BnaA04g24310D|transcript|BnaA04g24310D|protein_coding||c.*137…
chrA04	17832957	T	G	ANN=G|upstream_gene_variant|MODIFIER|BnaA04g24290D|BnaA04g24290D|transcript|BnaA04g24290D|protein_coding||c.-4475A>C|||||4475|,G|upstream_gene_variant|MODIFIER|BnaA04g24320D|BnaA04g24320D|transcript|BnaA04g24320D|protein_coding||c.-4314T>G|||||4314|WARNING_TRANSCRIPT_MULTIPLE_STOP_CODONS,G|downstream_gene_variant|MODIFIER|BnaA04g24310D|BnaA04g24310D|transcript|BnaA04g24310D|protein_coding||c.*105…
chrA04	17833561	T	A	ANN=A|3_prime_UTR_variant|MODIFIER|BnaA04g24300D|BnaA04g24300D|transcript|BnaA04g24300D|protein_coding|6/6|c.*147T>A|||||147|,A|upstream_gene_variant|MODIFIER|BnaA04g24320D|BnaA04g24320D|transcript|BnaA04g24320D|protein_coding||c.-3710T>A|||||3710|WARNING_TRANSCRIPT_MULTIPLE_STOP_CODONS,A|downstream_gene_variant|MODIFIER|BnaA04g24310D|BnaA04g24310D|transcript|BnaA04g24310D|protein_coding||c.*448A…
chrA05	3744968	G	A	ANN=A|3_prime_UTR_variant|MODIFIER|BnaA05g06900D|BnaA05g06900D|transcript|BnaA05g06900D|protein_coding|4/4|c.*135C>T|||||135|,A|downstream_gene_variant|MODIFIER|BnaA05g06890D|BnaA05g06890D|transcript|BnaA05g06890D|protein_coding||c.*349G>A|||||178|
chrA05	3745086	C	A	ANN=A|3_prime_UTR_variant|MODIFIER|BnaA05g06900D|BnaA05g06900D|transcript|BnaA05g06900D|protein_coding|4/4|c.*17G>T|||||17|,A|downstream_gene_variant|MODIFIER|BnaA05g06890D|BnaA05g06890D|transcript|BnaA05g06890D|protein_coding||c.*467C>A|||||296|
chrA05	3745236	G	A	ANN=A|downstream_gene_variant|MODIFIER|BnaA05g06890D|BnaA05g06890D|transcript|BnaA05g06890D|protein_coding||c.*617G>A|||||446|,A|intron_variant|MODIFIER|BnaA05g06900D|BnaA05g06900D|transcript|BnaA05g06900D|protein_coding|3/3|c.1068+19C>T||||||
chrA05	3745269	T	A	ANN=A|missense_variant|MODERATE|BnaA05g06900D|BnaA05g06900D|transcript|BnaA05g06900D|protein_coding|3/4|c.1054A>T|p.Ser352Cys|1054/1302|1054/1134|352/377||,A|downstream_gene_variant|MODIFIER|BnaA05g06890D|BnaA05g06890D|transcript|BnaA05g06890D|protein_coding||c.*650T>A|||||479|
chrA05	3745282	G	C	ANN=C|missense_variant|MODERATE|BnaA05g06900D|BnaA05g06900D|transcript|BnaA05g06900D|protein_coding|3/4|c.1041C>G|p.Ile347Met|1041/1302|1041/1134|347/377||,C|downstream_gene_variant|MODIFIER|BnaA05g06890D|BnaA05g06890D|transcript|BnaA05g06890D|protein_coding||c.*663G>C|||||492|
chrA05	3745287	A	G	ANN=G|missense_variant|MODERATE|BnaA05g06900D|BnaA05g06900D|transcript|BnaA05g06900D|protein_coding|3/4|c.1036T>C|p.Ser346Pro|1036/1302|1036/1134|346/377||,G|downstream_gene_variant|MODIFIER|BnaA05g06890D|BnaA05g06890D|transcript|BnaA05g06890D|protein_coding||c.*668A>G|||||497|
chrA05	3745289	C	T	ANN=T|missense_variant|MODERATE|BnaA05g06900D|BnaA05g06900D|transcript|BnaA05g06900D|protein_coding|3/4|c.1034G>A|p.Gly345Glu|1034/1302|1034/1134|345/377||,T|downstream_gene_variant|MODIFIER|BnaA05g06890D|BnaA05g06890D|transcript|BnaA05g06890D|protein_coding||c.*670C>T|||||499|
chrA05	3745312	C	T	ANN=T|synonymous_variant|LOW|BnaA05g06900D|BnaA05g06900D|transcript|BnaA05g06900D|protein_coding|3/4|c.1011G>A|p.Arg337Arg|1011/1302|1011/1134|337/377||,T|downstream_gene_variant|MODIFIER|BnaA05g06890D|BnaA05g06890D|transcript|BnaA05g06890D|protein_coding||c.*693C>T|||||522|
chrA05	3745355	G	A	ANN=A|missense_variant|MODERATE|BnaA05g06900D|BnaA05g06900D|transcript|BnaA05g06900D|protein_coding|3/4|c.968C>T|p.Ala323Val|968/1302|968/1134|323/377||,A|downstream_gene_variant|MODIFIER|BnaA05g06890D|BnaA05g06890D|transcript|BnaA05g06890D|protein_coding||c.*736G>A|||||565|
chrA05	3745358	A	C	ANN=C|missense_variant|MODERATE|BnaA05g06900D|BnaA05g06900D|transcript|BnaA05g06900D|protein_coding|3/4|c.965T>G|p.Leu322Trp|965/1302|965/1134|322/377||,C|downstream_gene_variant|MODIFIER|BnaA05g06890D|BnaA05g06890D|transcript|BnaA05g06890D|protein_coding||c.*739A>C|||||568|
chrA05	3745453	G	A	ANN=A|synonymous_variant|LOW|BnaA05g06900D|BnaA05g06900D|transcript|BnaA05g06900D|protein_coding|3/4|c.870C>T|p.Asp290Asp|870/1302|870/1134|290/377||,A|downstream_gene_variant|MODIFIER|BnaA05g06890D|BnaA05g06890D|transcript|BnaA05g06890D|protein_coding||c.*834G>A|||||663|
chrA05	3745473	T	A	ANN=A|missense_variant|MODERATE|BnaA05g06900D|BnaA05g06900D|transcript|BnaA05g06900D|protein_coding|3/4|c.850A>T|p.Ile284Leu|850/1302|850/1134|284/377||,A|downstream_gene_variant|MODIFIER|BnaA05g06890D|BnaA05g06890D|transcript|BnaA05g06890D|protein_coding||c.*854T>A|||||683|
chrA05	3745483	G	A	ANN=A|synonymous_variant|LOW|BnaA05g06900D|BnaA05g06900D|transcript|BnaA05g06900D|protein_coding|3/4|c.840C>T|p.Thr280Thr|840/1302|840/1134|280/377||,A|downstream_gene_variant|MODIFIER|BnaA05g06890D|BnaA05g06890D|transcript|BnaA05g06890D|protein_coding||c.*864G>A|||||693|
chrA05	3745495	G	T	ANN=T|synonymous_variant|LOW|BnaA05g06900D|BnaA05g06900D|transcript|BnaA05g06900D|protein_coding|3/4|c.828C>A|p.Ile276Ile|828/1302|828/1134|276/377||,T|downstream_gene_variant|MODIFIER|BnaA05g06890D|BnaA05g06890D|transcript|BnaA05g06890D|protein_coding||c.*876G>T|||||705|
chrA05	3745501	T	A	ANN=A|synonymous_variant|LOW|BnaA05g06900D|BnaA05g06900D|transcript|BnaA05g06900D|protein_coding|3/4|c.822A>T|p.Pro274Pro|822/1302|822/1134|274/377||,A|downstream_gene_variant|MODIFIER|BnaA05g06890D|BnaA05g06890D|transcript|BnaA05g06890D|protein_coding||c.*882T>A|||||711|
chrA05	3745503	G	C	ANN=C|missense_variant|MODERATE|BnaA05g06900D|BnaA05g06900D|transcript|BnaA05g06900D|protein_coding|3/4|c.820C>G|p.Pro274Ala|820/1302|820/1134|274/377||,C|downstream_gene_variant|MODIFIER|BnaA05g06890D|BnaA05g06890D|transcript|BnaA05g06890D|protein_coding||c.*884G>C|||||713|
chrA05	3745546	G	A	ANN=A|synonymous_variant|LOW|BnaA05g06900D|BnaA05g06900D|transcript|BnaA05g06900D|protein_coding|3/4|c.777C>T|p.Cys259Cys|777/1302|777/1134|259/377||,A|downstream_gene_variant|MODIFIER|BnaA05g06890D|BnaA05g06890D|transcript|BnaA05g06890D|protein_coding||c.*927G>A|||||756|
chrA05	3745551	G	A	ANN=A|missense_variant|MODERATE|BnaA05g06900D|BnaA05g06900D|transcript|BnaA05g06900D|protein_coding|3/4|c.772C>T|p.Arg258Cys|772/1302|772/1134|258/377||,A|downstream_gene_variant|MODIFIER|BnaA05g06890D|BnaA05g06890D|transcript|BnaA05g06890D|protein_coding||c.*932G>A|||||761|
chrA05	3745563	C	A	ANN=A|missense_variant|MODERATE|BnaA05g06900D|BnaA05g06900D|transcript|BnaA05g06900D|protein_coding|3/4|c.760G>T|p.Ala254Ser|760/1302|760/1134|254/377||,A|downstream_gene_variant|MODIFIER|BnaA05g06890D|BnaA05g06890D|transcript|BnaA05g06890D|protein_coding||c.*944C>A|||||773|
chrA05	3745565	C	T	ANN=T|missense_variant|MODERATE|BnaA05g06900D|BnaA05g06900D|transcript|BnaA05g06900D|protein_coding|3/4|c.758G>A|p.Gly253Asp|758/1302|758/1134|253/377||,T|downstream_gene_variant|MODIFIER|BnaA05g06890D|BnaA05g06890D|transcript|BnaA05g06890D|protein_coding||c.*946C>T|||||775|
chrA05	3745567	G	A	ANN=A|synonymous_variant|LOW|BnaA05g06900D|BnaA05g06900D|transcript|BnaA05g06900D|protein_coding|3/4|c.756C>T|p.Ile252Ile|756/1302|756/1134|252/377||,A|downstream_gene_variant|MODIFIER|BnaA05g06890D|BnaA05g06890D|transcript|BnaA05g06890D|protein_coding||c.*948G>A|||||777|
chrA05	3745582	T	C	ANN=C|synonymous_variant|LOW|BnaA05g06900D|BnaA05g06900D|transcript|BnaA05g06900D|protein_coding|3/4|c.741A>G|p.Gly247Gly|741/1302|741/1134|247/377||,C|upstream_gene_variant|MODIFIER|BnaA05g06910D|BnaA05g06910D|transcript|BnaA05g06910D|protein_coding||c.-4992T>C|||||4992|,C|downstream_gene_variant|MODIFIER|BnaA05g06890D|BnaA05g06890D|transcript|BnaA05g06890D|protein_coding||c.*963T>C|||||792|
chrA05	3745591	C	T	ANN=T|missense_variant|MODERATE|BnaA05g06900D|BnaA05g06900D|transcript|BnaA05g06900D|protein_coding|3/4|c.732G>A|p.Met244Ile|732/1302|732/1134|244/377||,T|upstream_gene_variant|MODIFIER|BnaA05g06910D|BnaA05g06910D|transcript|BnaA05g06910D|protein_coding||c.-4983C>T|||||4983|,T|downstream_gene_variant|MODIFIER|BnaA05g06890D|BnaA05g06890D|transcript|BnaA05g06890D|protein_coding||c.*972C>T|||||801|
chrA05	3745593	T	G	ANN=G|missense_variant|MODERATE|BnaA05g06900D|BnaA05g06900D|transcript|BnaA05g06900D|protein_coding|3/4|c.730A>C|p.Met244Leu|730/1302|730/1134|244/377||,G|upstream_gene_variant|MODIFIER|BnaA05g06910D|BnaA05g06910D|transcript|BnaA05g06910D|protein_coding||c.-4981T>G|||||4981|,G|downstream_gene_variant|MODIFIER|BnaA05g06890D|BnaA05g06890D|transcript|BnaA05g06890D|protein_coding||c.*974T>G|||||803|
chrA05	3745777	A	G	ANN=G|synonymous_variant|LOW|BnaA05g06900D|BnaA05g06900D|transcript|BnaA05g06900D|protein_coding|3/4|c.546T>C|p.Leu182Leu|546/1302|546/1134|182/377||,G|upstream_gene_variant|MODIFIER|BnaA05g06910D|BnaA05g06910D|transcript|BnaA05g06910D|protein_coding||c.-4797A>G|||||4797|,G|downstream_gene_variant|MODIFIER|BnaA05g06890D|BnaA05g06890D|transcript|BnaA05g06890D|protein_coding||c.*1158A>G|||||987|
chrA05	3745912	G	A	ANN=A|upstream_gene_variant|MODIFIER|BnaA05g06910D|BnaA05g06910D|transcript|BnaA05g06910D|protein_coding||c.-4662G>A|||||4662|,A|downstream_gene_variant|MODIFIER|BnaA05g06890D|BnaA05g06890D|transcript|BnaA05g06890D|protein_coding||c.*1293G>A|||||1122|,A|intron_variant|MODIFIER|BnaA05g06900D|BnaA05g06900D|transcript|BnaA05g06900D|protein_coding|2/3|c.455-44C>T||||||
chrA05	3745927	A	G	ANN=G|upstream_gene_variant|MODIFIER|BnaA05g06910D|BnaA05g06910D|transcript|BnaA05g06910D|protein_coding||c.-4647A>G|||||4647|,G|downstream_gene_variant|MODIFIER|BnaA05g06890D|BnaA05g06890D|transcript|BnaA05g06890D|protein_coding||c.*1308A>G|||||1137|,G|intron_variant|MODIFIER|BnaA05g06900D|BnaA05g06900D|transcript|BnaA05g06900D|protein_coding|2/3|c.455-59T>C||||||
chrA05	3746710	C	T	ANN=T|upstream_gene_variant|MODIFIER|BnaA05g06910D|BnaA05g06910D|transcript|BnaA05g06910D|protein_coding||c.-3864C>T|||||3864|,T|downstream_gene_variant|MODIFIER|BnaA05g06890D|BnaA05g06890D|transcript|BnaA05g06890D|protein_coding||c.*2091C>T|||||1920|,T|intron_variant|MODIFIER|BnaA05g06900D|BnaA05g06900D|transcript|BnaA05g06900D|protein_coding|2/3|c.454+227G>A||||||
chrA05	3746782	T	C	ANN=C|upstream_gene_variant|MODIFIER|BnaA05g06910D|BnaA05g06910D|transcript|BnaA05g06910D|protein_coding||c.-3792T>C|||||3792|,C|downstream_gene_variant|MODIFIER|BnaA05g06890D|BnaA05g06890D|transcript|BnaA05g06890D|protein_coding||c.*2163T>C|||||1992|,C|intron_variant|MODIFIER|BnaA05g06900D|BnaA05g06900D|transcript|BnaA05g06900D|protein_coding|2/3|c.454+155A>G||||||
chrA05	3746796	A	G	ANN=G|upstream_gene_variant|MODIFIER|BnaA05g06910D|BnaA05g06910D|transcript|BnaA05g06910D|protein_coding||c.-3778A>G|||||3778|,G|downstream_gene_variant|MODIFIER|BnaA05g06890D|BnaA05g06890D|transcript|BnaA05g06890D|protein_coding||c.*2177A>G|||||2006|,G|intron_variant|MODIFIER|BnaA05g06900D|BnaA05g06900D|transcript|BnaA05g06900D|protein_coding|2/3|c.454+141T>C||||||
chrA05	3746810	G	T	ANN=T|upstream_gene_variant|MODIFIER|BnaA05g06910D|BnaA05g06910D|transcript|BnaA05g06910D|protein_coding||c.-3764G>T|||||3764|,T|downstream_gene_variant|MODIFIER|BnaA05g06890D|BnaA05g06890D|transcript|BnaA05g06890D|protein_coding||c.*2191G>T|||||2020|,T|intron_variant|MODIFIER|BnaA05g06900D|BnaA05g06900D|transcript|BnaA05g06900D|protein_coding|2/3|c.454+127C>A||||||
chrA05	3746856	G	A	ANN=A|upstream_gene_variant|MODIFIER|BnaA05g06910D|BnaA05g06910D|transcript|BnaA05g06910D|protein_coding||c.-3718G>A|||||3718|,A|downstream_gene_variant|MODIFIER|BnaA05g06890D|BnaA05g06890D|transcript|BnaA05g06890D|protein_coding||c.*2237G>A|||||2066|,A|intron_variant|MODIFIER|BnaA05g06900D|BnaA05g06900D|transcript|BnaA05g06900D|protein_coding|2/3|c.454+81C>T||||||
chrA05	3746974	C	T	ANN=T|synonymous_variant|LOW|BnaA05g06900D|BnaA05g06900D|transcript|BnaA05g06900D|protein_coding|2/4|c.417G>A|p.Gln139Gln|417/1302|417/1134|139/377||,T|upstream_gene_variant|MODIFIER|BnaA05g06910D|BnaA05g06910D|transcript|BnaA05g06910D|protein_coding||c.-3600C>T|||||3600|,T|downstream_gene_variant|MODIFIER|BnaA05g06890D|BnaA05g06890D|transcript|BnaA05g06890D|protein_coding||c.*2355C>T|||||2184|
chrA05	3747025	G	A	ANN=A|synonymous_variant|LOW|BnaA05g06900D|BnaA05g06900D|transcript|BnaA05g06900D|protein_coding|2/4|c.366C>T|p.Thr122Thr|366/1302|366/1134|122/377||,A|upstream_gene_variant|MODIFIER|BnaA05g06910D|BnaA05g06910D|transcript|BnaA05g06910D|protein_coding||c.-3549G>A|||||3549|,A|downstream_gene_variant|MODIFIER|BnaA05g06890D|BnaA05g06890D|transcript|BnaA05g06890D|protein_coding||c.*2406G>A|||||2235|
chrA05	3747067	G	C	ANN=C|synonymous_variant|LOW|BnaA05g06900D|BnaA05g06900D|transcript|BnaA05g06900D|protein_coding|2/4|c.324C>G|p.Thr108Thr|324/1302|324/1134|108/377||,C|upstream_gene_variant|MODIFIER|BnaA05g06910D|BnaA05g06910D|transcript|BnaA05g06910D|protein_coding||c.-3507G>C|||||3507|,C|downstream_gene_variant|MODIFIER|BnaA05g06890D|BnaA05g06890D|transcript|BnaA05g06890D|protein_coding||c.*2448G>C|||||2277|
chrA05	3747088	T	C	ANN=C|synonymous_variant|LOW|BnaA05g06900D|BnaA05g06900D|transcript|BnaA05g06900D|protein_coding|2/4|c.303A>G|p.Glu101Glu|303/1302|303/1134|101/377||,C|upstream_gene_variant|MODIFIER|BnaA05g06910D|BnaA05g06910D|transcript|BnaA05g06910D|protein_coding||c.-3486T>C|||||3486|,C|downstream_gene_variant|MODIFIER|BnaA05g06890D|BnaA05g06890D|transcript|BnaA05g06890D|protein_coding||c.*2469T>C|||||2298|
chrA05	3747094	A	T	ANN=T|synonymous_variant|LOW|BnaA05g06900D|BnaA05g06900D|transcript|BnaA05g06900D|protein_coding|2/4|c.297T>A|p.Ala99Ala|297/1302|297/1134|99/377||,T|upstream_gene_variant|MODIFIER|BnaA05g06910D|BnaA05g06910D|transcript|BnaA05g06910D|protein_coding||c.-3480A>T|||||3480|,T|downstream_gene_variant|MODIFIER|BnaA05g06890D|BnaA05g06890D|transcript|BnaA05g06890D|protein_coding||c.*2475A>T|||||2304|
chrA05	16476559	T	C	ANN=C|3_prime_UTR_variant|MODIFIER|BnaA05g21350D|BnaA05g21350D|transcript|BnaA05g21350D|protein_coding|5/5|c.*289A>G|||||289|,C|upstream_gene_variant|MODIFIER|BnaA05g21340D|BnaA05g21340D|transcript|BnaA05g21340D|protein_coding||c.-3603A>G|||||3603|,C|downstream_gene_variant|MODIFIER|BnaA05g21360D|BnaA05g21360D|transcript|BnaA05g21360D|protein_coding||c.*3213A>G|||||3213|
chrA05	16476589	A	G	ANN=G|3_prime_UTR_variant|MODIFIER|BnaA05g21350D|BnaA05g21350D|transcript|BnaA05g21350D|protein_coding|5/5|c.*259T>C|||||259|,G|upstream_gene_variant|MODIFIER|BnaA05g21340D|BnaA05g21340D|transcript|BnaA05g21340D|protein_coding||c.-3633T>C|||||3633|,G|downstream_gene_variant|MODIFIER|BnaA05g21360D|BnaA05g21360D|transcript|BnaA05g21360D|protein_coding||c.*3183T>C|||||3183|
chrA05	16476603	G	T	ANN=T|3_prime_UTR_variant|MODIFIER|BnaA05g21350D|BnaA05g21350D|transcript|BnaA05g21350D|protein_coding|5/5|c.*245C>A|||||245|,T|upstream_gene_variant|MODIFIER|BnaA05g21340D|BnaA05g21340D|transcript|BnaA05g21340D|protein_coding||c.-3647C>A|||||3647|,T|downstream_gene_variant|MODIFIER|BnaA05g21360D|BnaA05g21360D|transcript|BnaA05g21360D|protein_coding||c.*3169C>A|||||3169|
chrA05	16476612	C	T	ANN=T|3_prime_UTR_variant|MODIFIER|BnaA05g21350D|BnaA05g21350D|transcript|BnaA05g21350D|protein_coding|5/5|c.*236G>A|||||236|,T|upstream_gene_variant|MODIFIER|BnaA05g21340D|BnaA05g21340D|transcript|BnaA05g21340D|protein_coding||c.-3656G>A|||||3656|,T|downstream_gene_variant|MODIFIER|BnaA05g21360D|BnaA05g21360D|transcript|BnaA05g21360D|protein_coding||c.*3160G>A|||||3160|
chrA05	16476687	G	C	ANN=C|3_prime_UTR_variant|MODIFIER|BnaA05g21350D|BnaA05g21350D|transcript|BnaA05g21350D|protein_coding|5/5|c.*161C>G|||||161|,C|upstream_gene_variant|MODIFIER|BnaA05g21340D|BnaA05g21340D|transcript|BnaA05g21340D|protein_coding||c.-3731C>G|||||3731|,C|downstream_gene_variant|MODIFIER|BnaA05g21360D|BnaA05g21360D|transcript|BnaA05g21360D|protein_coding||c.*3085C>G|||||3085|
chrA05	16476968	T	A	ANN=A|upstream_gene_variant|MODIFIER|BnaA05g21340D|BnaA05g21340D|transcript|BnaA05g21340D|protein_coding||c.-4012A>T|||||4012|,A|downstream_gene_variant|MODIFIER|BnaA05g21360D|BnaA05g21360D|transcript|BnaA05g21360D|protein_coding||c.*2804A>T|||||2804|,A|intron_variant|MODIFIER|BnaA05g21350D|BnaA05g21350D|transcript|BnaA05g21350D|protein_coding|4/4|c.1068+29A>T||||||
chrA05	16476969	G	A	ANN=A|upstream_gene_variant|MODIFIER|BnaA05g21340D|BnaA05g21340D|transcript|BnaA05g21340D|protein_coding||c.-4013C>T|||||4013|,A|downstream_gene_variant|MODIFIER|BnaA05g21360D|BnaA05g21360D|transcript|BnaA05g21360D|protein_coding||c.*2803C>T|||||2803|,A|intron_variant|MODIFIER|BnaA05g21350D|BnaA05g21350D|transcript|BnaA05g21350D|protein_coding|4/4|c.1068+28C>T||||||
chrA05	16476993	A	T	ANN=T|splice_region_variant&intron_variant|LOW|BnaA05g21350D|BnaA05g21350D|transcript|BnaA05g21350D|protein_coding|4/4|c.1068+4T>A||||||,T|upstream_gene_variant|MODIFIER|BnaA05g21340D|BnaA05g21340D|transcript|BnaA05g21340D|protein_coding||c.-4037T>A|||||4037|,T|downstream_gene_variant|MODIFIER|BnaA05g21360D|BnaA05g21360D|transcript|BnaA05g21360D|protein_coding||c.*2779T>A|||||2779|
chrA05	16477318	C	G	ANN=G|synonymous_variant|LOW|BnaA05g21350D|BnaA05g21350D|transcript|BnaA05g21350D|protein_coding|4/5|c.747G>C|p.Val249Val|949/1655|747/1134|249/377||,G|upstream_gene_variant|MODIFIER|BnaA05g21340D|BnaA05g21340D|transcript|BnaA05g21340D|protein_coding||c.-4362G>C|||||4362|,G|downstream_gene_variant|MODIFIER|BnaA05g21360D|BnaA05g21360D|transcript|BnaA05g21360D|protein_coding||c.*2454G>C|||||2454|
chrA05	16477396	G	C	ANN=C|synonymous_variant|LOW|BnaA05g21350D|BnaA05g21350D|transcript|BnaA05g21350D|protein_coding|4/5|c.669C>G|p.Val223Val|871/1655|669/1134|223/377||,C|upstream_gene_variant|MODIFIER|BnaA05g21340D|BnaA05g21340D|transcript|BnaA05g21340D|protein_coding||c.-4440C>G|||||4440|,C|downstream_gene_variant|MODIFIER|BnaA05g21360D|BnaA05g21360D|transcript|BnaA05g21360D|protein_coding||c.*2376C>G|||||2376|
chrA05	16477444	C	T	ANN=T|synonymous_variant|LOW|BnaA05g21350D|BnaA05g21350D|transcript|BnaA05g21350D|protein_coding|4/5|c.621G>A|p.Glu207Glu|823/1655|621/1134|207/377||,T|upstream_gene_variant|MODIFIER|BnaA05g21340D|BnaA05g21340D|transcript|BnaA05g21340D|protein_coding||c.-4488G>A|||||4488|,T|downstream_gene_variant|MODIFIER|BnaA05g21360D|BnaA05g21360D|transcript|BnaA05g21360D|protein_coding||c.*2328G>A|||||2328|
chrA05	16477447	G	T	ANN=T|synonymous_variant|LOW|BnaA05g21350D|BnaA05g21350D|transcript|BnaA05g21350D|protein_coding|4/5|c.618C>A|p.Ala206Ala|820/1655|618/1134|206/377||,T|upstream_gene_variant|MODIFIER|BnaA05g21340D|BnaA05g21340D|transcript|BnaA05g21340D|protein_coding||c.-4491C>A|||||4491|,T|downstream_gene_variant|MODIFIER|BnaA05g21360D|BnaA05g21360D|transcript|BnaA05g21360D|protein_coding||c.*2325C>A|||||2325|
chrA05	16477525	G	A	ANN=A|synonymous_variant|LOW|BnaA05g21350D|BnaA05g21350D|transcript|BnaA05g21350D|protein_coding|4/5|c.540C>T|p.Leu180Leu|742/1655|540/1134|180/377||,A|upstream_gene_variant|MODIFIER|BnaA05g21340D|BnaA05g21340D|transcript|BnaA05g21340D|protein_coding||c.-4569C>T|||||4569|,A|downstream_gene_variant|MODIFIER|BnaA05g21360D|BnaA05g21360D|transcript|BnaA05g21360D|protein_coding||c.*2247C>T|||||2247|
chrA05	16477537	A	G	ANN=G|synonymous_variant|LOW|BnaA05g21350D|BnaA05g21350D|transcript|BnaA05g21350D|protein_coding|4/5|c.528T>C|p.Ala176Ala|730/1655|528/1134|176/377||,G|upstream_gene_variant|MODIFIER|BnaA05g21340D|BnaA05g21340D|transcript|BnaA05g21340D|protein_coding||c.-4581T>C|||||4581|,G|downstream_gene_variant|MODIFIER|BnaA05g21360D|BnaA05g21360D|transcript|BnaA05g21360D|protein_coding||c.*2235T>C|||||2235|
chrA05	16477597	A	G	ANN=G|synonymous_variant|LOW|BnaA05g21350D|BnaA05g21350D|transcript|BnaA05g21350D|protein_coding|4/5|c.468T>C|p.Asp156Asp|670/1655|468/1134|156/377||,G|upstream_gene_variant|MODIFIER|BnaA05g21340D|BnaA05g21340D|transcript|BnaA05g21340D|protein_coding||c.-4641T>C|||||4641|,G|downstream_gene_variant|MODIFIER|BnaA05g21360D|BnaA05g21360D|transcript|BnaA05g21360D|protein_coding||c.*2175T>C|||||2175|
chrA05	16477679	A	T	ANN=T|upstream_gene_variant|MODIFIER|BnaA05g21340D|BnaA05g21340D|transcript|BnaA05g21340D|protein_coding||c.-4723T>A|||||4723|,T|downstream_gene_variant|MODIFIER|BnaA05g21360D|BnaA05g21360D|transcript|BnaA05g21360D|protein_coding||c.*2093T>A|||||2093|,T|intron_variant|MODIFIER|BnaA05g21350D|BnaA05g21350D|transcript|BnaA05g21350D|protein_coding|3/4|c.454+9T>A||||||
chrA05	16477725	C	T	ANN=T|synonymous_variant|LOW|BnaA05g21350D|BnaA05g21350D|transcript|BnaA05g21350D|protein_coding|3/5|c.417G>A|p.Gln139Gln|619/1655|417/1134|139/377||,T|upstream_gene_variant|MODIFIER|BnaA05g21340D|BnaA05g21340D|transcript|BnaA05g21340D|protein_coding||c.-4769G>A|||||4769|,T|downstream_gene_variant|MODIFIER|BnaA05g21360D|BnaA05g21360D|transcript|BnaA05g21360D|protein_coding||c.*2047G>A|||||2047|
chrA05	16477746	T	C	ANN=C|synonymous_variant|LOW|BnaA05g21350D|BnaA05g21350D|transcript|BnaA05g21350D|protein_coding|3/5|c.396A>G|p.Pro132Pro|598/1655|396/1134|132/377||,C|upstream_gene_variant|MODIFIER|BnaA05g21340D|BnaA05g21340D|transcript|BnaA05g21340D|protein_coding||c.-4790A>G|||||4790|,C|downstream_gene_variant|MODIFIER|BnaA05g21360D|BnaA05g21360D|transcript|BnaA05g21360D|protein_coding||c.*2026A>G|||||2026|
chrA05	16477749	T	A	ANN=A|synonymous_variant|LOW|BnaA05g21350D|BnaA05g21350D|transcript|BnaA05g21350D|protein_coding|3/5|c.393A>T|p.Ser131Ser|595/1655|393/1134|131/377||,A|upstream_gene_variant|MODIFIER|BnaA05g21340D|BnaA05g21340D|transcript|BnaA05g21340D|protein_coding||c.-4793A>T|||||4793|,A|downstream_gene_variant|MODIFIER|BnaA05g21360D|BnaA05g21360D|transcript|BnaA05g21360D|protein_coding||c.*2023A>T|||||2023|
chrA05	16477755	G	A	ANN=A|synonymous_variant|LOW|BnaA05g21350D|BnaA05g21350D|transcript|BnaA05g21350D|protein_coding|3/5|c.387C>T|p.Phe129Phe|589/1655|387/1134|129/377||,A|upstream_gene_variant|MODIFIER|BnaA05g21340D|BnaA05g21340D|transcript|BnaA05g21340D|protein_coding||c.-4799C>T|||||4799|,A|downstream_gene_variant|MODIFIER|BnaA05g21360D|BnaA05g21360D|transcript|BnaA05g21360D|protein_coding||c.*2017C>T|||||2017|
chrA05	16477773	C	T	ANN=T|synonymous_variant|LOW|BnaA05g21350D|BnaA05g21350D|transcript|BnaA05g21350D|protein_coding|3/5|c.369G>A|p.Gln123Gln|571/1655|369/1134|123/377||,T|upstream_gene_variant|MODIFIER|BnaA05g21340D|BnaA05g21340D|transcript|BnaA05g21340D|protein_coding||c.-4817G>A|||||4817|,T|downstream_gene_variant|MODIFIER|BnaA05g21360D|BnaA05g21360D|transcript|BnaA05g21360D|protein_coding||c.*1999G>A|||||1999|
chrA05	16477776	G	A	ANN=A|synonymous_variant|LOW|BnaA05g21350D|BnaA05g21350D|transcript|BnaA05g21350D|protein_coding|3/5|c.366C>T|p.Thr122Thr|568/1655|366/1134|122/377||,A|upstream_gene_variant|MODIFIER|BnaA05g21340D|BnaA05g21340D|transcript|BnaA05g21340D|protein_coding||c.-4820C>T|||||4820|,A|downstream_gene_variant|MODIFIER|BnaA05g21360D|BnaA05g21360D|transcript|BnaA05g21360D|protein_coding||c.*1996C>T|||||1996|
chrA05	16477962	C	T	ANN=T|synonymous_variant|LOW|BnaA05g21350D|BnaA05g21350D|transcript|BnaA05g21350D|protein_coding|3/5|c.180G>A|p.Ala60Ala|382/1655|180/1134|60/377||,T|downstream_gene_variant|MODIFIER|BnaA05g21360D|BnaA05g21360D|transcript|BnaA05g21360D|protein_coding||c.*1810G>A|||||1810|
chrA05	16477971	A	G	ANN=G|synonymous_variant|LOW|BnaA05g21350D|BnaA05g21350D|transcript|BnaA05g21350D|protein_coding|3/5|c.171T>C|p.Gly57Gly|373/1655|171/1134|57/377||,G|downstream_gene_variant|MODIFIER|BnaA05g21360D|BnaA05g21360D|transcript|BnaA05g21360D|protein_coding||c.*1801T>C|||||1801|
chrA05	16477980	G	T	ANN=T|synonymous_variant|LOW|BnaA05g21350D|BnaA05g21350D|transcript|BnaA05g21350D|protein_coding|3/5|c.162C>A|p.Ala54Ala|364/1655|162/1134|54/377||,T|downstream_gene_variant|MODIFIER|BnaA05g21360D|BnaA05g21360D|transcript|BnaA05g21360D|protein_coding||c.*1792C>A|||||1792|
chrA05	19462157	A	C	ANN=C|synonymous_variant|LOW|BnaA05g26700D|BnaA05g26700D|transcript|BnaA05g26700D|protein_coding|1/11|c.84A>C|p.Ala28Ala|142/2332|84/2175|28/724||,C|upstream_gene_variant|MODIFIER|BnaA05g26680D|BnaA05g26680D|transcript|BnaA05g26680D|protein_coding||c.-2061T>G|||||2061|WARNING_TRANSCRIPT_MULTIPLE_STOP_CODONS,C|upstream_gene_variant|MODIFIER|BnaA05g26690D|BnaA05g26690D|transcript|BnaA05g26690D|prot…
chrA05	19462302	C	G	ANN=G|synonymous_variant|LOW|BnaA05g26700D|BnaA05g26700D|transcript|BnaA05g26700D|protein_coding|2/11|c.147C>G|p.Val49Val|205/2332|147/2175|49/724||,G|upstream_gene_variant|MODIFIER|BnaA05g26680D|BnaA05g26680D|transcript|BnaA05g26680D|protein_coding||c.-2206G>C|||||2206|WARNING_TRANSCRIPT_MULTIPLE_STOP_CODONS,G|upstream_gene_variant|MODIFIER|BnaA05g26690D|BnaA05g26690D|transcript|BnaA05g26690D|pr…
chrA05	19462311	A	G	ANN=G|synonymous_variant|LOW|BnaA05g26700D|BnaA05g26700D|transcript|BnaA05g26700D|protein_coding|2/11|c.156A>G|p.Pro52Pro|214/2332|156/2175|52/724||,G|upstream_gene_variant|MODIFIER|BnaA05g26680D|BnaA05g26680D|transcript|BnaA05g26680D|protein_coding||c.-2215T>C|||||2215|WARNING_TRANSCRIPT_MULTIPLE_STOP_CODONS,G|upstream_gene_variant|MODIFIER|BnaA05g26690D|BnaA05g26690D|transcript|BnaA05g26690D|pr…
chrA05	19462314	C	T	ANN=T|synonymous_variant|LOW|BnaA05g26700D|BnaA05g26700D|transcript|BnaA05g26700D|protein_coding|2/11|c.159C>T|p.Arg53Arg|217/2332|159/2175|53/724||,T|upstream_gene_variant|MODIFIER|BnaA05g26680D|BnaA05g26680D|transcript|BnaA05g26680D|protein_coding||c.-2218G>A|||||2218|WARNING_TRANSCRIPT_MULTIPLE_STOP_CODONS,T|upstream_gene_variant|MODIFIER|BnaA05g26690D|BnaA05g26690D|transcript|BnaA05g26690D|pr…
chrA05	19462367	G	A	ANN=A|upstream_gene_variant|MODIFIER|BnaA05g26680D|BnaA05g26680D|transcript|BnaA05g26680D|protein_coding||c.-2271C>T|||||2271|WARNING_TRANSCRIPT_MULTIPLE_STOP_CODONS,A|upstream_gene_variant|MODIFIER|BnaA05g26690D|BnaA05g26690D|transcript|BnaA05g26690D|protein_coding||c.-613C>T|||||541|,A|upstream_gene_variant|MODIFIER|BnaA05g26710D|BnaA05g26710D|transcript|BnaA05g26710D|protein_coding||c.-3479G>A…
chrA05	19462492	T	C	ANN=C|splice_region_variant&intron_variant|LOW|BnaA05g26700D|BnaA05g26700D|transcript|BnaA05g26700D|protein_coding|2/10|c.173-3T>C||||||,C|upstream_gene_variant|MODIFIER|BnaA05g26680D|BnaA05g26680D|transcript|BnaA05g26680D|protein_coding||c.-2396A>G|||||2396|WARNING_TRANSCRIPT_MULTIPLE_STOP_CODONS,C|upstream_gene_variant|MODIFIER|BnaA05g26690D|BnaA05g26690D|transcript|BnaA05g26690D|protein_coding…
chrA05	19462496	A	G	ANN=G|splice_region_variant&synonymous_variant|LOW|BnaA05g26700D|BnaA05g26700D|transcript|BnaA05g26700D|protein_coding|3/11|c.174A>G|p.Gly58Gly|232/2332|174/2175|58/724||,G|upstream_gene_variant|MODIFIER|BnaA05g26680D|BnaA05g26680D|transcript|BnaA05g26680D|protein_coding||c.-2400T>C|||||2400|WARNING_TRANSCRIPT_MULTIPLE_STOP_CODONS,G|upstream_gene_variant|MODIFIER|BnaA05g26690D|BnaA05g26690D|trans…
chrA05	19462499	A	G	ANN=G|synonymous_variant|LOW|BnaA05g26700D|BnaA05g26700D|transcript|BnaA05g26700D|protein_coding|3/11|c.177A>G|p.Glu59Glu|235/2332|177/2175|59/724||,G|upstream_gene_variant|MODIFIER|BnaA05g26680D|BnaA05g26680D|transcript|BnaA05g26680D|protein_coding||c.-2403T>C|||||2403|WARNING_TRANSCRIPT_MULTIPLE_STOP_CODONS,G|upstream_gene_variant|MODIFIER|BnaA05g26690D|BnaA05g26690D|transcript|BnaA05g26690D|pr…
chrA05	19462508	G	C	ANN=C|synonymous_variant|LOW|BnaA05g26700D|BnaA05g26700D|transcript|BnaA05g26700D|protein_coding|3/11|c.186G>C|p.Thr62Thr|244/2332|186/2175|62/724||,C|upstream_gene_variant|MODIFIER|BnaA05g26680D|BnaA05g26680D|transcript|BnaA05g26680D|protein_coding||c.-2412C>G|||||2412|WARNING_TRANSCRIPT_MULTIPLE_STOP_CODONS,C|upstream_gene_variant|MODIFIER|BnaA05g26690D|BnaA05g26690D|transcript|BnaA05g26690D|pr…
chrA05	19462517	C	G	ANN=G|synonymous_variant|LOW|BnaA05g26700D|BnaA05g26700D|transcript|BnaA05g26700D|protein_coding|3/11|c.195C>G|p.Gly65Gly|253/2332|195/2175|65/724||,G|upstream_gene_variant|MODIFIER|BnaA05g26680D|BnaA05g26680D|transcript|BnaA05g26680D|protein_coding||c.-2421G>C|||||2421|WARNING_TRANSCRIPT_MULTIPLE_STOP_CODONS,G|upstream_gene_variant|MODIFIER|BnaA05g26690D|BnaA05g26690D|transcript|BnaA05g26690D|pr…
chrA05	19462562	G	A	ANN=A|synonymous_variant|LOW|BnaA05g26700D|BnaA05g26700D|transcript|BnaA05g26700D|protein_coding|3/11|c.240G>A|p.Ser80Ser|298/2332|240/2175|80/724||,A|upstream_gene_variant|MODIFIER|BnaA05g26680D|BnaA05g26680D|transcript|BnaA05g26680D|protein_coding||c.-2466C>T|||||2466|WARNING_TRANSCRIPT_MULTIPLE_STOP_CODONS,A|upstream_gene_variant|MODIFIER|BnaA05g26690D|BnaA05g26690D|transcript|BnaA05g26690D|pr…
chrA05	19462565	A	G	ANN=G|synonymous_variant|LOW|BnaA05g26700D|BnaA05g26700D|transcript|BnaA05g26700D|protein_coding|3/11|c.243A>G|p.Gly81Gly|301/2332|243/2175|81/724||,G|upstream_gene_variant|MODIFIER|BnaA05g26680D|BnaA05g26680D|transcript|BnaA05g26680D|protein_coding||c.-2469T>C|||||2469|WARNING_TRANSCRIPT_MULTIPLE_STOP_CODONS,G|upstream_gene_variant|MODIFIER|BnaA05g26690D|BnaA05g26690D|transcript|BnaA05g26690D|pr…
chrA05	19462568	T	A	ANN=A|synonymous_variant|LOW|BnaA05g26700D|BnaA05g26700D|transcript|BnaA05g26700D|protein_coding|3/11|c.246T>A|p.Pro82Pro|304/2332|246/2175|82/724||,A|upstream_gene_variant|MODIFIER|BnaA05g26680D|BnaA05g26680D|transcript|BnaA05g26680D|protein_coding||c.-2472A>T|||||2472|WARNING_TRANSCRIPT_MULTIPLE_STOP_CODONS,A|upstream_gene_variant|MODIFIER|BnaA05g26690D|BnaA05g26690D|transcript|BnaA05g26690D|pr…
chrA05	19462626	T	G	ANN=G|splice_region_variant&intron_variant|LOW|BnaA05g26700D|BnaA05g26700D|transcript|BnaA05g26700D|protein_coding|3/10|c.297+7T>G||||||,G|upstream_gene_variant|MODIFIER|BnaA05g26680D|BnaA05g26680D|transcript|BnaA05g26680D|protein_coding||c.-2530A>C|||||2530|WARNING_TRANSCRIPT_MULTIPLE_STOP_CODONS,G|upstream_gene_variant|MODIFIER|BnaA05g26690D|BnaA05g26690D|transcript|BnaA05g26690D|protein_coding…
chrA05	19462633	G	A	ANN=A|upstream_gene_variant|MODIFIER|BnaA05g26680D|BnaA05g26680D|transcript|BnaA05g26680D|protein_coding||c.-2537C>T|||||2537|WARNING_TRANSCRIPT_MULTIPLE_STOP_CODONS,A|upstream_gene_variant|MODIFIER|BnaA05g26690D|BnaA05g26690D|transcript|BnaA05g26690D|protein_coding||c.-879C>T|||||807|,A|upstream_gene_variant|MODIFIER|BnaA05g26710D|BnaA05g26710D|transcript|BnaA05g26710D|protein_coding||c.-3213G>A…
chrA05	19462644	G	T	ANN=T|upstream_gene_variant|MODIFIER|BnaA05g26680D|BnaA05g26680D|transcript|BnaA05g26680D|protein_coding||c.-2548C>A|||||2548|WARNING_TRANSCRIPT_MULTIPLE_STOP_CODONS,T|upstream_gene_variant|MODIFIER|BnaA05g26690D|BnaA05g26690D|transcript|BnaA05g26690D|protein_coding||c.-890C>A|||||818|,T|upstream_gene_variant|MODIFIER|BnaA05g26710D|BnaA05g26710D|transcript|BnaA05g26710D|protein_coding||c.-3202G>T…
chrA05	19462659	A	G	ANN=G|upstream_gene_variant|MODIFIER|BnaA05g26680D|BnaA05g26680D|transcript|BnaA05g26680D|protein_coding||c.-2563T>C|||||2563|WARNING_TRANSCRIPT_MULTIPLE_STOP_CODONS,G|upstream_gene_variant|MODIFIER|BnaA05g26690D|BnaA05g26690D|transcript|BnaA05g26690D|protein_coding||c.-905T>C|||||833|,G|upstream_gene_variant|MODIFIER|BnaA05g26710D|BnaA05g26710D|transcript|BnaA05g26710D|protein_coding||c.-3187A>G…
chrA05	19462661	A	G	ANN=G|upstream_gene_variant|MODIFIER|BnaA05g26680D|BnaA05g26680D|transcript|BnaA05g26680D|protein_coding||c.-2565T>C|||||2565|WARNING_TRANSCRIPT_MULTIPLE_STOP_CODONS,G|upstream_gene_variant|MODIFIER|BnaA05g26690D|BnaA05g26690D|transcript|BnaA05g26690D|protein_coding||c.-907T>C|||||835|,G|upstream_gene_variant|MODIFIER|BnaA05g26710D|BnaA05g26710D|transcript|BnaA05g26710D|protein_coding||c.-3185A>G…
chrA05	19462699	C	T	ANN=T|upstream_gene_variant|MODIFIER|BnaA05g26680D|BnaA05g26680D|transcript|BnaA05g26680D|protein_coding||c.-2603G>A|||||2603|WARNING_TRANSCRIPT_MULTIPLE_STOP_CODONS,T|upstream_gene_variant|MODIFIER|BnaA05g26690D|BnaA05g26690D|transcript|BnaA05g26690D|protein_coding||c.-945G>A|||||873|,T|upstream_gene_variant|MODIFIER|BnaA05g26710D|BnaA05g26710D|transcript|BnaA05g26710D|protein_coding||c.-3147C>T…
chrA05	19462705	T	A	ANN=A|upstream_gene_variant|MODIFIER|BnaA05g26680D|BnaA05g26680D|transcript|BnaA05g26680D|protein_coding||c.-2609A>T|||||2609|WARNING_TRANSCRIPT_MULTIPLE_STOP_CODONS,A|upstream_gene_variant|MODIFIER|BnaA05g26690D|BnaA05g26690D|transcript|BnaA05g26690D|protein_coding||c.-951A>T|||||879|,A|upstream_gene_variant|MODIFIER|BnaA05g26710D|BnaA05g26710D|transcript|BnaA05g26710D|protein_coding||c.-3141T>A…
chrA05	19462706	T	C	ANN=C|upstream_gene_variant|MODIFIER|BnaA05g26680D|BnaA05g26680D|transcript|BnaA05g26680D|protein_coding||c.-2610A>G|||||2610|WARNING_TRANSCRIPT_MULTIPLE_STOP_CODONS,C|upstream_gene_variant|MODIFIER|BnaA05g26690D|BnaA05g26690D|transcript|BnaA05g26690D|protein_coding||c.-952A>G|||||880|,C|upstream_gene_variant|MODIFIER|BnaA05g26710D|BnaA05g26710D|transcript|BnaA05g26710D|protein_coding||c.-3140T>C…
chrA05	19462712	G	T	ANN=T|upstream_gene_variant|MODIFIER|BnaA05g26680D|BnaA05g26680D|transcript|BnaA05g26680D|protein_coding||c.-2616C>A|||||2616|WARNING_TRANSCRIPT_MULTIPLE_STOP_CODONS,T|upstream_gene_variant|MODIFIER|BnaA05g26690D|BnaA05g26690D|transcript|BnaA05g26690D|protein_coding||c.-958C>A|||||886|,T|upstream_gene_variant|MODIFIER|BnaA05g26710D|BnaA05g26710D|transcript|BnaA05g26710D|protein_coding||c.-3134G>T…
chrA05	19462728	C	A	ANN=A|upstream_gene_variant|MODIFIER|BnaA05g26680D|BnaA05g26680D|transcript|BnaA05g26680D|protein_coding||c.-2632G>T|||||2632|WARNING_TRANSCRIPT_MULTIPLE_STOP_CODONS,A|upstream_gene_variant|MODIFIER|BnaA05g26690D|BnaA05g26690D|transcript|BnaA05g26690D|protein_coding||c.-974G>T|||||902|,A|upstream_gene_variant|MODIFIER|BnaA05g26710D|BnaA05g26710D|transcript|BnaA05g26710D|protein_coding||c.-3118C>A…
chrA05	19462785	C	T	ANN=T|upstream_gene_variant|MODIFIER|BnaA05g26680D|BnaA05g26680D|transcript|BnaA05g26680D|protein_coding||c.-2689G>A|||||2689|WARNING_TRANSCRIPT_MULTIPLE_STOP_CODONS,T|upstream_gene_variant|MODIFIER|BnaA05g26690D|BnaA05g26690D|transcript|BnaA05g26690D|protein_coding||c.-1031G>A|||||959|,T|upstream_gene_variant|MODIFIER|BnaA05g26710D|BnaA05g26710D|transcript|BnaA05g26710D|protein_coding||c.-3061C>…
chrA05	19462802	T	A	ANN=A|upstream_gene_variant|MODIFIER|BnaA05g26680D|BnaA05g26680D|transcript|BnaA05g26680D|protein_coding||c.-2706A>T|||||2706|WARNING_TRANSCRIPT_MULTIPLE_STOP_CODONS,A|upstream_gene_variant|MODIFIER|BnaA05g26690D|BnaA05g26690D|transcript|BnaA05g26690D|protein_coding||c.-1048A>T|||||976|,A|upstream_gene_variant|MODIFIER|BnaA05g26710D|BnaA05g26710D|transcript|BnaA05g26710D|protein_coding||c.-3044T>…
chrA05	19462813	A	G	ANN=G|upstream_gene_variant|MODIFIER|BnaA05g26680D|BnaA05g26680D|transcript|BnaA05g26680D|protein_coding||c.-2717T>C|||||2717|WARNING_TRANSCRIPT_MULTIPLE_STOP_CODONS,G|upstream_gene_variant|MODIFIER|BnaA05g26690D|BnaA05g26690D|transcript|BnaA05g26690D|protein_coding||c.-1059T>C|||||987|,G|upstream_gene_variant|MODIFIER|BnaA05g26710D|BnaA05g26710D|transcript|BnaA05g26710D|protein_coding||c.-3033A>…
chrA05	19462819	A	G	ANN=G|upstream_gene_variant|MODIFIER|BnaA05g26680D|BnaA05g26680D|transcript|BnaA05g26680D|protein_coding||c.-2723T>C|||||2723|WARNING_TRANSCRIPT_MULTIPLE_STOP_CODONS,G|upstream_gene_variant|MODIFIER|BnaA05g26690D|BnaA05g26690D|transcript|BnaA05g26690D|protein_coding||c.-1065T>C|||||993|,G|upstream_gene_variant|MODIFIER|BnaA05g26710D|BnaA05g26710D|transcript|BnaA05g26710D|protein_coding||c.-3027A>…
chrA05	19462828	G	T	ANN=T|upstream_gene_variant|MODIFIER|BnaA05g26680D|BnaA05g26680D|transcript|BnaA05g26680D|protein_coding||c.-2732C>A|||||2732|WARNING_TRANSCRIPT_MULTIPLE_STOP_CODONS,T|upstream_gene_variant|MODIFIER|BnaA05g26690D|BnaA05g26690D|transcript|BnaA05g26690D|protein_coding||c.-1074C>A|||||1002|,T|upstream_gene_variant|MODIFIER|BnaA05g26710D|BnaA05g26710D|transcript|BnaA05g26710D|protein_coding||c.-3018G…
chrA05	19462854	A	C	ANN=C|upstream_gene_variant|MODIFIER|BnaA05g26680D|BnaA05g26680D|transcript|BnaA05g26680D|protein_coding||c.-2758T>G|||||2758|WARNING_TRANSCRIPT_MULTIPLE_STOP_CODONS,C|upstream_gene_variant|MODIFIER|BnaA05g26690D|BnaA05g26690D|transcript|BnaA05g26690D|protein_coding||c.-1100T>G|||||1028|,C|upstream_gene_variant|MODIFIER|BnaA05g26710D|BnaA05g26710D|transcript|BnaA05g26710D|protein_coding||c.-2992A…
chrA05	19462866	T	C	ANN=C|splice_region_variant&synonymous_variant|LOW|BnaA05g26700D|BnaA05g26700D|transcript|BnaA05g26700D|protein_coding|4/11|c.300T>C|p.Ile100Ile|358/2332|300/2175|100/724||,C|upstream_gene_variant|MODIFIER|BnaA05g26680D|BnaA05g26680D|transcript|BnaA05g26680D|protein_coding||c.-2770A>G|||||2770|WARNING_TRANSCRIPT_MULTIPLE_STOP_CODONS,C|upstream_gene_variant|MODIFIER|BnaA05g26690D|BnaA05g26690D|tra…
chrA05	19462890	G	A	ANN=A|synonymous_variant|LOW|BnaA05g26700D|BnaA05g26700D|transcript|BnaA05g26700D|protein_coding|4/11|c.324G>A|p.Leu108Leu|382/2332|324/2175|108/724||,A|upstream_gene_variant|MODIFIER|BnaA05g26680D|BnaA05g26680D|transcript|BnaA05g26680D|protein_coding||c.-2794C>T|||||2794|WARNING_TRANSCRIPT_MULTIPLE_STOP_CODONS,A|upstream_gene_variant|MODIFIER|BnaA05g26690D|BnaA05g26690D|transcript|BnaA05g26690D|…
chrA05	19462895	T	C	ANN=C|missense_variant|MODERATE|BnaA05g26700D|BnaA05g26700D|transcript|BnaA05g26700D|protein_coding|4/11|c.329T>C|p.Val110Ala|387/2332|329/2175|110/724||,C|upstream_gene_variant|MODIFIER|BnaA05g26680D|BnaA05g26680D|transcript|BnaA05g26680D|protein_coding||c.-2799A>G|||||2799|WARNING_TRANSCRIPT_MULTIPLE_STOP_CODONS,C|upstream_gene_variant|MODIFIER|BnaA05g26690D|BnaA05g26690D|transcript|BnaA05g2669…
chrA05	19462912	A	T	ANN=T|splice_region_variant&intron_variant|LOW|BnaA05g26700D|BnaA05g26700D|transcript|BnaA05g26700D|protein_coding|4/10|c.342+4A>T||||||,T|upstream_gene_variant|MODIFIER|BnaA05g26680D|BnaA05g26680D|transcript|BnaA05g26680D|protein_coding||c.-2816T>A|||||2816|WARNING_TRANSCRIPT_MULTIPLE_STOP_CODONS,T|upstream_gene_variant|MODIFIER|BnaA05g26690D|BnaA05g26690D|transcript|BnaA05g26690D|protein_coding…
chrA05	19462915	C	T	ANN=T|splice_region_variant&intron_variant|LOW|BnaA05g26700D|BnaA05g26700D|transcript|BnaA05g26700D|protein_coding|4/10|c.342+7C>T||||||,T|upstream_gene_variant|MODIFIER|BnaA05g26680D|BnaA05g26680D|transcript|BnaA05g26680D|protein_coding||c.-2819G>A|||||2819|WARNING_TRANSCRIPT_MULTIPLE_STOP_CODONS,T|upstream_gene_variant|MODIFIER|BnaA05g26690D|BnaA05g26690D|transcript|BnaA05g26690D|protein_coding…
chrA05	19462944	A	T	ANN=T|upstream_gene_variant|MODIFIER|BnaA05g26680D|BnaA05g26680D|transcript|BnaA05g26680D|protein_coding||c.-2848T>A|||||2848|WARNING_TRANSCRIPT_MULTIPLE_STOP_CODONS,T|upstream_gene_variant|MODIFIER|BnaA05g26690D|BnaA05g26690D|transcript|BnaA05g26690D|protein_coding||c.-1190T>A|||||1118|,T|upstream_gene_variant|MODIFIER|BnaA05g26710D|BnaA05g26710D|transcript|BnaA05g26710D|protein_coding||c.-2902A…
chrA05	19462946	C	T	ANN=T|upstream_gene_variant|MODIFIER|BnaA05g26680D|BnaA05g26680D|transcript|BnaA05g26680D|protein_coding||c.-2850G>A|||||2850|WARNING_TRANSCRIPT_MULTIPLE_STOP_CODONS,T|upstream_gene_variant|MODIFIER|BnaA05g26690D|BnaA05g26690D|transcript|BnaA05g26690D|protein_coding||c.-1192G>A|||||1120|,T|upstream_gene_variant|MODIFIER|BnaA05g26710D|BnaA05g26710D|transcript|BnaA05g26710D|protein_coding||c.-2900C…
chrA05	19462957	A	G	ANN=G|upstream_gene_variant|MODIFIER|BnaA05g26680D|BnaA05g26680D|transcript|BnaA05g26680D|protein_coding||c.-2861T>C|||||2861|WARNING_TRANSCRIPT_MULTIPLE_STOP_CODONS,G|upstream_gene_variant|MODIFIER|BnaA05g26690D|BnaA05g26690D|transcript|BnaA05g26690D|protein_coding||c.-1203T>C|||||1131|,G|upstream_gene_variant|MODIFIER|BnaA05g26710D|BnaA05g26710D|transcript|BnaA05g26710D|protein_coding||c.-2889A…
chrA05	19462966	T	C	ANN=C|upstream_gene_variant|MODIFIER|BnaA05g26680D|BnaA05g26680D|transcript|BnaA05g26680D|protein_coding||c.-2870A>G|||||2870|WARNING_TRANSCRIPT_MULTIPLE_STOP_CODONS,C|upstream_gene_variant|MODIFIER|BnaA05g26690D|BnaA05g26690D|transcript|BnaA05g26690D|protein_coding||c.-1212A>G|||||1140|,C|upstream_gene_variant|MODIFIER|BnaA05g26710D|BnaA05g26710D|transcript|BnaA05g26710D|protein_coding||c.-2880T…
chrA05	19462971	T	C	ANN=C|upstream_gene_variant|MODIFIER|BnaA05g26680D|BnaA05g26680D|transcript|BnaA05g26680D|protein_coding||c.-2875A>G|||||2875|WARNING_TRANSCRIPT_MULTIPLE_STOP_CODONS,C|upstream_gene_variant|MODIFIER|BnaA05g26690D|BnaA05g26690D|transcript|BnaA05g26690D|protein_coding||c.-1217A>G|||||1145|,C|upstream_gene_variant|MODIFIER|BnaA05g26710D|BnaA05g26710D|transcript|BnaA05g26710D|protein_coding||c.-2875T…
chrA05	19462998	G	A	ANN=A|splice_region_variant&intron_variant|LOW|BnaA05g26700D|BnaA05g26700D|transcript|BnaA05g26700D|protein_coding|4/10|c.343-4G>A||||||,A|upstream_gene_variant|MODIFIER|BnaA05g26680D|BnaA05g26680D|transcript|BnaA05g26680D|protein_coding||c.-2902C>T|||||2902|WARNING_TRANSCRIPT_MULTIPLE_STOP_CODONS,A|upstream_gene_variant|MODIFIER|BnaA05g26690D|BnaA05g26690D|transcript|BnaA05g26690D|protein_coding…
chrA05	19463082	A	G	ANN=G|synonymous_variant|LOW|BnaA05g26700D|BnaA05g26700D|transcript|BnaA05g26700D|protein_coding|5/11|c.423A>G|p.Glu141Glu|481/2332|423/2175|141/724||,G|upstream_gene_variant|MODIFIER|BnaA05g26680D|BnaA05g26680D|transcript|BnaA05g26680D|protein_coding||c.-2986T>C|||||2986|WARNING_TRANSCRIPT_MULTIPLE_STOP_CODONS,G|upstream_gene_variant|MODIFIER|BnaA05g26690D|BnaA05g26690D|transcript|BnaA05g26690D|…
chrA05	19463098	G	T	ANN=T|missense_variant|MODERATE|BnaA05g26700D|BnaA05g26700D|transcript|BnaA05g26700D|protein_coding|5/11|c.439G>T|p.Ala147Ser|497/2332|439/2175|147/724||,T|upstream_gene_variant|MODIFIER|BnaA05g26680D|BnaA05g26680D|transcript|BnaA05g26680D|protein_coding||c.-3002C>A|||||3002|WARNING_TRANSCRIPT_MULTIPLE_STOP_CODONS,T|upstream_gene_variant|MODIFIER|BnaA05g26690D|BnaA05g26690D|transcript|BnaA05g2669…
chrA05	19463112	C	T	ANN=T|splice_region_variant&intron_variant|LOW|BnaA05g26700D|BnaA05g26700D|transcript|BnaA05g26700D|protein_coding|5/10|c.445+8C>T||||||,T|upstream_gene_variant|MODIFIER|BnaA05g26680D|BnaA05g26680D|transcript|BnaA05g26680D|protein_coding||c.-3016G>A|||||3016|WARNING_TRANSCRIPT_MULTIPLE_STOP_CODONS,T|upstream_gene_variant|MODIFIER|BnaA05g26690D|BnaA05g26690D|transcript|BnaA05g26690D|protein_coding…
chrA05	19463114	C	T	ANN=T|upstream_gene_variant|MODIFIER|BnaA05g26680D|BnaA05g26680D|transcript|BnaA05g26680D|protein_coding||c.-3018G>A|||||3018|WARNING_TRANSCRIPT_MULTIPLE_STOP_CODONS,T|upstream_gene_variant|MODIFIER|BnaA05g26690D|BnaA05g26690D|transcript|BnaA05g26690D|protein_coding||c.-1360G>A|||||1288|,T|upstream_gene_variant|MODIFIER|BnaA05g26710D|BnaA05g26710D|transcript|BnaA05g26710D|protein_coding||c.-2732C…
chrA05	19463116	T	G	ANN=G|upstream_gene_variant|MODIFIER|BnaA05g26680D|BnaA05g26680D|transcript|BnaA05g26680D|protein_coding||c.-3020A>C|||||3020|WARNING_TRANSCRIPT_MULTIPLE_STOP_CODONS,G|upstream_gene_variant|MODIFIER|BnaA05g26690D|BnaA05g26690D|transcript|BnaA05g26690D|protein_coding||c.-1362A>C|||||1290|,G|upstream_gene_variant|MODIFIER|BnaA05g26710D|BnaA05g26710D|transcript|BnaA05g26710D|protein_coding||c.-2730T…
chrA05	19463126	A	C	ANN=C|upstream_gene_variant|MODIFIER|BnaA05g26680D|BnaA05g26680D|transcript|BnaA05g26680D|protein_coding||c.-3030T>G|||||3030|WARNING_TRANSCRIPT_MULTIPLE_STOP_CODONS,C|upstream_gene_variant|MODIFIER|BnaA05g26690D|BnaA05g26690D|transcript|BnaA05g26690D|protein_coding||c.-1372T>G|||||1300|,C|upstream_gene_variant|MODIFIER|BnaA05g26710D|BnaA05g26710D|transcript|BnaA05g26710D|protein_coding||c.-2720A…
chrA05	19463163	C	A	ANN=A|upstream_gene_variant|MODIFIER|BnaA05g26680D|BnaA05g26680D|transcript|BnaA05g26680D|protein_coding||c.-3067G>T|||||3067|WARNING_TRANSCRIPT_MULTIPLE_STOP_CODONS,A|upstream_gene_variant|MODIFIER|BnaA05g26690D|BnaA05g26690D|transcript|BnaA05g26690D|protein_coding||c.-1409G>T|||||1337|,A|upstream_gene_variant|MODIFIER|BnaA05g26710D|BnaA05g26710D|transcript|BnaA05g26710D|protein_coding||c.-2683C…
chrA05	19463168	C	T	ANN=T|upstream_gene_variant|MODIFIER|BnaA05g26680D|BnaA05g26680D|transcript|BnaA05g26680D|protein_coding||c.-3072G>A|||||3072|WARNING_TRANSCRIPT_MULTIPLE_STOP_CODONS,T|upstream_gene_variant|MODIFIER|BnaA05g26690D|BnaA05g26690D|transcript|BnaA05g26690D|protein_coding||c.-1414G>A|||||1342|,T|upstream_gene_variant|MODIFIER|BnaA05g26710D|BnaA05g26710D|transcript|BnaA05g26710D|protein_coding||c.-2678C…
chrA05	19463171	T	C	ANN=C|upstream_gene_variant|MODIFIER|BnaA05g26680D|BnaA05g26680D|transcript|BnaA05g26680D|protein_coding||c.-3075A>G|||||3075|WARNING_TRANSCRIPT_MULTIPLE_STOP_CODONS,C|upstream_gene_variant|MODIFIER|BnaA05g26690D|BnaA05g26690D|transcript|BnaA05g26690D|protein_coding||c.-1417A>G|||||1345|,C|upstream_gene_variant|MODIFIER|BnaA05g26710D|BnaA05g26710D|transcript|BnaA05g26710D|protein_coding||c.-2675T…
chrA05	19463176	G	A	ANN=A|splice_region_variant&intron_variant|LOW|BnaA05g26700D|BnaA05g26700D|transcript|BnaA05g26700D|protein_coding|5/10|c.446-4G>A||||||,A|upstream_gene_variant|MODIFIER|BnaA05g26680D|BnaA05g26680D|transcript|BnaA05g26680D|protein_coding||c.-3080C>T|||||3080|WARNING_TRANSCRIPT_MULTIPLE_STOP_CODONS,A|upstream_gene_variant|MODIFIER|BnaA05g26690D|BnaA05g26690D|transcript|BnaA05g26690D|protein_coding…
chrA05	19463236	A	C	ANN=C|missense_variant|MODERATE|BnaA05g26700D|BnaA05g26700D|transcript|BnaA05g26700D|protein_coding|6/11|c.502A>C|p.Lys168Gln|560/2332|502/2175|168/724||,C|upstream_gene_variant|MODIFIER|BnaA05g26680D|BnaA05g26680D|transcript|BnaA05g26680D|protein_coding||c.-3140T>G|||||3140|WARNING_TRANSCRIPT_MULTIPLE_STOP_CODONS,C|upstream_gene_variant|MODIFIER|BnaA05g26690D|BnaA05g26690D|transcript|BnaA05g2669…
chrA05	19463259	C	T	ANN=T|synonymous_variant|LOW|BnaA05g26700D|BnaA05g26700D|transcript|BnaA05g26700D|protein_coding|6/11|c.525C>T|p.Cys175Cys|583/2332|525/2175|175/724||,T|upstream_gene_variant|MODIFIER|BnaA05g26680D|BnaA05g26680D|transcript|BnaA05g26680D|protein_coding||c.-3163G>A|||||3163|WARNING_TRANSCRIPT_MULTIPLE_STOP_CODONS,T|upstream_gene_variant|MODIFIER|BnaA05g26690D|BnaA05g26690D|transcript|BnaA05g26690D|…
chrA05	19463289	A	G	ANN=G|splice_region_variant&synonymous_variant|LOW|BnaA05g26700D|BnaA05g26700D|transcript|BnaA05g26700D|protein_coding|6/11|c.555A>G|p.Pro185Pro|613/2332|555/2175|185/724||,G|upstream_gene_variant|MODIFIER|BnaA05g26680D|BnaA05g26680D|transcript|BnaA05g26680D|protein_coding||c.-3193T>C|||||3193|WARNING_TRANSCRIPT_MULTIPLE_STOP_CODONS,G|upstream_gene_variant|MODIFIER|BnaA05g26690D|BnaA05g26690D|tra…
chrA05	19463302	G	C	ANN=C|upstream_gene_variant|MODIFIER|BnaA05g26680D|BnaA05g26680D|transcript|BnaA05g26680D|protein_coding||c.-3206C>G|||||3206|WARNING_TRANSCRIPT_MULTIPLE_STOP_CODONS,C|upstream_gene_variant|MODIFIER|BnaA05g26690D|BnaA05g26690D|transcript|BnaA05g26690D|protein_coding||c.-1548C>G|||||1476|,C|upstream_gene_variant|MODIFIER|BnaA05g26710D|BnaA05g26710D|transcript|BnaA05g26710D|protein_coding||c.-2544G…
chrA05	19463355	A	G	ANN=G|upstream_gene_variant|MODIFIER|BnaA05g26680D|BnaA05g26680D|transcript|BnaA05g26680D|protein_coding||c.-3259T>C|||||3259|WARNING_TRANSCRIPT_MULTIPLE_STOP_CODONS,G|upstream_gene_variant|MODIFIER|BnaA05g26690D|BnaA05g26690D|transcript|BnaA05g26690D|protein_coding||c.-1601T>C|||||1529|,G|upstream_gene_variant|MODIFIER|BnaA05g26710D|BnaA05g26710D|transcript|BnaA05g26710D|protein_coding||c.-2491A…
chrA05	19463364	A	C	ANN=C|upstream_gene_variant|MODIFIER|BnaA05g26680D|BnaA05g26680D|transcript|BnaA05g26680D|protein_coding||c.-3268T>G|||||3268|WARNING_TRANSCRIPT_MULTIPLE_STOP_CODONS,C|upstream_gene_variant|MODIFIER|BnaA05g26690D|BnaA05g26690D|transcript|BnaA05g26690D|protein_coding||c.-1610T>G|||||1538|,C|upstream_gene_variant|MODIFIER|BnaA05g26710D|BnaA05g26710D|transcript|BnaA05g26710D|protein_coding||c.-2482A…
chrA05	19463400	A	T	ANN=T|missense_variant|MODERATE|BnaA05g26700D|BnaA05g26700D|transcript|BnaA05g26700D|protein_coding|7/11|c.582A>T|p.Lys194Asn|640/2332|582/2175|194/724||,T|upstream_gene_variant|MODIFIER|BnaA05g26680D|BnaA05g26680D|transcript|BnaA05g26680D|protein_coding||c.-3304T>A|||||3304|WARNING_TRANSCRIPT_MULTIPLE_STOP_CODONS,T|upstream_gene_variant|MODIFIER|BnaA05g26690D|BnaA05g26690D|transcript|BnaA05g2669…
chrA05	19463629	C	T	ANN=T|synonymous_variant|LOW|BnaA05g26700D|BnaA05g26700D|transcript|BnaA05g26700D|protein_coding|8/11|c.711C>T|p.His237His|769/2332|711/2175|237/724||,T|upstream_gene_variant|MODIFIER|BnaA05g26680D|BnaA05g26680D|transcript|BnaA05g26680D|protein_coding||c.-3533G>A|||||3533|WARNING_TRANSCRIPT_MULTIPLE_STOP_CODONS,T|upstream_gene_variant|MODIFIER|BnaA05g26690D|BnaA05g26690D|transcript|BnaA05g26690D|…
chrA05	19463634	T	A	ANN=A|missense_variant|MODERATE|BnaA05g26700D|BnaA05g26700D|transcript|BnaA05g26700D|protein_coding|8/11|c.716T>A|p.Phe239Tyr|774/2332|716/2175|239/724||,A|upstream_gene_variant|MODIFIER|BnaA05g26680D|BnaA05g26680D|transcript|BnaA05g26680D|protein_coding||c.-3538A>T|||||3538|WARNING_TRANSCRIPT_MULTIPLE_STOP_CODONS,A|upstream_gene_variant|MODIFIER|BnaA05g26690D|BnaA05g26690D|transcript|BnaA05g2669…
chrA05	19463635	C	T	ANN=T|synonymous_variant|LOW|BnaA05g26700D|BnaA05g26700D|transcript|BnaA05g26700D|protein_coding|8/11|c.717C>T|p.Phe239Phe|775/2332|717/2175|239/724||,T|upstream_gene_variant|MODIFIER|BnaA05g26680D|BnaA05g26680D|transcript|BnaA05g26680D|protein_coding||c.-3539G>A|||||3539|WARNING_TRANSCRIPT_MULTIPLE_STOP_CODONS,T|upstream_gene_variant|MODIFIER|BnaA05g26690D|BnaA05g26690D|transcript|BnaA05g26690D|…
chrA05	19463638	C	T	ANN=T|synonymous_variant|LOW|BnaA05g26700D|BnaA05g26700D|transcript|BnaA05g26700D|protein_coding|8/11|c.720C>T|p.Ile240Ile|778/2332|720/2175|240/724||,T|upstream_gene_variant|MODIFIER|BnaA05g26680D|BnaA05g26680D|transcript|BnaA05g26680D|protein_coding||c.-3542G>A|||||3542|WARNING_TRANSCRIPT_MULTIPLE_STOP_CODONS,T|upstream_gene_variant|MODIFIER|BnaA05g26690D|BnaA05g26690D|transcript|BnaA05g26690D|…
chrA05	19463685	T	C	ANN=C|upstream_gene_variant|MODIFIER|BnaA05g26680D|BnaA05g26680D|transcript|BnaA05g26680D|protein_coding||c.-3589A>G|||||3589|WARNING_TRANSCRIPT_MULTIPLE_STOP_CODONS,C|upstream_gene_variant|MODIFIER|BnaA05g26690D|BnaA05g26690D|transcript|BnaA05g26690D|protein_coding||c.-1931A>G|||||1859|,C|upstream_gene_variant|MODIFIER|BnaA05g26710D|BnaA05g26710D|transcript|BnaA05g26710D|protein_coding||c.-2161T…
chrA05	19463702	G	A	ANN=A|upstream_gene_variant|MODIFIER|BnaA05g26680D|BnaA05g26680D|transcript|BnaA05g26680D|protein_coding||c.-3606C>T|||||3606|WARNING_TRANSCRIPT_MULTIPLE_STOP_CODONS,A|upstream_gene_variant|MODIFIER|BnaA05g26690D|BnaA05g26690D|transcript|BnaA05g26690D|protein_coding||c.-1948C>T|||||1876|,A|upstream_gene_variant|MODIFIER|BnaA05g26710D|BnaA05g26710D|transcript|BnaA05g26710D|protein_coding||c.-2144G…
chrA05	19463707	A	T	ANN=T|upstream_gene_variant|MODIFIER|BnaA05g26680D|BnaA05g26680D|transcript|BnaA05g26680D|protein_coding||c.-3611T>A|||||3611|WARNING_TRANSCRIPT_MULTIPLE_STOP_CODONS,T|upstream_gene_variant|MODIFIER|BnaA05g26690D|BnaA05g26690D|transcript|BnaA05g26690D|protein_coding||c.-1953T>A|||||1881|,T|upstream_gene_variant|MODIFIER|BnaA05g26710D|BnaA05g26710D|transcript|BnaA05g26710D|protein_coding||c.-2139A…
chrA05	19463710	T	A	ANN=A|upstream_gene_variant|MODIFIER|BnaA05g26680D|BnaA05g26680D|transcript|BnaA05g26680D|protein_coding||c.-3614A>T|||||3614|WARNING_TRANSCRIPT_MULTIPLE_STOP_CODONS,A|upstream_gene_variant|MODIFIER|BnaA05g26690D|BnaA05g26690D|transcript|BnaA05g26690D|protein_coding||c.-1956A>T|||||1884|,A|upstream_gene_variant|MODIFIER|BnaA05g26710D|BnaA05g26710D|transcript|BnaA05g26710D|protein_coding||c.-2136T…
chrA05	19463721	A	G	ANN=G|upstream_gene_variant|MODIFIER|BnaA05g26680D|BnaA05g26680D|transcript|BnaA05g26680D|protein_coding||c.-3625T>C|||||3625|WARNING_TRANSCRIPT_MULTIPLE_STOP_CODONS,G|upstream_gene_variant|MODIFIER|BnaA05g26690D|BnaA05g26690D|transcript|BnaA05g26690D|protein_coding||c.-1967T>C|||||1895|,G|upstream_gene_variant|MODIFIER|BnaA05g26710D|BnaA05g26710D|transcript|BnaA05g26710D|protein_coding||c.-2125A…
chrA05	19463764	G	A	ANN=A|synonymous_variant|LOW|BnaA05g26700D|BnaA05g26700D|transcript|BnaA05g26700D|protein_coding|9/11|c.777G>A|p.Glu259Glu|835/2332|777/2175|259/724||,A|upstream_gene_variant|MODIFIER|BnaA05g26680D|BnaA05g26680D|transcript|BnaA05g26680D|protein_coding||c.-3668C>T|||||3668|WARNING_TRANSCRIPT_MULTIPLE_STOP_CODONS,A|upstream_gene_variant|MODIFIER|BnaA05g26690D|BnaA05g26690D|transcript|BnaA05g26690D|…
chrA05	19463779	T	C	ANN=C|synonymous_variant|LOW|BnaA05g26700D|BnaA05g26700D|transcript|BnaA05g26700D|protein_coding|9/11|c.792T>C|p.Tyr264Tyr|850/2332|792/2175|264/724||,C|upstream_gene_variant|MODIFIER|BnaA05g26680D|BnaA05g26680D|transcript|BnaA05g26680D|protein_coding||c.-3683A>G|||||3683|WARNING_TRANSCRIPT_MULTIPLE_STOP_CODONS,C|upstream_gene_variant|MODIFIER|BnaA05g26690D|BnaA05g26690D|transcript|BnaA05g26690D|…
chrA05	19463878	G	A	ANN=A|synonymous_variant|LOW|BnaA05g26700D|BnaA05g26700D|transcript|BnaA05g26700D|protein_coding|9/11|c.891G>A|p.Leu297Leu|949/2332|891/2175|297/724||,A|upstream_gene_variant|MODIFIER|BnaA05g26680D|BnaA05g26680D|transcript|BnaA05g26680D|protein_coding||c.-3782C>T|||||3782|WARNING_TRANSCRIPT_MULTIPLE_STOP_CODONS,A|upstream_gene_variant|MODIFIER|BnaA05g26690D|BnaA05g26690D|transcript|BnaA05g26690D|…
chrA05	19463890	C	T	ANN=T|synonymous_variant|LOW|BnaA05g26700D|BnaA05g26700D|transcript|BnaA05g26700D|protein_coding|9/11|c.903C>T|p.Ala301Ala|961/2332|903/2175|301/724||,T|upstream_gene_variant|MODIFIER|BnaA05g26680D|BnaA05g26680D|transcript|BnaA05g26680D|protein_coding||c.-3794G>A|||||3794|WARNING_TRANSCRIPT_MULTIPLE_STOP_CODONS,T|upstream_gene_variant|MODIFIER|BnaA05g26690D|BnaA05g26690D|transcript|BnaA05g26690D|…
chrA05	19463896	C	A	ANN=A|synonymous_variant|LOW|BnaA05g26700D|BnaA05g26700D|transcript|BnaA05g26700D|protein_coding|9/11|c.909C>A|p.Ala303Ala|967/2332|909/2175|303/724||,A|upstream_gene_variant|MODIFIER|BnaA05g26680D|BnaA05g26680D|transcript|BnaA05g26680D|protein_coding||c.-3800G>T|||||3800|WARNING_TRANSCRIPT_MULTIPLE_STOP_CODONS,A|upstream_gene_variant|MODIFIER|BnaA05g26690D|BnaA05g26690D|transcript|BnaA05g26690D|…
chrA05	19463933	C	T	ANN=T|synonymous_variant|LOW|BnaA05g26700D|BnaA05g26700D|transcript|BnaA05g26700D|protein_coding|9/11|c.946C>T|p.Leu316Leu|1004/2332|946/2175|316/724||,T|upstream_gene_variant|MODIFIER|BnaA05g26680D|BnaA05g26680D|transcript|BnaA05g26680D|protein_coding||c.-3837G>A|||||3837|WARNING_TRANSCRIPT_MULTIPLE_STOP_CODONS,T|upstream_gene_variant|MODIFIER|BnaA05g26690D|BnaA05g26690D|transcript|BnaA05g26690D…
chrA05	19463947	T	C	ANN=C|synonymous_variant|LOW|BnaA05g26700D|BnaA05g26700D|transcript|BnaA05g26700D|protein_coding|9/11|c.960T>C|p.His320His|1018/2332|960/2175|320/724||,C|upstream_gene_variant|MODIFIER|BnaA05g26680D|BnaA05g26680D|transcript|BnaA05g26680D|protein_coding||c.-3851A>G|||||3851|WARNING_TRANSCRIPT_MULTIPLE_STOP_CODONS,C|upstream_gene_variant|MODIFIER|BnaA05g26690D|BnaA05g26690D|transcript|BnaA05g26690D…
chrA05	19463953	C	T	ANN=T|synonymous_variant|LOW|BnaA05g26700D|BnaA05g26700D|transcript|BnaA05g26700D|protein_coding|9/11|c.966C>T|p.Leu322Leu|1024/2332|966/2175|322/724||,T|upstream_gene_variant|MODIFIER|BnaA05g26680D|BnaA05g26680D|transcript|BnaA05g26680D|protein_coding||c.-3857G>A|||||3857|WARNING_TRANSCRIPT_MULTIPLE_STOP_CODONS,T|upstream_gene_variant|MODIFIER|BnaA05g26690D|BnaA05g26690D|transcript|BnaA05g26690D…
chrA05	19463956	T	G	ANN=G|synonymous_variant|LOW|BnaA05g26700D|BnaA05g26700D|transcript|BnaA05g26700D|protein_coding|9/11|c.969T>G|p.Val323Val|1027/2332|969/2175|323/724||,G|upstream_gene_variant|MODIFIER|BnaA05g26680D|BnaA05g26680D|transcript|BnaA05g26680D|protein_coding||c.-3860A>C|||||3860|WARNING_TRANSCRIPT_MULTIPLE_STOP_CODONS,G|upstream_gene_variant|MODIFIER|BnaA05g26690D|BnaA05g26690D|transcript|BnaA05g26690D…
chrA05	19464010	G	C	ANN=C|synonymous_variant|LOW|BnaA05g26700D|BnaA05g26700D|transcript|BnaA05g26700D|protein_coding|9/11|c.1023G>C|p.Thr341Thr|1081/2332|1023/2175|341/724||,C|upstream_gene_variant|MODIFIER|BnaA05g26680D|BnaA05g26680D|transcript|BnaA05g26680D|protein_coding||c.-3914C>G|||||3914|WARNING_TRANSCRIPT_MULTIPLE_STOP_CODONS,C|upstream_gene_variant|MODIFIER|BnaA05g26690D|BnaA05g26690D|transcript|BnaA05g2669…
chrA05	19464016	T	C	ANN=C|synonymous_variant|LOW|BnaA05g26700D|BnaA05g26700D|transcript|BnaA05g26700D|protein_coding|9/11|c.1029T>C|p.Tyr343Tyr|1087/2332|1029/2175|343/724||,C|upstream_gene_variant|MODIFIER|BnaA05g26680D|BnaA05g26680D|transcript|BnaA05g26680D|protein_coding||c.-3920A>G|||||3920|WARNING_TRANSCRIPT_MULTIPLE_STOP_CODONS,C|upstream_gene_variant|MODIFIER|BnaA05g26690D|BnaA05g26690D|transcript|BnaA05g2669…
chrA05	19464019	G	T	ANN=T|synonymous_variant|LOW|BnaA05g26700D|BnaA05g26700D|transcript|BnaA05g26700D|protein_coding|9/11|c.1032G>T|p.Ala344Ala|1090/2332|1032/2175|344/724||,T|upstream_gene_variant|MODIFIER|BnaA05g26680D|BnaA05g26680D|transcript|BnaA05g26680D|protein_coding||c.-3923C>A|||||3923|WARNING_TRANSCRIPT_MULTIPLE_STOP_CODONS,T|upstream_gene_variant|MODIFIER|BnaA05g26690D|BnaA05g26690D|transcript|BnaA05g2669…
chrA05	19464022	C	G	ANN=G|synonymous_variant|LOW|BnaA05g26700D|BnaA05g26700D|transcript|BnaA05g26700D|protein_coding|9/11|c.1035C>G|p.Ser345Ser|1093/2332|1035/2175|345/724||,G|upstream_gene_variant|MODIFIER|BnaA05g26680D|BnaA05g26680D|transcript|BnaA05g26680D|protein_coding||c.-3926G>C|||||3926|WARNING_TRANSCRIPT_MULTIPLE_STOP_CODONS,G|upstream_gene_variant|MODIFIER|BnaA05g26690D|BnaA05g26690D|transcript|BnaA05g2669…
chrA05	19464046	T	C	ANN=C|synonymous_variant|LOW|BnaA05g26700D|BnaA05g26700D|transcript|BnaA05g26700D|protein_coding|9/11|c.1059T>C|p.Val353Val|1117/2332|1059/2175|353/724||,C|upstream_gene_variant|MODIFIER|BnaA05g26680D|BnaA05g26680D|transcript|BnaA05g26680D|protein_coding||c.-3950A>G|||||3950|WARNING_TRANSCRIPT_MULTIPLE_STOP_CODONS,C|upstream_gene_variant|MODIFIER|BnaA05g26690D|BnaA05g26690D|transcript|BnaA05g2669…
chrA05	19464055	G	T	ANN=T|synonymous_variant|LOW|BnaA05g26700D|BnaA05g26700D|transcript|BnaA05g26700D|protein_coding|9/11|c.1068G>T|p.Val356Val|1126/2332|1068/2175|356/724||,T|upstream_gene_variant|MODIFIER|BnaA05g26680D|BnaA05g26680D|transcript|BnaA05g26680D|protein_coding||c.-3959C>A|||||3959|WARNING_TRANSCRIPT_MULTIPLE_STOP_CODONS,T|upstream_gene_variant|MODIFIER|BnaA05g26690D|BnaA05g26690D|transcript|BnaA05g2669…
chrA05	19464058	G	A	ANN=A|synonymous_variant|LOW|BnaA05g26700D|BnaA05g26700D|transcript|BnaA05g26700D|protein_coding|9/11|c.1071G>A|p.Thr357Thr|1129/2332|1071/2175|357/724||,A|upstream_gene_variant|MODIFIER|BnaA05g26680D|BnaA05g26680D|transcript|BnaA05g26680D|protein_coding||c.-3962C>T|||||3962|WARNING_TRANSCRIPT_MULTIPLE_STOP_CODONS,A|upstream_gene_variant|MODIFIER|BnaA05g26690D|BnaA05g26690D|transcript|BnaA05g2669…
chrA05	19464118	C	T	ANN=T|synonymous_variant|LOW|BnaA05g26700D|BnaA05g26700D|transcript|BnaA05g26700D|protein_coding|9/11|c.1131C>T|p.Asn377Asn|1189/2332|1131/2175|377/724||,T|upstream_gene_variant|MODIFIER|BnaA05g26680D|BnaA05g26680D|transcript|BnaA05g26680D|protein_coding||c.-4022G>A|||||4022|WARNING_TRANSCRIPT_MULTIPLE_STOP_CODONS,T|upstream_gene_variant|MODIFIER|BnaA05g26690D|BnaA05g26690D|transcript|BnaA05g2669…
chrA05	19464120	C	A	ANN=A|missense_variant|MODERATE|BnaA05g26700D|BnaA05g26700D|transcript|BnaA05g26700D|protein_coding|9/11|c.1133C>A|p.Thr378Asn|1191/2332|1133/2175|378/724||,A|upstream_gene_variant|MODIFIER|BnaA05g26680D|BnaA05g26680D|transcript|BnaA05g26680D|protein_coding||c.-4024G>T|||||4024|WARNING_TRANSCRIPT_MULTIPLE_STOP_CODONS,A|upstream_gene_variant|MODIFIER|BnaA05g26690D|BnaA05g26690D|transcript|BnaA05g2…
chrA05	19464157	G	T	ANN=T|synonymous_variant|LOW|BnaA05g26700D|BnaA05g26700D|transcript|BnaA05g26700D|protein_coding|9/11|c.1170G>T|p.Pro390Pro|1228/2332|1170/2175|390/724||,T|upstream_gene_variant|MODIFIER|BnaA05g26680D|BnaA05g26680D|transcript|BnaA05g26680D|protein_coding||c.-4061C>A|||||4061|WARNING_TRANSCRIPT_MULTIPLE_STOP_CODONS,T|upstream_gene_variant|MODIFIER|BnaA05g26690D|BnaA05g26690D|transcript|BnaA05g2669…
chrA05	19464178	G	C	ANN=C|missense_variant|MODERATE|BnaA05g26700D|BnaA05g26700D|transcript|BnaA05g26700D|protein_coding|9/11|c.1191G>C|p.Glu397Asp|1249/2332|1191/2175|397/724||,C|upstream_gene_variant|MODIFIER|BnaA05g26680D|BnaA05g26680D|transcript|BnaA05g26680D|protein_coding||c.-4082C>G|||||4082|WARNING_TRANSCRIPT_MULTIPLE_STOP_CODONS,C|upstream_gene_variant|MODIFIER|BnaA05g26690D|BnaA05g26690D|transcript|BnaA05g2…
chrA05	19464187	T	C	ANN=C|splice_region_variant&intron_variant|LOW|BnaA05g26700D|BnaA05g26700D|transcript|BnaA05g26700D|protein_coding|9/10|c.1194+6T>C||||||,C|upstream_gene_variant|MODIFIER|BnaA05g26680D|BnaA05g26680D|transcript|BnaA05g26680D|protein_coding||c.-4091A>G|||||4091|WARNING_TRANSCRIPT_MULTIPLE_STOP_CODONS,C|upstream_gene_variant|MODIFIER|BnaA05g26690D|BnaA05g26690D|transcript|BnaA05g26690D|protein_codin…
chrA05	19464188	C	T	ANN=T|splice_region_variant&intron_variant|LOW|BnaA05g26700D|BnaA05g26700D|transcript|BnaA05g26700D|protein_coding|9/10|c.1194+7C>T||||||,T|upstream_gene_variant|MODIFIER|BnaA05g26680D|BnaA05g26680D|transcript|BnaA05g26680D|protein_coding||c.-4092G>A|||||4092|WARNING_TRANSCRIPT_MULTIPLE_STOP_CODONS,T|upstream_gene_variant|MODIFIER|BnaA05g26690D|BnaA05g26690D|transcript|BnaA05g26690D|protein_codin…
chrA05	19464190	C	T	ANN=T|upstream_gene_variant|MODIFIER|BnaA05g26680D|BnaA05g26680D|transcript|BnaA05g26680D|protein_coding||c.-4094G>A|||||4094|WARNING_TRANSCRIPT_MULTIPLE_STOP_CODONS,T|upstream_gene_variant|MODIFIER|BnaA05g26690D|BnaA05g26690D|transcript|BnaA05g26690D|protein_coding||c.-2436G>A|||||2364|,T|upstream_gene_variant|MODIFIER|BnaA05g26710D|BnaA05g26710D|transcript|BnaA05g26710D|protein_coding||c.-1656C…
chrA05	19464193	T	G	ANN=G|upstream_gene_variant|MODIFIER|BnaA05g26680D|BnaA05g26680D|transcript|BnaA05g26680D|protein_coding||c.-4097A>C|||||4097|WARNING_TRANSCRIPT_MULTIPLE_STOP_CODONS,G|upstream_gene_variant|MODIFIER|BnaA05g26690D|BnaA05g26690D|transcript|BnaA05g26690D|protein_coding||c.-2439A>C|||||2367|,G|upstream_gene_variant|MODIFIER|BnaA05g26710D|BnaA05g26710D|transcript|BnaA05g26710D|protein_coding||c.-1653T…
chrA05	19464196	T	C	ANN=C|upstream_gene_variant|MODIFIER|BnaA05g26680D|BnaA05g26680D|transcript|BnaA05g26680D|protein_coding||c.-4100A>G|||||4100|WARNING_TRANSCRIPT_MULTIPLE_STOP_CODONS,C|upstream_gene_variant|MODIFIER|BnaA05g26690D|BnaA05g26690D|transcript|BnaA05g26690D|protein_coding||c.-2442A>G|||||2370|,C|upstream_gene_variant|MODIFIER|BnaA05g26710D|BnaA05g26710D|transcript|BnaA05g26710D|protein_coding||c.-1650T…
chrA05	19464206	T	C	ANN=C|upstream_gene_variant|MODIFIER|BnaA05g26680D|BnaA05g26680D|transcript|BnaA05g26680D|protein_coding||c.-4110A>G|||||4110|WARNING_TRANSCRIPT_MULTIPLE_STOP_CODONS,C|upstream_gene_variant|MODIFIER|BnaA05g26690D|BnaA05g26690D|transcript|BnaA05g26690D|protein_coding||c.-2452A>G|||||2380|,C|upstream_gene_variant|MODIFIER|BnaA05g26710D|BnaA05g26710D|transcript|BnaA05g26710D|protein_coding||c.-1640T…
chrA05	19464214	A	T	ANN=T|upstream_gene_variant|MODIFIER|BnaA05g26680D|BnaA05g26680D|transcript|BnaA05g26680D|protein_coding||c.-4118T>A|||||4118|WARNING_TRANSCRIPT_MULTIPLE_STOP_CODONS,T|upstream_gene_variant|MODIFIER|BnaA05g26690D|BnaA05g26690D|transcript|BnaA05g26690D|protein_coding||c.-2460T>A|||||2388|,T|upstream_gene_variant|MODIFIER|BnaA05g26710D|BnaA05g26710D|transcript|BnaA05g26710D|protein_coding||c.-1632A…
chrA05	19464221	T	G	ANN=G|upstream_gene_variant|MODIFIER|BnaA05g26680D|BnaA05g26680D|transcript|BnaA05g26680D|protein_coding||c.-4125A>C|||||4125|WARNING_TRANSCRIPT_MULTIPLE_STOP_CODONS,G|upstream_gene_variant|MODIFIER|BnaA05g26690D|BnaA05g26690D|transcript|BnaA05g26690D|protein_coding||c.-2467A>C|||||2395|,G|upstream_gene_variant|MODIFIER|BnaA05g26710D|BnaA05g26710D|transcript|BnaA05g26710D|protein_coding||c.-1625T…
chrA05	19464223	T	C	ANN=C|upstream_gene_variant|MODIFIER|BnaA05g26680D|BnaA05g26680D|transcript|BnaA05g26680D|protein_coding||c.-4127A>G|||||4127|WARNING_TRANSCRIPT_MULTIPLE_STOP_CODONS,C|upstream_gene_variant|MODIFIER|BnaA05g26690D|BnaA05g26690D|transcript|BnaA05g26690D|protein_coding||c.-2469A>G|||||2397|,C|upstream_gene_variant|MODIFIER|BnaA05g26710D|BnaA05g26710D|transcript|BnaA05g26710D|protein_coding||c.-1623T…
chrA05	19464244	A	C	ANN=C|splice_region_variant&intron_variant|LOW|BnaA05g26700D|BnaA05g26700D|transcript|BnaA05g26700D|protein_coding|9/10|c.1195-7A>C||||||,C|upstream_gene_variant|MODIFIER|BnaA05g26680D|BnaA05g26680D|transcript|BnaA05g26680D|protein_coding||c.-4148T>G|||||4148|WARNING_TRANSCRIPT_MULTIPLE_STOP_CODONS,C|upstream_gene_variant|MODIFIER|BnaA05g26690D|BnaA05g26690D|transcript|BnaA05g26690D|protein_codin…
chrA05	19464274	G	A	ANN=A|synonymous_variant|LOW|BnaA05g26700D|BnaA05g26700D|transcript|BnaA05g26700D|protein_coding|10/11|c.1218G>A|p.Leu406Leu|1276/2332|1218/2175|406/724||,A|upstream_gene_variant|MODIFIER|BnaA05g26680D|BnaA05g26680D|transcript|BnaA05g26680D|protein_coding||c.-4178C>T|||||4178|WARNING_TRANSCRIPT_MULTIPLE_STOP_CODONS,A|upstream_gene_variant|MODIFIER|BnaA05g26690D|BnaA05g26690D|transcript|BnaA05g266…
chrA05	19464322	G	T	ANN=T|synonymous_variant|LOW|BnaA05g26700D|BnaA05g26700D|transcript|BnaA05g26700D|protein_coding|10/11|c.1266G>T|p.Arg422Arg|1324/2332|1266/2175|422/724||,T|upstream_gene_variant|MODIFIER|BnaA05g26680D|BnaA05g26680D|transcript|BnaA05g26680D|protein_coding||c.-4226C>A|||||4226|WARNING_TRANSCRIPT_MULTIPLE_STOP_CODONS,T|upstream_gene_variant|MODIFIER|BnaA05g26690D|BnaA05g26690D|transcript|BnaA05g266…
chrA05	19464386	A	C	ANN=C|splice_region_variant&intron_variant|LOW|BnaA05g26700D|BnaA05g26700D|transcript|BnaA05g26700D|protein_coding|10/10|c.1322+8A>C||||||,C|upstream_gene_variant|MODIFIER|BnaA05g26680D|BnaA05g26680D|transcript|BnaA05g26680D|protein_coding||c.-4290T>G|||||4290|WARNING_TRANSCRIPT_MULTIPLE_STOP_CODONS,C|upstream_gene_variant|MODIFIER|BnaA05g26690D|BnaA05g26690D|transcript|BnaA05g26690D|protein_codi…
chrA05	19464405	T	C	ANN=C|upstream_gene_variant|MODIFIER|BnaA05g26680D|BnaA05g26680D|transcript|BnaA05g26680D|protein_coding||c.-4309A>G|||||4309|WARNING_TRANSCRIPT_MULTIPLE_STOP_CODONS,C|upstream_gene_variant|MODIFIER|BnaA05g26690D|BnaA05g26690D|transcript|BnaA05g26690D|protein_coding||c.-2651A>G|||||2579|,C|upstream_gene_variant|MODIFIER|BnaA05g26710D|BnaA05g26710D|transcript|BnaA05g26710D|protein_coding||c.-1441T…
chrA05	19464424	C	T	ANN=T|upstream_gene_variant|MODIFIER|BnaA05g26680D|BnaA05g26680D|transcript|BnaA05g26680D|protein_coding||c.-4328G>A|||||4328|WARNING_TRANSCRIPT_MULTIPLE_STOP_CODONS,T|upstream_gene_variant|MODIFIER|BnaA05g26690D|BnaA05g26690D|transcript|BnaA05g26690D|protein_coding||c.-2670G>A|||||2598|,T|upstream_gene_variant|MODIFIER|BnaA05g26710D|BnaA05g26710D|transcript|BnaA05g26710D|protein_coding||c.-1422C…
chrA05	19464427	T	C	ANN=C|upstream_gene_variant|MODIFIER|BnaA05g26680D|BnaA05g26680D|transcript|BnaA05g26680D|protein_coding||c.-4331A>G|||||4331|WARNING_TRANSCRIPT_MULTIPLE_STOP_CODONS,C|upstream_gene_variant|MODIFIER|BnaA05g26690D|BnaA05g26690D|transcript|BnaA05g26690D|protein_coding||c.-2673A>G|||||2601|,C|upstream_gene_variant|MODIFIER|BnaA05g26710D|BnaA05g26710D|transcript|BnaA05g26710D|protein_coding||c.-1419T…
chrA05	19464450	G	C	ANN=C|upstream_gene_variant|MODIFIER|BnaA05g26680D|BnaA05g26680D|transcript|BnaA05g26680D|protein_coding||c.-4354C>G|||||4354|WARNING_TRANSCRIPT_MULTIPLE_STOP_CODONS,C|upstream_gene_variant|MODIFIER|BnaA05g26690D|BnaA05g26690D|transcript|BnaA05g26690D|protein_coding||c.-2696C>G|||||2624|,C|upstream_gene_variant|MODIFIER|BnaA05g26710D|BnaA05g26710D|transcript|BnaA05g26710D|protein_coding||c.-1396G…
chrA05	19464556	A	G	ANN=G|synonymous_variant|LOW|BnaA05g26700D|BnaA05g26700D|transcript|BnaA05g26700D|protein_coding|11/11|c.1419A>G|p.Ser473Ser|1477/2332|1419/2175|473/724||,G|upstream_gene_variant|MODIFIER|BnaA05g26680D|BnaA05g26680D|transcript|BnaA05g26680D|protein_coding||c.-4460T>C|||||4460|WARNING_TRANSCRIPT_MULTIPLE_STOP_CODONS,G|upstream_gene_variant|MODIFIER|BnaA05g26690D|BnaA05g26690D|transcript|BnaA05g266…
chrA05	19464655	C	T	ANN=T|synonymous_variant|LOW|BnaA05g26700D|BnaA05g26700D|transcript|BnaA05g26700D|protein_coding|11/11|c.1518C>T|p.Phe506Phe|1576/2332|1518/2175|506/724||,T|upstream_gene_variant|MODIFIER|BnaA05g26680D|BnaA05g26680D|transcript|BnaA05g26680D|protein_coding||c.-4559G>A|||||4559|WARNING_TRANSCRIPT_MULTIPLE_STOP_CODONS,T|upstream_gene_variant|MODIFIER|BnaA05g26690D|BnaA05g26690D|transcript|BnaA05g266…
chrA05	19464658	T	C	ANN=C|synonymous_variant|LOW|BnaA05g26700D|BnaA05g26700D|transcript|BnaA05g26700D|protein_coding|11/11|c.1521T>C|p.Asp507Asp|1579/2332|1521/2175|507/724||,C|upstream_gene_variant|MODIFIER|BnaA05g26680D|BnaA05g26680D|transcript|BnaA05g26680D|protein_coding||c.-4562A>G|||||4562|WARNING_TRANSCRIPT_MULTIPLE_STOP_CODONS,C|upstream_gene_variant|MODIFIER|BnaA05g26690D|BnaA05g26690D|transcript|BnaA05g266…
chrA05	19464709	C	T	ANN=T|synonymous_variant|LOW|BnaA05g26700D|BnaA05g26700D|transcript|BnaA05g26700D|protein_coding|11/11|c.1572C>T|p.Leu524Leu|1630/2332|1572/2175|524/724||,T|upstream_gene_variant|MODIFIER|BnaA05g26680D|BnaA05g26680D|transcript|BnaA05g26680D|protein_coding||c.-4613G>A|||||4613|WARNING_TRANSCRIPT_MULTIPLE_STOP_CODONS,T|upstream_gene_variant|MODIFIER|BnaA05g26690D|BnaA05g26690D|transcript|BnaA05g266…
chrA05	19464733	C	T	ANN=T|synonymous_variant|LOW|BnaA05g26700D|BnaA05g26700D|transcript|BnaA05g26700D|protein_coding|11/11|c.1596C>T|p.His532His|1654/2332|1596/2175|532/724||,T|upstream_gene_variant|MODIFIER|BnaA05g26680D|BnaA05g26680D|transcript|BnaA05g26680D|protein_coding||c.-4637G>A|||||4637|WARNING_TRANSCRIPT_MULTIPLE_STOP_CODONS,T|upstream_gene_variant|MODIFIER|BnaA05g26690D|BnaA05g26690D|transcript|BnaA05g266…
chrA05	19464736	G	C	ANN=C|missense_variant|MODERATE|BnaA05g26700D|BnaA05g26700D|transcript|BnaA05g26700D|protein_coding|11/11|c.1599G>C|p.Glu533Asp|1657/2332|1599/2175|533/724||,C|upstream_gene_variant|MODIFIER|BnaA05g26680D|BnaA05g26680D|transcript|BnaA05g26680D|protein_coding||c.-4640C>G|||||4640|WARNING_TRANSCRIPT_MULTIPLE_STOP_CODONS,C|upstream_gene_variant|MODIFIER|BnaA05g26690D|BnaA05g26690D|transcript|BnaA05g…
chrA05	19464749	A	C	ANN=C|synonymous_variant|LOW|BnaA05g26700D|BnaA05g26700D|transcript|BnaA05g26700D|protein_coding|11/11|c.1612A>C|p.Arg538Arg|1670/2332|1612/2175|538/724||,C|upstream_gene_variant|MODIFIER|BnaA05g26680D|BnaA05g26680D|transcript|BnaA05g26680D|protein_coding||c.-4653T>G|||||4653|WARNING_TRANSCRIPT_MULTIPLE_STOP_CODONS,C|upstream_gene_variant|MODIFIER|BnaA05g26690D|BnaA05g26690D|transcript|BnaA05g266…
chrA05	19464766	A	G	ANN=G|synonymous_variant|LOW|BnaA05g26700D|BnaA05g26700D|transcript|BnaA05g26700D|protein_coding|11/11|c.1629A>G|p.Glu543Glu|1687/2332|1629/2175|543/724||,G|upstream_gene_variant|MODIFIER|BnaA05g26680D|BnaA05g26680D|transcript|BnaA05g26680D|protein_coding||c.-4670T>C|||||4670|WARNING_TRANSCRIPT_MULTIPLE_STOP_CODONS,G|upstream_gene_variant|MODIFIER|BnaA05g26690D|BnaA05g26690D|transcript|BnaA05g266…
chrA05	19464787	G	A	ANN=A|synonymous_variant|LOW|BnaA05g26700D|BnaA05g26700D|transcript|BnaA05g26700D|protein_coding|11/11|c.1650G>A|p.Ser550Ser|1708/2332|1650/2175|550/724||,A|upstream_gene_variant|MODIFIER|BnaA05g26680D|BnaA05g26680D|transcript|BnaA05g26680D|protein_coding||c.-4691C>T|||||4691|WARNING_TRANSCRIPT_MULTIPLE_STOP_CODONS,A|upstream_gene_variant|MODIFIER|BnaA05g26690D|BnaA05g26690D|transcript|BnaA05g266…
chrA05	19464844	A	T	ANN=T|synonymous_variant|LOW|BnaA05g26700D|BnaA05g26700D|transcript|BnaA05g26700D|protein_coding|11/11|c.1707A>T|p.Gly569Gly|1765/2332|1707/2175|569/724||,T|upstream_gene_variant|MODIFIER|BnaA05g26680D|BnaA05g26680D|transcript|BnaA05g26680D|protein_coding||c.-4748T>A|||||4748|WARNING_TRANSCRIPT_MULTIPLE_STOP_CODONS,T|upstream_gene_variant|MODIFIER|BnaA05g26690D|BnaA05g26690D|transcript|BnaA05g266…
chrA05	19464848	A	G	ANN=G|missense_variant|MODERATE|BnaA05g26700D|BnaA05g26700D|transcript|BnaA05g26700D|protein_coding|11/11|c.1711A>G|p.Thr571Ala|1769/2332|1711/2175|571/724||,G|upstream_gene_variant|MODIFIER|BnaA05g26680D|BnaA05g26680D|transcript|BnaA05g26680D|protein_coding||c.-4752T>C|||||4752|WARNING_TRANSCRIPT_MULTIPLE_STOP_CODONS,G|upstream_gene_variant|MODIFIER|BnaA05g26690D|BnaA05g26690D|transcript|BnaA05g…
chrA05	19464859	G	A	ANN=A|synonymous_variant|LOW|BnaA05g26700D|BnaA05g26700D|transcript|BnaA05g26700D|protein_coding|11/11|c.1722G>A|p.Glu574Glu|1780/2332|1722/2175|574/724||,A|upstream_gene_variant|MODIFIER|BnaA05g26680D|BnaA05g26680D|transcript|BnaA05g26680D|protein_coding||c.-4763C>T|||||4763|WARNING_TRANSCRIPT_MULTIPLE_STOP_CODONS,A|upstream_gene_variant|MODIFIER|BnaA05g26690D|BnaA05g26690D|transcript|BnaA05g266…
chrA05	19464862	G	T	ANN=T|synonymous_variant|LOW|BnaA05g26700D|BnaA05g26700D|transcript|BnaA05g26700D|protein_coding|11/11|c.1725G>T|p.Ala575Ala|1783/2332|1725/2175|575/724||,T|upstream_gene_variant|MODIFIER|BnaA05g26680D|BnaA05g26680D|transcript|BnaA05g26680D|protein_coding||c.-4766C>A|||||4766|WARNING_TRANSCRIPT_MULTIPLE_STOP_CODONS,T|upstream_gene_variant|MODIFIER|BnaA05g26690D|BnaA05g26690D|transcript|BnaA05g266…
chrA05	19464883	T	G	ANN=G|synonymous_variant|LOW|BnaA05g26700D|BnaA05g26700D|transcript|BnaA05g26700D|protein_coding|11/11|c.1746T>G|p.Thr582Thr|1804/2332|1746/2175|582/724||,G|upstream_gene_variant|MODIFIER|BnaA05g26680D|BnaA05g26680D|transcript|BnaA05g26680D|protein_coding||c.-4787A>C|||||4787|WARNING_TRANSCRIPT_MULTIPLE_STOP_CODONS,G|upstream_gene_variant|MODIFIER|BnaA05g26690D|BnaA05g26690D|transcript|BnaA05g266…
chrA05	19464901	A	T	ANN=T|synonymous_variant|LOW|BnaA05g26700D|BnaA05g26700D|transcript|BnaA05g26700D|protein_coding|11/11|c.1764A>T|p.Ile588Ile|1822/2332|1764/2175|588/724||,T|upstream_gene_variant|MODIFIER|BnaA05g26680D|BnaA05g26680D|transcript|BnaA05g26680D|protein_coding||c.-4805T>A|||||4805|WARNING_TRANSCRIPT_MULTIPLE_STOP_CODONS,T|upstream_gene_variant|MODIFIER|BnaA05g26690D|BnaA05g26690D|transcript|BnaA05g266…
chrA05	19464931	T	A	ANN=A|synonymous_variant|LOW|BnaA05g26700D|BnaA05g26700D|transcript|BnaA05g26700D|protein_coding|11/11|c.1794T>A|p.Pro598Pro|1852/2332|1794/2175|598/724||,A|upstream_gene_variant|MODIFIER|BnaA05g26680D|BnaA05g26680D|transcript|BnaA05g26680D|protein_coding||c.-4835A>T|||||4835|WARNING_TRANSCRIPT_MULTIPLE_STOP_CODONS,A|upstream_gene_variant|MODIFIER|BnaA05g26690D|BnaA05g26690D|transcript|BnaA05g266…
chrA05	19464946	T	C	ANN=C|synonymous_variant|LOW|BnaA05g26700D|BnaA05g26700D|transcript|BnaA05g26700D|protein_coding|11/11|c.1809T>C|p.His603His|1867/2332|1809/2175|603/724||,C|upstream_gene_variant|MODIFIER|BnaA05g26680D|BnaA05g26680D|transcript|BnaA05g26680D|protein_coding||c.-4850A>G|||||4850|WARNING_TRANSCRIPT_MULTIPLE_STOP_CODONS,C|upstream_gene_variant|MODIFIER|BnaA05g26690D|BnaA05g26690D|transcript|BnaA05g266…
chrA05	19464977	T	G	ANN=G|missense_variant|MODERATE|BnaA05g26700D|BnaA05g26700D|transcript|BnaA05g26700D|protein_coding|11/11|c.1840T>G|p.Leu614Val|1898/2332|1840/2175|614/724||,G|upstream_gene_variant|MODIFIER|BnaA05g26680D|BnaA05g26680D|transcript|BnaA05g26680D|protein_coding||c.-4881A>C|||||4881|WARNING_TRANSCRIPT_MULTIPLE_STOP_CODONS,G|upstream_gene_variant|MODIFIER|BnaA05g26690D|BnaA05g26690D|transcript|BnaA05g…
chrA05	19465000	T	G	ANN=G|synonymous_variant|LOW|BnaA05g26700D|BnaA05g26700D|transcript|BnaA05g26700D|protein_coding|11/11|c.1863T>G|p.Ser621Ser|1921/2332|1863/2175|621/724||,G|upstream_gene_variant|MODIFIER|BnaA05g26680D|BnaA05g26680D|transcript|BnaA05g26680D|protein_coding||c.-4904A>C|||||4904|WARNING_TRANSCRIPT_MULTIPLE_STOP_CODONS,G|upstream_gene_variant|MODIFIER|BnaA05g26690D|BnaA05g26690D|transcript|BnaA05g266…
chrA05	19465036	A	G	ANN=G|synonymous_variant|LOW|BnaA05g26700D|BnaA05g26700D|transcript|BnaA05g26700D|protein_coding|11/11|c.1899A>G|p.Leu633Leu|1957/2332|1899/2175|633/724||,G|upstream_gene_variant|MODIFIER|BnaA05g26680D|BnaA05g26680D|transcript|BnaA05g26680D|protein_coding||c.-4940T>C|||||4940|WARNING_TRANSCRIPT_MULTIPLE_STOP_CODONS,G|upstream_gene_variant|MODIFIER|BnaA05g26690D|BnaA05g26690D|transcript|BnaA05g266…
chrA05	19465044	A	G	ANN=G|missense_variant|MODERATE|BnaA05g26700D|BnaA05g26700D|transcript|BnaA05g26700D|protein_coding|11/11|c.1907A>G|p.Lys636Arg|1965/2332|1907/2175|636/724||,G|upstream_gene_variant|MODIFIER|BnaA05g26680D|BnaA05g26680D|transcript|BnaA05g26680D|protein_coding||c.-4948T>C|||||4948|WARNING_TRANSCRIPT_MULTIPLE_STOP_CODONS,G|upstream_gene_variant|MODIFIER|BnaA05g26690D|BnaA05g26690D|transcript|BnaA05g…
chrA05	19465051	A	G	ANN=G|synonymous_variant|LOW|BnaA05g26700D|BnaA05g26700D|transcript|BnaA05g26700D|protein_coding|11/11|c.1914A>G|p.Thr638Thr|1972/2332|1914/2175|638/724||,G|upstream_gene_variant|MODIFIER|BnaA05g26680D|BnaA05g26680D|transcript|BnaA05g26680D|protein_coding||c.-4955T>C|||||4955|WARNING_TRANSCRIPT_MULTIPLE_STOP_CODONS,G|upstream_gene_variant|MODIFIER|BnaA05g26690D|BnaA05g26690D|transcript|BnaA05g266…
chrA05	19465084	T	C	ANN=C|synonymous_variant|LOW|BnaA05g26700D|BnaA05g26700D|transcript|BnaA05g26700D|protein_coding|11/11|c.1947T>C|p.Leu649Leu|2005/2332|1947/2175|649/724||,C|upstream_gene_variant|MODIFIER|BnaA05g26680D|BnaA05g26680D|transcript|BnaA05g26680D|protein_coding||c.-4988A>G|||||4988|WARNING_TRANSCRIPT_MULTIPLE_STOP_CODONS,C|upstream_gene_variant|MODIFIER|BnaA05g26690D|BnaA05g26690D|transcript|BnaA05g266…
chrA05	19465089	C	A	ANN=A|missense_variant|MODERATE|BnaA05g26700D|BnaA05g26700D|transcript|BnaA05g26700D|protein_coding|11/11|c.1952C>A|p.Pro651Gln|2010/2332|1952/2175|651/724||,A|upstream_gene_variant|MODIFIER|BnaA05g26680D|BnaA05g26680D|transcript|BnaA05g26680D|protein_coding||c.-4993G>T|||||4993|WARNING_TRANSCRIPT_MULTIPLE_STOP_CODONS,A|upstream_gene_variant|MODIFIER|BnaA05g26690D|BnaA05g26690D|transcript|BnaA05g…
chrA05	19465100	A	G	ANN=G|missense_variant|MODERATE|BnaA05g26700D|BnaA05g26700D|transcript|BnaA05g26700D|protein_coding|11/11|c.1963A>G|p.Lys655Glu|2021/2332|1963/2175|655/724||,G|upstream_gene_variant|MODIFIER|BnaA05g26690D|BnaA05g26690D|transcript|BnaA05g26690D|protein_coding||c.-3346T>C|||||3274|,G|upstream_gene_variant|MODIFIER|BnaA05g26710D|BnaA05g26710D|transcript|BnaA05g26710D|protein_coding||c.-746A>G|||||74…
chrA05	19465111	A	G	ANN=G|synonymous_variant|LOW|BnaA05g26700D|BnaA05g26700D|transcript|BnaA05g26700D|protein_coding|11/11|c.1974A>G|p.Glu658Glu|2032/2332|1974/2175|658/724||,G|upstream_gene_variant|MODIFIER|BnaA05g26690D|BnaA05g26690D|transcript|BnaA05g26690D|protein_coding||c.-3357T>C|||||3285|,G|upstream_gene_variant|MODIFIER|BnaA05g26710D|BnaA05g26710D|transcript|BnaA05g26710D|protein_coding||c.-735A>G|||||735|,…
chrA05	19465129	A	C	ANN=C|synonymous_variant|LOW|BnaA05g26700D|BnaA05g26700D|transcript|BnaA05g26700D|protein_coding|11/11|c.1992A>C|p.Ile664Ile|2050/2332|1992/2175|664/724||,C|upstream_gene_variant|MODIFIER|BnaA05g26690D|BnaA05g26690D|transcript|BnaA05g26690D|protein_coding||c.-3375T>G|||||3303|,C|upstream_gene_variant|MODIFIER|BnaA05g26710D|BnaA05g26710D|transcript|BnaA05g26710D|protein_coding||c.-717A>C|||||717|,…
chrA05	19465167	A	G	ANN=G|missense_variant|MODERATE|BnaA05g26700D|BnaA05g26700D|transcript|BnaA05g26700D|protein_coding|11/11|c.2030A>G|p.Lys677Arg|2088/2332|2030/2175|677/724||,G|upstream_gene_variant|MODIFIER|BnaA05g26690D|BnaA05g26690D|transcript|BnaA05g26690D|protein_coding||c.-3413T>C|||||3341|,G|upstream_gene_variant|MODIFIER|BnaA05g26710D|BnaA05g26710D|transcript|BnaA05g26710D|protein_coding||c.-679A>G|||||67…
chrA05	19465178	T	C	ANN=C|synonymous_variant|LOW|BnaA05g26700D|BnaA05g26700D|transcript|BnaA05g26700D|protein_coding|11/11|c.2041T>C|p.Leu681Leu|2099/2332|2041/2175|681/724||,C|upstream_gene_variant|MODIFIER|BnaA05g26690D|BnaA05g26690D|transcript|BnaA05g26690D|protein_coding||c.-3424A>G|||||3352|,C|upstream_gene_variant|MODIFIER|BnaA05g26710D|BnaA05g26710D|transcript|BnaA05g26710D|protein_coding||c.-668T>C|||||668|,…
chrA05	19465186	G	A	ANN=A|synonymous_variant|LOW|BnaA05g26700D|BnaA05g26700D|transcript|BnaA05g26700D|protein_coding|11/11|c.2049G>A|p.Ala683Ala|2107/2332|2049/2175|683/724||,A|upstream_gene_variant|MODIFIER|BnaA05g26690D|BnaA05g26690D|transcript|BnaA05g26690D|protein_coding||c.-3432C>T|||||3360|,A|upstream_gene_variant|MODIFIER|BnaA05g26710D|BnaA05g26710D|transcript|BnaA05g26710D|protein_coding||c.-660G>A|||||660|,…
chrA05	19465297	A	G	ANN=G|synonymous_variant|LOW|BnaA05g26700D|BnaA05g26700D|transcript|BnaA05g26700D|protein_coding|11/11|c.2160A>G|p.Gln720Gln|2218/2332|2160/2175|720/724||,G|upstream_gene_variant|MODIFIER|BnaA05g26690D|BnaA05g26690D|transcript|BnaA05g26690D|protein_coding||c.-3543T>C|||||3471|,G|upstream_gene_variant|MODIFIER|BnaA05g26710D|BnaA05g26710D|transcript|BnaA05g26710D|protein_coding||c.-549A>G|||||549|,…
chrA05	19465326	A	G	ANN=G|3_prime_UTR_variant|MODIFIER|BnaA05g26700D|BnaA05g26700D|transcript|BnaA05g26700D|protein_coding|11/11|c.*14A>G|||||14|,G|upstream_gene_variant|MODIFIER|BnaA05g26690D|BnaA05g26690D|transcript|BnaA05g26690D|protein_coding||c.-3572T>C|||||3500|,G|upstream_gene_variant|MODIFIER|BnaA05g26710D|BnaA05g26710D|transcript|BnaA05g26710D|protein_coding||c.-520A>G|||||520|,G|downstream_gene_variant|MOD…
chrA05	19465399	T	C	ANN=C|3_prime_UTR_variant|MODIFIER|BnaA05g26700D|BnaA05g26700D|transcript|BnaA05g26700D|protein_coding|11/11|c.*87T>C|||||87|,C|upstream_gene_variant|MODIFIER|BnaA05g26690D|BnaA05g26690D|transcript|BnaA05g26690D|protein_coding||c.-3645A>G|||||3573|,C|upstream_gene_variant|MODIFIER|BnaA05g26710D|BnaA05g26710D|transcript|BnaA05g26710D|protein_coding||c.-447T>C|||||447|,C|downstream_gene_variant|MOD…
chrA05	19546193	C	T	ANN=T|synonymous_variant|LOW|BnaA05g26910D|BnaA05g26910D|transcript|BnaA05g26910D|protein_coding|5/5|c.1083G>A|p.Lys361Lys|1209/1260|1083/1134|361/377||,T|upstream_gene_variant|MODIFIER|BnaA05g26920D|BnaA05g26920D|transcript|BnaA05g26920D|protein_coding||c.-3483C>T|||||3483|,T|downstream_gene_variant|MODIFIER|BnaA05g26890D|BnaA05g26890D|transcript|BnaA05g26890D|protein_coding||c.*4482C>T|||||4208…
chrA05	19546291	G	A	ANN=A|synonymous_variant|LOW|BnaA05g26910D|BnaA05g26910D|transcript|BnaA05g26910D|protein_coding|4/5|c.1053C>T|p.Leu351Leu|1179/1260|1053/1134|351/377||,A|upstream_gene_variant|MODIFIER|BnaA05g26920D|BnaA05g26920D|transcript|BnaA05g26920D|protein_coding||c.-3385G>A|||||3385|,A|downstream_gene_variant|MODIFIER|BnaA05g26890D|BnaA05g26890D|transcript|BnaA05g26890D|protein_coding||c.*4580G>A|||||4306…
chrA05	19546315	G	A	ANN=A|synonymous_variant|LOW|BnaA05g26910D|BnaA05g26910D|transcript|BnaA05g26910D|protein_coding|4/5|c.1029C>T|p.Ile343Ile|1155/1260|1029/1134|343/377||,A|upstream_gene_variant|MODIFIER|BnaA05g26920D|BnaA05g26920D|transcript|BnaA05g26920D|protein_coding||c.-3361G>A|||||3361|,A|downstream_gene_variant|MODIFIER|BnaA05g26890D|BnaA05g26890D|transcript|BnaA05g26890D|protein_coding||c.*4604G>A|||||4330…
chrA05	19546321	G	A	ANN=A|synonymous_variant|LOW|BnaA05g26910D|BnaA05g26910D|transcript|BnaA05g26910D|protein_coding|4/5|c.1023C>T|p.Val341Val|1149/1260|1023/1134|341/377||,A|upstream_gene_variant|MODIFIER|BnaA05g26920D|BnaA05g26920D|transcript|BnaA05g26920D|protein_coding||c.-3355G>A|||||3355|,A|downstream_gene_variant|MODIFIER|BnaA05g26890D|BnaA05g26890D|transcript|BnaA05g26890D|protein_coding||c.*4610G>A|||||4336…
chrA05	19546366	A	G	ANN=G|synonymous_variant|LOW|BnaA05g26910D|BnaA05g26910D|transcript|BnaA05g26910D|protein_coding|4/5|c.978T>C|p.Ser326Ser|1104/1260|978/1134|326/377||,G|upstream_gene_variant|MODIFIER|BnaA05g26920D|BnaA05g26920D|transcript|BnaA05g26920D|protein_coding||c.-3310A>G|||||3310|,G|downstream_gene_variant|MODIFIER|BnaA05g26890D|BnaA05g26890D|transcript|BnaA05g26890D|protein_coding||c.*4655A>G|||||4381|,…
chrA05	19546372	T	C	ANN=C|synonymous_variant|LOW|BnaA05g26910D|BnaA05g26910D|transcript|BnaA05g26910D|protein_coding|4/5|c.972A>G|p.Pro324Pro|1098/1260|972/1134|324/377||,C|upstream_gene_variant|MODIFIER|BnaA05g26920D|BnaA05g26920D|transcript|BnaA05g26920D|protein_coding||c.-3304T>C|||||3304|,C|downstream_gene_variant|MODIFIER|BnaA05g26890D|BnaA05g26890D|transcript|BnaA05g26890D|protein_coding||c.*4661T>C|||||4387|,…
chrA05	19546414	T	C	ANN=C|synonymous_variant|LOW|BnaA05g26910D|BnaA05g26910D|transcript|BnaA05g26910D|protein_coding|4/5|c.930A>G|p.Gly310Gly|1056/1260|930/1134|310/377||,C|upstream_gene_variant|MODIFIER|BnaA05g26920D|BnaA05g26920D|transcript|BnaA05g26920D|protein_coding||c.-3262T>C|||||3262|,C|downstream_gene_variant|MODIFIER|BnaA05g26890D|BnaA05g26890D|transcript|BnaA05g26890D|protein_coding||c.*4703T>C|||||4429|,…
chrA05	19546465	C	T	ANN=T|synonymous_variant|LOW|BnaA05g26910D|BnaA05g26910D|transcript|BnaA05g26910D|protein_coding|4/5|c.879G>A|p.Lys293Lys|1005/1260|879/1134|293/377||,T|upstream_gene_variant|MODIFIER|BnaA05g26920D|BnaA05g26920D|transcript|BnaA05g26920D|protein_coding||c.-3211C>T|||||3211|,T|downstream_gene_variant|MODIFIER|BnaA05g26890D|BnaA05g26890D|transcript|BnaA05g26890D|protein_coding||c.*4754C>T|||||4480|,…
chrA05	19546471	G	A	ANN=A|synonymous_variant|LOW|BnaA05g26910D|BnaA05g26910D|transcript|BnaA05g26910D|protein_coding|4/5|c.873C>T|p.Ile291Ile|999/1260|873/1134|291/377||,A|upstream_gene_variant|MODIFIER|BnaA05g26920D|BnaA05g26920D|transcript|BnaA05g26920D|protein_coding||c.-3205G>A|||||3205|,A|downstream_gene_variant|MODIFIER|BnaA05g26890D|BnaA05g26890D|transcript|BnaA05g26890D|protein_coding||c.*4760G>A|||||4486|,A…
chrA05	19546507	C	T	ANN=T|synonymous_variant|LOW|BnaA05g26910D|BnaA05g26910D|transcript|BnaA05g26910D|protein_coding|4/5|c.837G>A|p.Thr279Thr|963/1260|837/1134|279/377||,T|upstream_gene_variant|MODIFIER|BnaA05g26920D|BnaA05g26920D|transcript|BnaA05g26920D|protein_coding||c.-3169C>T|||||3169|,T|downstream_gene_variant|MODIFIER|BnaA05g26890D|BnaA05g26890D|transcript|BnaA05g26890D|protein_coding||c.*4796C>T|||||4522|,T…
chrA05	19546516	G	A	ANN=A|synonymous_variant|LOW|BnaA05g26910D|BnaA05g26910D|transcript|BnaA05g26910D|protein_coding|4/5|c.828C>T|p.Ile276Ile|954/1260|828/1134|276/377||,A|upstream_gene_variant|MODIFIER|BnaA05g26920D|BnaA05g26920D|transcript|BnaA05g26920D|protein_coding||c.-3160G>A|||||3160|,A|downstream_gene_variant|MODIFIER|BnaA05g26890D|BnaA05g26890D|transcript|BnaA05g26890D|protein_coding||c.*4805G>A|||||4531|,A…
chrA05	19546564	G	A	ANN=A|synonymous_variant|LOW|BnaA05g26910D|BnaA05g26910D|transcript|BnaA05g26910D|protein_coding|4/5|c.780C>T|p.Pro260Pro|906/1260|780/1134|260/377||,A|upstream_gene_variant|MODIFIER|BnaA05g26920D|BnaA05g26920D|transcript|BnaA05g26920D|protein_coding||c.-3112G>A|||||3112|,A|downstream_gene_variant|MODIFIER|BnaA05g26890D|BnaA05g26890D|transcript|BnaA05g26890D|protein_coding||c.*4853G>A|||||4579|,A…
chrA05	19546567	A	G	ANN=G|synonymous_variant|LOW|BnaA05g26910D|BnaA05g26910D|transcript|BnaA05g26910D|protein_coding|4/5|c.777T>C|p.Cys259Cys|903/1260|777/1134|259/377||,G|upstream_gene_variant|MODIFIER|BnaA05g26920D|BnaA05g26920D|transcript|BnaA05g26920D|protein_coding||c.-3109A>G|||||3109|,G|downstream_gene_variant|MODIFIER|BnaA05g26890D|BnaA05g26890D|transcript|BnaA05g26890D|protein_coding||c.*4856A>G|||||4582|,G…
chrA05	19546588	G	A	ANN=A|synonymous_variant|LOW|BnaA05g26910D|BnaA05g26910D|transcript|BnaA05g26910D|protein_coding|4/5|c.756C>T|p.Ile252Ile|882/1260|756/1134|252/377||,A|upstream_gene_variant|MODIFIER|BnaA05g26920D|BnaA05g26920D|transcript|BnaA05g26920D|protein_coding||c.-3088G>A|||||3088|,A|downstream_gene_variant|MODIFIER|BnaA05g26890D|BnaA05g26890D|transcript|BnaA05g26890D|protein_coding||c.*4877G>A|||||4603|,A…
chrA05	19546591	G	A	ANN=A|synonymous_variant|LOW|BnaA05g26910D|BnaA05g26910D|transcript|BnaA05g26910D|protein_coding|4/5|c.753C>T|p.Thr251Thr|879/1260|753/1134|251/377||,A|upstream_gene_variant|MODIFIER|BnaA05g26920D|BnaA05g26920D|transcript|BnaA05g26920D|protein_coding||c.-3085G>A|||||3085|,A|downstream_gene_variant|MODIFIER|BnaA05g26890D|BnaA05g26890D|transcript|BnaA05g26890D|protein_coding||c.*4880G>A|||||4606|,A…
chrA05	19546648	T	C	ANN=C|synonymous_variant|LOW|BnaA05g26910D|BnaA05g26910D|transcript|BnaA05g26910D|protein_coding|4/5|c.696A>G|p.Ala232Ala|822/1260|696/1134|232/377||,C|upstream_gene_variant|MODIFIER|BnaA05g26920D|BnaA05g26920D|transcript|BnaA05g26920D|protein_coding||c.-3028T>C|||||3028|,C|downstream_gene_variant|MODIFIER|BnaA05g26890D|BnaA05g26890D|transcript|BnaA05g26890D|protein_coding||c.*4937T>C|||||4663|,C…
chrA05	19546657	C	T	ANN=T|missense_variant|MODERATE|BnaA05g26910D|BnaA05g26910D|transcript|BnaA05g26910D|protein_coding|4/5|c.687G>A|p.Met229Ile|813/1260|687/1134|229/377||,T|upstream_gene_variant|MODIFIER|BnaA05g26920D|BnaA05g26920D|transcript|BnaA05g26920D|protein_coding||c.-3019C>T|||||3019|,T|downstream_gene_variant|MODIFIER|BnaA05g26890D|BnaA05g26890D|transcript|BnaA05g26890D|protein_coding||c.*4946C>T|||||4672…
chrA05	19546693	T	C	ANN=C|synonymous_variant|LOW|BnaA05g26910D|BnaA05g26910D|transcript|BnaA05g26910D|protein_coding|4/5|c.651A>G|p.Lys217Lys|777/1260|651/1134|217/377||,C|upstream_gene_variant|MODIFIER|BnaA05g26920D|BnaA05g26920D|transcript|BnaA05g26920D|protein_coding||c.-2983T>C|||||2983|,C|downstream_gene_variant|MODIFIER|BnaA05g26890D|BnaA05g26890D|transcript|BnaA05g26890D|protein_coding||c.*4982T>C|||||4708|,C…
chrA05	19546732	G	T	ANN=T|synonymous_variant|LOW|BnaA05g26910D|BnaA05g26910D|transcript|BnaA05g26910D|protein_coding|4/5|c.612C>A|p.Thr204Thr|738/1260|612/1134|204/377||,T|upstream_gene_variant|MODIFIER|BnaA05g26920D|BnaA05g26920D|transcript|BnaA05g26920D|protein_coding||c.-2944G>T|||||2944|,T|downstream_gene_variant|MODIFIER|BnaA05g26890D|BnaA05g26890D|transcript|BnaA05g26890D|protein_coding||c.*5021G>T|||||4747|,T…
chrA05	19546747	A	G	ANN=G|synonymous_variant|LOW|BnaA05g26910D|BnaA05g26910D|transcript|BnaA05g26910D|protein_coding|4/5|c.597T>C|p.Gly199Gly|723/1260|597/1134|199/377||,G|upstream_gene_variant|MODIFIER|BnaA05g26920D|BnaA05g26920D|transcript|BnaA05g26920D|protein_coding||c.-2929A>G|||||2929|,G|downstream_gene_variant|MODIFIER|BnaA05g26890D|BnaA05g26890D|transcript|BnaA05g26890D|protein_coding||c.*5036A>G|||||4762|,G…
chrA05	19546756	G	T	ANN=T|synonymous_variant|LOW|BnaA05g26910D|BnaA05g26910D|transcript|BnaA05g26910D|protein_coding|4/5|c.588C>A|p.Thr196Thr|714/1260|588/1134|196/377||,T|upstream_gene_variant|MODIFIER|BnaA05g26920D|BnaA05g26920D|transcript|BnaA05g26920D|protein_coding||c.-2920G>T|||||2920|,T|downstream_gene_variant|MODIFIER|BnaA05g26890D|BnaA05g26890D|transcript|BnaA05g26890D|protein_coding||c.*5045G>T|||||4771|,T…
chrA05	19546762	G	A	ANN=A|synonymous_variant|LOW|BnaA05g26910D|BnaA05g26910D|transcript|BnaA05g26910D|protein_coding|4/5|c.582C>T|p.Ile194Ile|708/1260|582/1134|194/377||,A|upstream_gene_variant|MODIFIER|BnaA05g26920D|BnaA05g26920D|transcript|BnaA05g26920D|protein_coding||c.-2914G>A|||||2914|,A|downstream_gene_variant|MODIFIER|BnaA05g26890D|BnaA05g26890D|transcript|BnaA05g26890D|protein_coding||c.*5051G>A|||||4777|,A…
chrA05	19546789	A	G	ANN=G|synonymous_variant|LOW|BnaA05g26910D|BnaA05g26910D|transcript|BnaA05g26910D|protein_coding|4/5|c.555T>C|p.Arg185Arg|681/1260|555/1134|185/377||,G|upstream_gene_variant|MODIFIER|BnaA05g26920D|BnaA05g26920D|transcript|BnaA05g26920D|protein_coding||c.-2887A>G|||||2887|,G|downstream_gene_variant|MODIFIER|BnaA05g26890D|BnaA05g26890D|transcript|BnaA05g26890D|protein_coding||c.*5078A>G|||||4804|,G…
chrA05	19546825	G	A	ANN=A|synonymous_variant|LOW|BnaA05g26910D|BnaA05g26910D|transcript|BnaA05g26910D|protein_coding|4/5|c.519C>T|p.Leu173Leu|645/1260|519/1134|173/377||,A|upstream_gene_variant|MODIFIER|BnaA05g26920D|BnaA05g26920D|transcript|BnaA05g26920D|protein_coding||c.-2851G>A|||||2851|,A|downstream_gene_variant|MODIFIER|BnaA05g26890D|BnaA05g26890D|transcript|BnaA05g26890D|protein_coding||c.*5114G>A|||||4840|,A…
chrA05	19546852	A	C	ANN=C|synonymous_variant|LOW|BnaA05g26910D|BnaA05g26910D|transcript|BnaA05g26910D|protein_coding|4/5|c.492T>G|p.Thr164Thr|618/1260|492/1134|164/377||,C|upstream_gene_variant|MODIFIER|BnaA05g26920D|BnaA05g26920D|transcript|BnaA05g26920D|protein_coding||c.-2824A>C|||||2824|,C|downstream_gene_variant|MODIFIER|BnaA05g26890D|BnaA05g26890D|transcript|BnaA05g26890D|protein_coding||c.*5141A>C|||||4867|,C…
chrA05	19546876	A	G	ANN=G|synonymous_variant|LOW|BnaA05g26910D|BnaA05g26910D|transcript|BnaA05g26910D|protein_coding|4/5|c.468T>C|p.Asp156Asp|594/1260|468/1134|156/377||,G|upstream_gene_variant|MODIFIER|BnaA05g26920D|BnaA05g26920D|transcript|BnaA05g26920D|protein_coding||c.-2800A>G|||||2800|,G|downstream_gene_variant|MODIFIER|BnaA05g26890D|BnaA05g26890D|transcript|BnaA05g26890D|protein_coding||c.*5165A>G|||||4891|,G…
chrA05	19546882	C	T	ANN=T|synonymous_variant|LOW|BnaA05g26910D|BnaA05g26910D|transcript|BnaA05g26910D|protein_coding|4/5|c.462G>A|p.Val154Val|588/1260|462/1134|154/377||,T|upstream_gene_variant|MODIFIER|BnaA05g26920D|BnaA05g26920D|transcript|BnaA05g26920D|protein_coding||c.-2794C>T|||||2794|,T|downstream_gene_variant|MODIFIER|BnaA05g26890D|BnaA05g26890D|transcript|BnaA05g26890D|protein_coding||c.*5171C>T|||||4897|,T…
chrA05	19547411	A	G	ANN=G|synonymous_variant|LOW|BnaA05g26910D|BnaA05g26910D|transcript|BnaA05g26910D|protein_coding|3/5|c.312T>C|p.Pro104Pro|438/1260|312/1134|104/377||,G|upstream_gene_variant|MODIFIER|BnaA05g26920D|BnaA05g26920D|transcript|BnaA05g26920D|protein_coding||c.-2265A>G|||||2265|,G|downstream_gene_variant|MODIFIER|BnaA05g26900D|BnaA05g26900D|transcript|BnaA05g26900D|protein_coding||c.*2035A>G|||||1698|
chrA05	19547414	G	A	ANN=A|synonymous_variant|LOW|BnaA05g26910D|BnaA05g26910D|transcript|BnaA05g26910D|protein_coding|3/5|c.309C>T|p.His103His|435/1260|309/1134|103/377||,A|upstream_gene_variant|MODIFIER|BnaA05g26920D|BnaA05g26920D|transcript|BnaA05g26920D|protein_coding||c.-2262G>A|||||2262|,A|downstream_gene_variant|MODIFIER|BnaA05g26900D|BnaA05g26900D|transcript|BnaA05g26900D|protein_coding||c.*2038G>A|||||1701|
chrA05	19547438	C	T	ANN=T|synonymous_variant|LOW|BnaA05g26910D|BnaA05g26910D|transcript|BnaA05g26910D|protein_coding|3/5|c.285G>A|p.Glu95Glu|411/1260|285/1134|95/377||,T|upstream_gene_variant|MODIFIER|BnaA05g26920D|BnaA05g26920D|transcript|BnaA05g26920D|protein_coding||c.-2238C>T|||||2238|,T|downstream_gene_variant|MODIFIER|BnaA05g26900D|BnaA05g26900D|transcript|BnaA05g26900D|protein_coding||c.*2062C>T|||||1725|
chrA05	19547446	G	A	ANN=A|missense_variant|MODERATE|BnaA05g26910D|BnaA05g26910D|transcript|BnaA05g26910D|protein_coding|3/5|c.277C>T|p.His93Tyr|403/1260|277/1134|93/377||,A|upstream_gene_variant|MODIFIER|BnaA05g26920D|BnaA05g26920D|transcript|BnaA05g26920D|protein_coding||c.-2230G>A|||||2230|,A|downstream_gene_variant|MODIFIER|BnaA05g26900D|BnaA05g26900D|transcript|BnaA05g26900D|protein_coding||c.*2070G>A|||||1733|
chrA05	19547492	A	G	ANN=G|synonymous_variant|LOW|BnaA05g26910D|BnaA05g26910D|transcript|BnaA05g26910D|protein_coding|3/5|c.231T>C|p.Ile77Ile|357/1260|231/1134|77/377||,G|upstream_gene_variant|MODIFIER|BnaA05g26920D|BnaA05g26920D|transcript|BnaA05g26920D|protein_coding||c.-2184A>G|||||2184|,G|downstream_gene_variant|MODIFIER|BnaA05g26900D|BnaA05g26900D|transcript|BnaA05g26900D|protein_coding||c.*2116A>G|||||1779|
chrA05	19547505	A	G	ANN=G|missense_variant|MODERATE|BnaA05g26910D|BnaA05g26910D|transcript|BnaA05g26910D|protein_coding|3/5|c.218T>C|p.Ile73Thr|344/1260|218/1134|73/377||,G|upstream_gene_variant|MODIFIER|BnaA05g26920D|BnaA05g26920D|transcript|BnaA05g26920D|protein_coding||c.-2171A>G|||||2171|,G|downstream_gene_variant|MODIFIER|BnaA05g26900D|BnaA05g26900D|transcript|BnaA05g26900D|protein_coding||c.*2129A>G|||||1792|
chrA05	19547510	A	G	ANN=G|synonymous_variant|LOW|BnaA05g26910D|BnaA05g26910D|transcript|BnaA05g26910D|protein_coding|3/5|c.213T>C|p.Tyr71Tyr|339/1260|213/1134|71/377||,G|upstream_gene_variant|MODIFIER|BnaA05g26920D|BnaA05g26920D|transcript|BnaA05g26920D|protein_coding||c.-2166A>G|||||2166|,G|downstream_gene_variant|MODIFIER|BnaA05g26900D|BnaA05g26900D|transcript|BnaA05g26900D|protein_coding||c.*2134A>G|||||1797|
chrA05	19547516	A	G	ANN=G|synonymous_variant|LOW|BnaA05g26910D|BnaA05g26910D|transcript|BnaA05g26910D|protein_coding|3/5|c.207T>C|p.Leu69Leu|333/1260|207/1134|69/377||,G|upstream_gene_variant|MODIFIER|BnaA05g26920D|BnaA05g26920D|transcript|BnaA05g26920D|protein_coding||c.-2160A>G|||||2160|,G|downstream_gene_variant|MODIFIER|BnaA05g26900D|BnaA05g26900D|transcript|BnaA05g26900D|protein_coding||c.*2140A>G|||||1803|
chrA05	19547564	A	G	ANN=G|synonymous_variant|LOW|BnaA05g26910D|BnaA05g26910D|transcript|BnaA05g26910D|protein_coding|3/5|c.159T>C|p.Asp53Asp|285/1260|159/1134|53/377||,G|upstream_gene_variant|MODIFIER|BnaA05g26920D|BnaA05g26920D|transcript|BnaA05g26920D|protein_coding||c.-2112A>G|||||2112|,G|downstream_gene_variant|MODIFIER|BnaA05g26900D|BnaA05g26900D|transcript|BnaA05g26900D|protein_coding||c.*2188A>G|||||1851|
chrA05	19547684	A	T	ANN=T|upstream_gene_variant|MODIFIER|BnaA05g26920D|BnaA05g26920D|transcript|BnaA05g26920D|protein_coding||c.-1992A>T|||||1992|,T|downstream_gene_variant|MODIFIER|BnaA05g26900D|BnaA05g26900D|transcript|BnaA05g26900D|protein_coding||c.*2308A>T|||||1971|,T|intron_variant|MODIFIER|BnaA05g26910D|BnaA05g26910D|transcript|BnaA05g26910D|protein_coding|2/4|c.61-22T>A||||||
chrA05	19547687	G	A	ANN=A|upstream_gene_variant|MODIFIER|BnaA05g26920D|BnaA05g26920D|transcript|BnaA05g26920D|protein_coding||c.-1989G>A|||||1989|,A|downstream_gene_variant|MODIFIER|BnaA05g26900D|BnaA05g26900D|transcript|BnaA05g26900D|protein_coding||c.*2311G>A|||||1974|,A|intron_variant|MODIFIER|BnaA05g26910D|BnaA05g26910D|transcript|BnaA05g26910D|protein_coding|2/4|c.61-25C>T||||||
chrA05	19547704	G	C	ANN=C|upstream_gene_variant|MODIFIER|BnaA05g26920D|BnaA05g26920D|transcript|BnaA05g26920D|protein_coding||c.-1972G>C|||||1972|,C|downstream_gene_variant|MODIFIER|BnaA05g26900D|BnaA05g26900D|transcript|BnaA05g26900D|protein_coding||c.*2328G>C|||||1991|,C|intron_variant|MODIFIER|BnaA05g26910D|BnaA05g26910D|transcript|BnaA05g26910D|protein_coding|2/4|c.61-42C>G||||||
chrA05	19548195	C	A	ANN=A|splice_acceptor_variant&intron_variant|HIGH|BnaA05g26910D|BnaA05g26910D|transcript|BnaA05g26910D|protein_coding|1/4|c.-21-1G>T||||||,A|upstream_gene_variant|MODIFIER|BnaA05g26920D|BnaA05g26920D|transcript|BnaA05g26920D|protein_coding||c.-1481C>A|||||1481|,A|downstream_gene_variant|MODIFIER|BnaA05g26900D|BnaA05g26900D|transcript|BnaA05g26900D|protein_coding||c.*2819C>A|||||2482|	LOF=(BnaA05g26910D|BnaA05g26910D|1|1.00)
chrA05	19548216	A	T	ANN=T|upstream_gene_variant|MODIFIER|BnaA05g26920D|BnaA05g26920D|transcript|BnaA05g26920D|protein_coding||c.-1460A>T|||||1460|,T|downstream_gene_variant|MODIFIER|BnaA05g26900D|BnaA05g26900D|transcript|BnaA05g26900D|protein_coding||c.*2840A>T|||||2503|,T|intron_variant|MODIFIER|BnaA05g26910D|BnaA05g26910D|transcript|BnaA05g26910D|protein_coding|1/4|c.-21-22T>A||||||
chrA05	19548261	C	A	ANN=A|upstream_gene_variant|MODIFIER|BnaA05g26920D|BnaA05g26920D|transcript|BnaA05g26920D|protein_coding||c.-1415C>A|||||1415|,A|downstream_gene_variant|MODIFIER|BnaA05g26900D|BnaA05g26900D|transcript|BnaA05g26900D|protein_coding||c.*2885C>A|||||2548|,A|intron_variant|MODIFIER|BnaA05g26910D|BnaA05g26910D|transcript|BnaA05g26910D|protein_coding|1/4|c.-21-67G>T||||||
chrA05	19548266	G	A	ANN=A|upstream_gene_variant|MODIFIER|BnaA05g26920D|BnaA05g26920D|transcript|BnaA05g26920D|protein_coding||c.-1410G>A|||||1410|,A|downstream_gene_variant|MODIFIER|BnaA05g26900D|BnaA05g26900D|transcript|BnaA05g26900D|protein_coding||c.*2890G>A|||||2553|,A|intron_variant|MODIFIER|BnaA05g26910D|BnaA05g26910D|transcript|BnaA05g26910D|protein_coding|1/4|c.-21-72C>T||||||
chrA05	19548310	T	C	ANN=C|upstream_gene_variant|MODIFIER|BnaA05g26920D|BnaA05g26920D|transcript|BnaA05g26920D|protein_coding||c.-1366T>C|||||1366|,C|downstream_gene_variant|MODIFIER|BnaA05g26900D|BnaA05g26900D|transcript|BnaA05g26900D|protein_coding||c.*2934T>C|||||2597|,C|intron_variant|MODIFIER|BnaA05g26910D|BnaA05g26910D|transcript|BnaA05g26910D|protein_coding|1/4|c.-22+37A>G||||||
chrA05	19548333	G	T	ANN=T|upstream_gene_variant|MODIFIER|BnaA05g26920D|BnaA05g26920D|transcript|BnaA05g26920D|protein_coding||c.-1343G>T|||||1343|,T|downstream_gene_variant|MODIFIER|BnaA05g26900D|BnaA05g26900D|transcript|BnaA05g26900D|protein_coding||c.*2957G>T|||||2620|,T|intron_variant|MODIFIER|BnaA05g26910D|BnaA05g26910D|transcript|BnaA05g26910D|protein_coding|1/4|c.-22+14C>A||||||
chrA05	19548338	C	T	ANN=T|upstream_gene_variant|MODIFIER|BnaA05g26920D|BnaA05g26920D|transcript|BnaA05g26920D|protein_coding||c.-1338C>T|||||1338|,T|downstream_gene_variant|MODIFIER|BnaA05g26900D|BnaA05g26900D|transcript|BnaA05g26900D|protein_coding||c.*2962C>T|||||2625|,T|intron_variant|MODIFIER|BnaA05g26910D|BnaA05g26910D|transcript|BnaA05g26910D|protein_coding|1/4|c.-22+9G>A||||||
chrA05	19548366	A	G	ANN=G|5_prime_UTR_variant|MODIFIER|BnaA05g26910D|BnaA05g26910D|transcript|BnaA05g26910D|protein_coding|1/5|c.-41T>C|||||193|,G|upstream_gene_variant|MODIFIER|BnaA05g26920D|BnaA05g26920D|transcript|BnaA05g26920D|protein_coding||c.-1310A>G|||||1310|,G|downstream_gene_variant|MODIFIER|BnaA05g26900D|BnaA05g26900D|transcript|BnaA05g26900D|protein_coding||c.*2990A>G|||||2653|
chrA05	19548368	G	A	ANN=A|5_prime_UTR_variant|MODIFIER|BnaA05g26910D|BnaA05g26910D|transcript|BnaA05g26910D|protein_coding|1/5|c.-43C>T|||||195|,A|upstream_gene_variant|MODIFIER|BnaA05g26920D|BnaA05g26920D|transcript|BnaA05g26920D|protein_coding||c.-1308G>A|||||1308|,A|downstream_gene_variant|MODIFIER|BnaA05g26900D|BnaA05g26900D|transcript|BnaA05g26900D|protein_coding||c.*2992G>A|||||2655|
chrA05	19548376	A	T	ANN=T|5_prime_UTR_variant|MODIFIER|BnaA05g26910D|BnaA05g26910D|transcript|BnaA05g26910D|protein_coding|1/5|c.-51T>A|||||203|,T|upstream_gene_variant|MODIFIER|BnaA05g26920D|BnaA05g26920D|transcript|BnaA05g26920D|protein_coding||c.-1300A>T|||||1300|,T|downstream_gene_variant|MODIFIER|BnaA05g26900D|BnaA05g26900D|transcript|BnaA05g26900D|protein_coding||c.*3000A>T|||||2663|
chrA05	19548379	G	A	ANN=A|5_prime_UTR_premature_start_codon_gain_variant|LOW|BnaA05g26910D|BnaA05g26910D|transcript|BnaA05g26910D|protein_coding|1/5|c.-54C>T||||||,A|5_prime_UTR_variant|MODIFIER|BnaA05g26910D|BnaA05g26910D|transcript|BnaA05g26910D|protein_coding|1/5|c.-54C>T|||||206|,A|upstream_gene_variant|MODIFIER|BnaA05g26920D|BnaA05g26920D|transcript|BnaA05g26920D|protein_coding||c.-1297G>A|||||1297|,A|downstrea…
chrA05	19548390	T	C	ANN=C|5_prime_UTR_variant|MODIFIER|BnaA05g26910D|BnaA05g26910D|transcript|BnaA05g26910D|protein_coding|1/5|c.-65A>G|||||217|,C|upstream_gene_variant|MODIFIER|BnaA05g26920D|BnaA05g26920D|transcript|BnaA05g26920D|protein_coding||c.-1286T>C|||||1286|,C|downstream_gene_variant|MODIFIER|BnaA05g26900D|BnaA05g26900D|transcript|BnaA05g26900D|protein_coding||c.*3014T>C|||||2677|
chrA05	19548394	T	C	ANN=C|5_prime_UTR_variant|MODIFIER|BnaA05g26910D|BnaA05g26910D|transcript|BnaA05g26910D|protein_coding|1/5|c.-69A>G|||||221|,C|upstream_gene_variant|MODIFIER|BnaA05g26920D|BnaA05g26920D|transcript|BnaA05g26920D|protein_coding||c.-1282T>C|||||1282|,C|downstream_gene_variant|MODIFIER|BnaA05g26900D|BnaA05g26900D|transcript|BnaA05g26900D|protein_coding||c.*3018T>C|||||2681|
chrA05	19548402	G	A	ANN=A|5_prime_UTR_variant|MODIFIER|BnaA05g26910D|BnaA05g26910D|transcript|BnaA05g26910D|protein_coding|1/5|c.-77C>T|||||229|,A|upstream_gene_variant|MODIFIER|BnaA05g26920D|BnaA05g26920D|transcript|BnaA05g26920D|protein_coding||c.-1274G>A|||||1274|,A|downstream_gene_variant|MODIFIER|BnaA05g26900D|BnaA05g26900D|transcript|BnaA05g26900D|protein_coding||c.*3026G>A|||||2689|
chrA05	19548419	C	T	ANN=T|5_prime_UTR_variant|MODIFIER|BnaA05g26910D|BnaA05g26910D|transcript|BnaA05g26910D|protein_coding|1/5|c.-94G>A|||||246|,T|upstream_gene_variant|MODIFIER|BnaA05g26920D|BnaA05g26920D|transcript|BnaA05g26920D|protein_coding||c.-1257C>T|||||1257|,T|downstream_gene_variant|MODIFIER|BnaA05g26900D|BnaA05g26900D|transcript|BnaA05g26900D|protein_coding||c.*3043C>T|||||2706|
chrA05	19548422	C	T	ANN=T|5_prime_UTR_variant|MODIFIER|BnaA05g26910D|BnaA05g26910D|transcript|BnaA05g26910D|protein_coding|1/5|c.-97G>A|||||249|,T|upstream_gene_variant|MODIFIER|BnaA05g26920D|BnaA05g26920D|transcript|BnaA05g26920D|protein_coding||c.-1254C>T|||||1254|,T|downstream_gene_variant|MODIFIER|BnaA05g26900D|BnaA05g26900D|transcript|BnaA05g26900D|protein_coding||c.*3046C>T|||||2709|
chrA05	19548433	T	G	ANN=G|5_prime_UTR_variant|MODIFIER|BnaA05g26910D|BnaA05g26910D|transcript|BnaA05g26910D|protein_coding|1/5|c.-108A>C|||||260|,G|upstream_gene_variant|MODIFIER|BnaA05g26920D|BnaA05g26920D|transcript|BnaA05g26920D|protein_coding||c.-1243T>G|||||1243|,G|downstream_gene_variant|MODIFIER|BnaA05g26900D|BnaA05g26900D|transcript|BnaA05g26900D|protein_coding||c.*3057T>G|||||2720|
chrA05	19548445	C	T	ANN=T|5_prime_UTR_variant|MODIFIER|BnaA05g26910D|BnaA05g26910D|transcript|BnaA05g26910D|protein_coding|1/5|c.-120G>A|||||272|,T|upstream_gene_variant|MODIFIER|BnaA05g26920D|BnaA05g26920D|transcript|BnaA05g26920D|protein_coding||c.-1231C>T|||||1231|,T|downstream_gene_variant|MODIFIER|BnaA05g26900D|BnaA05g26900D|transcript|BnaA05g26900D|protein_coding||c.*3069C>T|||||2732|
chrA06	4057702	G	T	ANN=T|3_prime_UTR_variant|MODIFIER|BnaA06g07560D|BnaA06g07560D|transcript|BnaA06g07560D|protein_coding|9/9|c.*208C>A|||||208|,T|upstream_gene_variant|MODIFIER|BnaA06g07540D|BnaA06g07540D|transcript|BnaA06g07540D|protein_coding||c.-1699C>A|||||1699|WARNING_TRANSCRIPT_MULTIPLE_STOP_CODONS,T|upstream_gene_variant|MODIFIER|BnaA06g07550D|BnaA06g07550D|transcript|BnaA06g07550D|protein_coding||c.-424C>A…
chrA06	4057707	G	T	ANN=T|3_prime_UTR_variant|MODIFIER|BnaA06g07560D|BnaA06g07560D|transcript|BnaA06g07560D|protein_coding|9/9|c.*203C>A|||||203|,T|upstream_gene_variant|MODIFIER|BnaA06g07540D|BnaA06g07540D|transcript|BnaA06g07540D|protein_coding||c.-1704C>A|||||1704|WARNING_TRANSCRIPT_MULTIPLE_STOP_CODONS,T|upstream_gene_variant|MODIFIER|BnaA06g07550D|BnaA06g07550D|transcript|BnaA06g07550D|protein_coding||c.-429C>A…
chrA06	4057720	G	T	ANN=T|3_prime_UTR_variant|MODIFIER|BnaA06g07560D|BnaA06g07560D|transcript|BnaA06g07560D|protein_coding|9/9|c.*190C>A|||||190|,T|upstream_gene_variant|MODIFIER|BnaA06g07540D|BnaA06g07540D|transcript|BnaA06g07540D|protein_coding||c.-1717C>A|||||1717|WARNING_TRANSCRIPT_MULTIPLE_STOP_CODONS,T|upstream_gene_variant|MODIFIER|BnaA06g07550D|BnaA06g07550D|transcript|BnaA06g07550D|protein_coding||c.-442C>A…
chrA06	4057725	G	T	ANN=T|3_prime_UTR_variant|MODIFIER|BnaA06g07560D|BnaA06g07560D|transcript|BnaA06g07560D|protein_coding|9/9|c.*185C>A|||||185|,T|upstream_gene_variant|MODIFIER|BnaA06g07540D|BnaA06g07540D|transcript|BnaA06g07540D|protein_coding||c.-1722C>A|||||1722|WARNING_TRANSCRIPT_MULTIPLE_STOP_CODONS,T|upstream_gene_variant|MODIFIER|BnaA06g07550D|BnaA06g07550D|transcript|BnaA06g07550D|protein_coding||c.-447C>A…
chrA06	4057779	A	T	ANN=T|3_prime_UTR_variant|MODIFIER|BnaA06g07560D|BnaA06g07560D|transcript|BnaA06g07560D|protein_coding|9/9|c.*131T>A|||||131|,T|upstream_gene_variant|MODIFIER|BnaA06g07540D|BnaA06g07540D|transcript|BnaA06g07540D|protein_coding||c.-1776T>A|||||1776|WARNING_TRANSCRIPT_MULTIPLE_STOP_CODONS,T|upstream_gene_variant|MODIFIER|BnaA06g07550D|BnaA06g07550D|transcript|BnaA06g07550D|protein_coding||c.-501T>A…
chrA06	4057943	A	G	ANN=G|synonymous_variant|LOW|BnaA06g07560D|BnaA06g07560D|transcript|BnaA06g07560D|protein_coding|9/9|c.1251T>C|p.Cys417Cys|1524/1782|1251/1284|417/427||,G|upstream_gene_variant|MODIFIER|BnaA06g07540D|BnaA06g07540D|transcript|BnaA06g07540D|protein_coding||c.-1940T>C|||||1940|WARNING_TRANSCRIPT_MULTIPLE_STOP_CODONS,G|upstream_gene_variant|MODIFIER|BnaA06g07550D|BnaA06g07550D|transcript|BnaA06g07550…
chrA06	4058222	G	C	ANN=C|upstream_gene_variant|MODIFIER|BnaA06g07540D|BnaA06g07540D|transcript|BnaA06g07540D|protein_coding||c.-2219C>G|||||2219|WARNING_TRANSCRIPT_MULTIPLE_STOP_CODONS,C|upstream_gene_variant|MODIFIER|BnaA06g07550D|BnaA06g07550D|transcript|BnaA06g07550D|protein_coding||c.-944C>G|||||759|,C|downstream_gene_variant|MODIFIER|BnaA06g07530D|BnaA06g07530D|transcript|BnaA06g07530D|protein_coding||c.*3528G…
chrA06	4058261	T	G	ANN=G|upstream_gene_variant|MODIFIER|BnaA06g07540D|BnaA06g07540D|transcript|BnaA06g07540D|protein_coding||c.-2258A>C|||||2258|WARNING_TRANSCRIPT_MULTIPLE_STOP_CODONS,G|upstream_gene_variant|MODIFIER|BnaA06g07550D|BnaA06g07550D|transcript|BnaA06g07550D|protein_coding||c.-983A>C|||||798|,G|downstream_gene_variant|MODIFIER|BnaA06g07530D|BnaA06g07530D|transcript|BnaA06g07530D|protein_coding||c.*3567T…
chrA06	4058584	C	A	ANN=A|upstream_gene_variant|MODIFIER|BnaA06g07540D|BnaA06g07540D|transcript|BnaA06g07540D|protein_coding||c.-2581G>T|||||2581|WARNING_TRANSCRIPT_MULTIPLE_STOP_CODONS,A|upstream_gene_variant|MODIFIER|BnaA06g07550D|BnaA06g07550D|transcript|BnaA06g07550D|protein_coding||c.-1306G>T|||||1121|,A|downstream_gene_variant|MODIFIER|BnaA06g07530D|BnaA06g07530D|transcript|BnaA06g07530D|protein_coding||c.*389…
chrA06	4058595	A	C	ANN=C|upstream_gene_variant|MODIFIER|BnaA06g07540D|BnaA06g07540D|transcript|BnaA06g07540D|protein_coding||c.-2592T>G|||||2592|WARNING_TRANSCRIPT_MULTIPLE_STOP_CODONS,C|upstream_gene_variant|MODIFIER|BnaA06g07550D|BnaA06g07550D|transcript|BnaA06g07550D|protein_coding||c.-1317T>G|||||1132|,C|downstream_gene_variant|MODIFIER|BnaA06g07530D|BnaA06g07530D|transcript|BnaA06g07530D|protein_coding||c.*390…
chrA06	4058979	G	A	ANN=A|upstream_gene_variant|MODIFIER|BnaA06g07540D|BnaA06g07540D|transcript|BnaA06g07540D|protein_coding||c.-2976C>T|||||2976|WARNING_TRANSCRIPT_MULTIPLE_STOP_CODONS,A|upstream_gene_variant|MODIFIER|BnaA06g07550D|BnaA06g07550D|transcript|BnaA06g07550D|protein_coding||c.-1701C>T|||||1516|,A|downstream_gene_variant|MODIFIER|BnaA06g07530D|BnaA06g07530D|transcript|BnaA06g07530D|protein_coding||c.*428…
chrA06	4059007	T	A	ANN=A|upstream_gene_variant|MODIFIER|BnaA06g07540D|BnaA06g07540D|transcript|BnaA06g07540D|protein_coding||c.-3004A>T|||||3004|WARNING_TRANSCRIPT_MULTIPLE_STOP_CODONS,A|upstream_gene_variant|MODIFIER|BnaA06g07550D|BnaA06g07550D|transcript|BnaA06g07550D|protein_coding||c.-1729A>T|||||1544|,A|downstream_gene_variant|MODIFIER|BnaA06g07530D|BnaA06g07530D|transcript|BnaA06g07530D|protein_coding||c.*431…
chrA06	4059032	G	T	ANN=T|upstream_gene_variant|MODIFIER|BnaA06g07540D|BnaA06g07540D|transcript|BnaA06g07540D|protein_coding||c.-3029C>A|||||3029|WARNING_TRANSCRIPT_MULTIPLE_STOP_CODONS,T|upstream_gene_variant|MODIFIER|BnaA06g07550D|BnaA06g07550D|transcript|BnaA06g07550D|protein_coding||c.-1754C>A|||||1569|,T|downstream_gene_variant|MODIFIER|BnaA06g07530D|BnaA06g07530D|transcript|BnaA06g07530D|protein_coding||c.*433…
chrA06	4059038	G	T	ANN=T|upstream_gene_variant|MODIFIER|BnaA06g07540D|BnaA06g07540D|transcript|BnaA06g07540D|protein_coding||c.-3035C>A|||||3035|WARNING_TRANSCRIPT_MULTIPLE_STOP_CODONS,T|upstream_gene_variant|MODIFIER|BnaA06g07550D|BnaA06g07550D|transcript|BnaA06g07550D|protein_coding||c.-1760C>A|||||1575|,T|downstream_gene_variant|MODIFIER|BnaA06g07530D|BnaA06g07530D|transcript|BnaA06g07530D|protein_coding||c.*434…
chrA06	4059043	T	C	ANN=C|upstream_gene_variant|MODIFIER|BnaA06g07540D|BnaA06g07540D|transcript|BnaA06g07540D|protein_coding||c.-3040A>G|||||3040|WARNING_TRANSCRIPT_MULTIPLE_STOP_CODONS,C|upstream_gene_variant|MODIFIER|BnaA06g07550D|BnaA06g07550D|transcript|BnaA06g07550D|protein_coding||c.-1765A>G|||||1580|,C|downstream_gene_variant|MODIFIER|BnaA06g07530D|BnaA06g07530D|transcript|BnaA06g07530D|protein_coding||c.*434…
chrA06	4059162	C	T	ANN=T|upstream_gene_variant|MODIFIER|BnaA06g07540D|BnaA06g07540D|transcript|BnaA06g07540D|protein_coding||c.-3159G>A|||||3159|WARNING_TRANSCRIPT_MULTIPLE_STOP_CODONS,T|upstream_gene_variant|MODIFIER|BnaA06g07550D|BnaA06g07550D|transcript|BnaA06g07550D|protein_coding||c.-1884G>A|||||1699|,T|downstream_gene_variant|MODIFIER|BnaA06g07530D|BnaA06g07530D|transcript|BnaA06g07530D|protein_coding||c.*446…
chrA06	4059199	A	C	ANN=C|upstream_gene_variant|MODIFIER|BnaA06g07540D|BnaA06g07540D|transcript|BnaA06g07540D|protein_coding||c.-3196T>G|||||3196|WARNING_TRANSCRIPT_MULTIPLE_STOP_CODONS,C|upstream_gene_variant|MODIFIER|BnaA06g07550D|BnaA06g07550D|transcript|BnaA06g07550D|protein_coding||c.-1921T>G|||||1736|,C|downstream_gene_variant|MODIFIER|BnaA06g07530D|BnaA06g07530D|transcript|BnaA06g07530D|protein_coding||c.*450…
chrA06	4059204	C	A	ANN=A|upstream_gene_variant|MODIFIER|BnaA06g07540D|BnaA06g07540D|transcript|BnaA06g07540D|protein_coding||c.-3201G>T|||||3201|WARNING_TRANSCRIPT_MULTIPLE_STOP_CODONS,A|upstream_gene_variant|MODIFIER|BnaA06g07550D|BnaA06g07550D|transcript|BnaA06g07550D|protein_coding||c.-1926G>T|||||1741|,A|downstream_gene_variant|MODIFIER|BnaA06g07530D|BnaA06g07530D|transcript|BnaA06g07530D|protein_coding||c.*451…
chrA06	4059272	C	G	ANN=G|missense_variant|MODERATE|BnaA06g07560D|BnaA06g07560D|transcript|BnaA06g07560D|protein_coding|3/9|c.629G>C|p.Ser210Thr|902/1782|629/1284|210/427||,G|upstream_gene_variant|MODIFIER|BnaA06g07540D|BnaA06g07540D|transcript|BnaA06g07540D|protein_coding||c.-3269G>C|||||3269|WARNING_TRANSCRIPT_MULTIPLE_STOP_CODONS,G|upstream_gene_variant|MODIFIER|BnaA06g07550D|BnaA06g07550D|transcript|BnaA06g07550…
chrA06	4059273	T	A	ANN=A|missense_variant|MODERATE|BnaA06g07560D|BnaA06g07560D|transcript|BnaA06g07560D|protein_coding|3/9|c.628A>T|p.Ser210Cys|901/1782|628/1284|210/427||,A|upstream_gene_variant|MODIFIER|BnaA06g07540D|BnaA06g07540D|transcript|BnaA06g07540D|protein_coding||c.-3270A>T|||||3270|WARNING_TRANSCRIPT_MULTIPLE_STOP_CODONS,A|upstream_gene_variant|MODIFIER|BnaA06g07550D|BnaA06g07550D|transcript|BnaA06g07550…
chrA06	4059402	G	C	ANN=C|upstream_gene_variant|MODIFIER|BnaA06g07540D|BnaA06g07540D|transcript|BnaA06g07540D|protein_coding||c.-3399C>G|||||3399|WARNING_TRANSCRIPT_MULTIPLE_STOP_CODONS,C|upstream_gene_variant|MODIFIER|BnaA06g07550D|BnaA06g07550D|transcript|BnaA06g07550D|protein_coding||c.-2124C>G|||||1939|,C|downstream_gene_variant|MODIFIER|BnaA06g07530D|BnaA06g07530D|transcript|BnaA06g07530D|protein_coding||c.*470…
chrA06	4059404	C	A	ANN=A|upstream_gene_variant|MODIFIER|BnaA06g07540D|BnaA06g07540D|transcript|BnaA06g07540D|protein_coding||c.-3401G>T|||||3401|WARNING_TRANSCRIPT_MULTIPLE_STOP_CODONS,A|upstream_gene_variant|MODIFIER|BnaA06g07550D|BnaA06g07550D|transcript|BnaA06g07550D|protein_coding||c.-2126G>T|||||1941|,A|downstream_gene_variant|MODIFIER|BnaA06g07530D|BnaA06g07530D|transcript|BnaA06g07530D|protein_coding||c.*471…
chrA06	4059423	G	C	ANN=C|upstream_gene_variant|MODIFIER|BnaA06g07540D|BnaA06g07540D|transcript|BnaA06g07540D|protein_coding||c.-3420C>G|||||3420|WARNING_TRANSCRIPT_MULTIPLE_STOP_CODONS,C|upstream_gene_variant|MODIFIER|BnaA06g07550D|BnaA06g07550D|transcript|BnaA06g07550D|protein_coding||c.-2145C>G|||||1960|,C|downstream_gene_variant|MODIFIER|BnaA06g07530D|BnaA06g07530D|transcript|BnaA06g07530D|protein_coding||c.*472…
chrA06	4059444	A	C	ANN=C|upstream_gene_variant|MODIFIER|BnaA06g07540D|BnaA06g07540D|transcript|BnaA06g07540D|protein_coding||c.-3441T>G|||||3441|WARNING_TRANSCRIPT_MULTIPLE_STOP_CODONS,C|upstream_gene_variant|MODIFIER|BnaA06g07550D|BnaA06g07550D|transcript|BnaA06g07550D|protein_coding||c.-2166T>G|||||1981|,C|downstream_gene_variant|MODIFIER|BnaA06g07530D|BnaA06g07530D|transcript|BnaA06g07530D|protein_coding||c.*475…
chrA06	4059482	A	T	ANN=T|synonymous_variant|LOW|BnaA06g07560D|BnaA06g07560D|transcript|BnaA06g07560D|protein_coding|2/9|c.486T>A|p.Ala162Ala|759/1782|486/1284|162/427||,T|upstream_gene_variant|MODIFIER|BnaA06g07540D|BnaA06g07540D|transcript|BnaA06g07540D|protein_coding||c.-3479T>A|||||3479|WARNING_TRANSCRIPT_MULTIPLE_STOP_CODONS,T|upstream_gene_variant|MODIFIER|BnaA06g07550D|BnaA06g07550D|transcript|BnaA06g07550D|p…
chrA06	4059491	C	A	ANN=A|synonymous_variant|LOW|BnaA06g07560D|BnaA06g07560D|transcript|BnaA06g07560D|protein_coding|2/9|c.477G>T|p.Leu159Leu|750/1782|477/1284|159/427||,A|upstream_gene_variant|MODIFIER|BnaA06g07540D|BnaA06g07540D|transcript|BnaA06g07540D|protein_coding||c.-3488G>T|||||3488|WARNING_TRANSCRIPT_MULTIPLE_STOP_CODONS,A|upstream_gene_variant|MODIFIER|BnaA06g07550D|BnaA06g07550D|transcript|BnaA06g07550D|p…
chrA06	4059617	A	T	ANN=T|synonymous_variant|LOW|BnaA06g07560D|BnaA06g07560D|transcript|BnaA06g07560D|protein_coding|2/9|c.351T>A|p.Pro117Pro|624/1782|351/1284|117/427||,T|upstream_gene_variant|MODIFIER|BnaA06g07540D|BnaA06g07540D|transcript|BnaA06g07540D|protein_coding||c.-3614T>A|||||3614|WARNING_TRANSCRIPT_MULTIPLE_STOP_CODONS,T|upstream_gene_variant|MODIFIER|BnaA06g07550D|BnaA06g07550D|transcript|BnaA06g07550D|p…
chrA06	4059833	T	C	ANN=C|synonymous_variant|LOW|BnaA06g07560D|BnaA06g07560D|transcript|BnaA06g07560D|protein_coding|2/9|c.135A>G|p.Gln45Gln|408/1782|135/1284|45/427||,C|upstream_gene_variant|MODIFIER|BnaA06g07540D|BnaA06g07540D|transcript|BnaA06g07540D|protein_coding||c.-3830A>G|||||3830|WARNING_TRANSCRIPT_MULTIPLE_STOP_CODONS,C|upstream_gene_variant|MODIFIER|BnaA06g07550D|BnaA06g07550D|transcript|BnaA06g07550D|pro…
chrA06	4059947	G	A	ANN=A|upstream_gene_variant|MODIFIER|BnaA06g07540D|BnaA06g07540D|transcript|BnaA06g07540D|protein_coding||c.-3944C>T|||||3944|WARNING_TRANSCRIPT_MULTIPLE_STOP_CODONS,A|upstream_gene_variant|MODIFIER|BnaA06g07550D|BnaA06g07550D|transcript|BnaA06g07550D|protein_coding||c.-2669C>T|||||2484|,A|downstream_gene_variant|MODIFIER|BnaA06g07570D|BnaA06g07570D|transcript|BnaA06g07570D|protein_coding||c.*235…
chrA06	4060121	G	A	ANN=A|5_prime_UTR_premature_start_codon_gain_variant|LOW|BnaA06g07560D|BnaA06g07560D|transcript|BnaA06g07560D|protein_coding|1/9|c.-71C>T||||||,A|5_prime_UTR_variant|MODIFIER|BnaA06g07560D|BnaA06g07560D|transcript|BnaA06g07560D|protein_coding|1/9|c.-71C>T|||||71|,A|upstream_gene_variant|MODIFIER|BnaA06g07540D|BnaA06g07540D|transcript|BnaA06g07540D|protein_coding||c.-4118C>T|||||4118|WARNING_TRANS…
chrA06	4060151	T	C	ANN=C|5_prime_UTR_variant|MODIFIER|BnaA06g07560D|BnaA06g07560D|transcript|BnaA06g07560D|protein_coding|1/9|c.-101A>G|||||101|,C|upstream_gene_variant|MODIFIER|BnaA06g07540D|BnaA06g07540D|transcript|BnaA06g07540D|protein_coding||c.-4148A>G|||||4148|WARNING_TRANSCRIPT_MULTIPLE_STOP_CODONS,C|upstream_gene_variant|MODIFIER|BnaA06g07550D|BnaA06g07550D|transcript|BnaA06g07550D|protein_coding||c.-2873A>…
chrA06	4060226	G	A	ANN=A|5_prime_UTR_variant|MODIFIER|BnaA06g07560D|BnaA06g07560D|transcript|BnaA06g07560D|protein_coding|1/9|c.-176C>T|||||176|,A|upstream_gene_variant|MODIFIER|BnaA06g07540D|BnaA06g07540D|transcript|BnaA06g07540D|protein_coding||c.-4223C>T|||||4223|WARNING_TRANSCRIPT_MULTIPLE_STOP_CODONS,A|upstream_gene_variant|MODIFIER|BnaA06g07550D|BnaA06g07550D|transcript|BnaA06g07550D|protein_coding||c.-2948C>…
chrA06	4060247	T	A	ANN=A|5_prime_UTR_variant|MODIFIER|BnaA06g07560D|BnaA06g07560D|transcript|BnaA06g07560D|protein_coding|1/9|c.-197A>T|||||197|,A|upstream_gene_variant|MODIFIER|BnaA06g07540D|BnaA06g07540D|transcript|BnaA06g07540D|protein_coding||c.-4244A>T|||||4244|WARNING_TRANSCRIPT_MULTIPLE_STOP_CODONS,A|upstream_gene_variant|MODIFIER|BnaA06g07550D|BnaA06g07550D|transcript|BnaA06g07550D|protein_coding||c.-2969A>…
chrA06	4060286	G	C	ANN=C|5_prime_UTR_premature_start_codon_gain_variant|LOW|BnaA06g07560D|BnaA06g07560D|transcript|BnaA06g07560D|protein_coding|1/9|c.-236C>G||||||,C|5_prime_UTR_variant|MODIFIER|BnaA06g07560D|BnaA06g07560D|transcript|BnaA06g07560D|protein_coding|1/9|c.-236C>G|||||236|,C|upstream_gene_variant|MODIFIER|BnaA06g07540D|BnaA06g07540D|transcript|BnaA06g07540D|protein_coding||c.-4283C>G|||||4283|WARNING_TR…
chrA06	6526173	G	A	ANN=A|5_prime_UTR_variant|MODIFIER|BnaA06g12580D|BnaA06g12580D|transcript|BnaA06g12580D|protein_coding|1/20|c.-38G>A|||||38|,A|downstream_gene_variant|MODIFIER|BnaA06g12560D|BnaA06g12560D|transcript|BnaA06g12560D|protein_coding||c.*2482G>A|||||2482|WARNING_TRANSCRIPT_MULTIPLE_STOP_CODONS,A|downstream_gene_variant|MODIFIER|BnaA06g12570D|BnaA06g12570D|transcript|BnaA06g12570D|protein_coding||c.*444…
chrA06	6526177	G	C	ANN=C|5_prime_UTR_premature_start_codon_gain_variant|LOW|BnaA06g12580D|BnaA06g12580D|transcript|BnaA06g12580D|protein_coding|1/20|c.-34G>C||||||,C|5_prime_UTR_variant|MODIFIER|BnaA06g12580D|BnaA06g12580D|transcript|BnaA06g12580D|protein_coding|1/20|c.-34G>C|||||34|,C|downstream_gene_variant|MODIFIER|BnaA06g12560D|BnaA06g12560D|transcript|BnaA06g12560D|protein_coding||c.*2486G>C|||||2486|WARNING_T…
chrA06	6526188	C	T	ANN=T|5_prime_UTR_variant|MODIFIER|BnaA06g12580D|BnaA06g12580D|transcript|BnaA06g12580D|protein_coding|1/20|c.-23C>T|||||23|,T|downstream_gene_variant|MODIFIER|BnaA06g12560D|BnaA06g12560D|transcript|BnaA06g12560D|protein_coding||c.*2497C>T|||||2497|WARNING_TRANSCRIPT_MULTIPLE_STOP_CODONS,T|downstream_gene_variant|MODIFIER|BnaA06g12570D|BnaA06g12570D|transcript|BnaA06g12570D|protein_coding||c.*459…
chrA06	6526192	G	A	ANN=A|5_prime_UTR_variant|MODIFIER|BnaA06g12580D|BnaA06g12580D|transcript|BnaA06g12580D|protein_coding|1/20|c.-19G>A|||||19|,A|downstream_gene_variant|MODIFIER|BnaA06g12560D|BnaA06g12560D|transcript|BnaA06g12560D|protein_coding||c.*2501G>A|||||2501|WARNING_TRANSCRIPT_MULTIPLE_STOP_CODONS,A|downstream_gene_variant|MODIFIER|BnaA06g12570D|BnaA06g12570D|transcript|BnaA06g12570D|protein_coding||c.*463…
chrA06	6526195	G	A	ANN=A|5_prime_UTR_variant|MODIFIER|BnaA06g12580D|BnaA06g12580D|transcript|BnaA06g12580D|protein_coding|1/20|c.-16G>A|||||16|,A|downstream_gene_variant|MODIFIER|BnaA06g12560D|BnaA06g12560D|transcript|BnaA06g12560D|protein_coding||c.*2504G>A|||||2504|WARNING_TRANSCRIPT_MULTIPLE_STOP_CODONS,A|downstream_gene_variant|MODIFIER|BnaA06g12570D|BnaA06g12570D|transcript|BnaA06g12570D|protein_coding||c.*466…
chrA06	6526237	T	C	ANN=C|downstream_gene_variant|MODIFIER|BnaA06g12560D|BnaA06g12560D|transcript|BnaA06g12560D|protein_coding||c.*2546T>C|||||2546|WARNING_TRANSCRIPT_MULTIPLE_STOP_CODONS,C|downstream_gene_variant|MODIFIER|BnaA06g12570D|BnaA06g12570D|transcript|BnaA06g12570D|protein_coding||c.*508T>C|||||349|,C|downstream_gene_variant|MODIFIER|BnaA06g12590D|BnaA06g12590D|transcript|BnaA06g12590D|protein_coding||c.*4…
chrA06	6526238	T	C	ANN=C|downstream_gene_variant|MODIFIER|BnaA06g12560D|BnaA06g12560D|transcript|BnaA06g12560D|protein_coding||c.*2547T>C|||||2547|WARNING_TRANSCRIPT_MULTIPLE_STOP_CODONS,C|downstream_gene_variant|MODIFIER|BnaA06g12570D|BnaA06g12570D|transcript|BnaA06g12570D|protein_coding||c.*509T>C|||||350|,C|downstream_gene_variant|MODIFIER|BnaA06g12590D|BnaA06g12590D|transcript|BnaA06g12590D|protein_coding||c.*4…
chrA06	6526289	C	T	ANN=T|downstream_gene_variant|MODIFIER|BnaA06g12560D|BnaA06g12560D|transcript|BnaA06g12560D|protein_coding||c.*2598C>T|||||2598|WARNING_TRANSCRIPT_MULTIPLE_STOP_CODONS,T|downstream_gene_variant|MODIFIER|BnaA06g12570D|BnaA06g12570D|transcript|BnaA06g12570D|protein_coding||c.*560C>T|||||401|,T|downstream_gene_variant|MODIFIER|BnaA06g12590D|BnaA06g12590D|transcript|BnaA06g12590D|protein_coding||c.*4…
chrA06	6526298	G	T	ANN=T|downstream_gene_variant|MODIFIER|BnaA06g12560D|BnaA06g12560D|transcript|BnaA06g12560D|protein_coding||c.*2607G>T|||||2607|WARNING_TRANSCRIPT_MULTIPLE_STOP_CODONS,T|downstream_gene_variant|MODIFIER|BnaA06g12570D|BnaA06g12570D|transcript|BnaA06g12570D|protein_coding||c.*569G>T|||||410|,T|downstream_gene_variant|MODIFIER|BnaA06g12590D|BnaA06g12590D|transcript|BnaA06g12590D|protein_coding||c.*4…
chrA06	6526349	T	G	ANN=G|synonymous_variant|LOW|BnaA06g12580D|BnaA06g12580D|transcript|BnaA06g12580D|protein_coding|2/20|c.48T>G|p.Ser16Ser|147/1599|48/1329|16/442||,G|downstream_gene_variant|MODIFIER|BnaA06g12560D|BnaA06g12560D|transcript|BnaA06g12560D|protein_coding||c.*2658T>G|||||2658|WARNING_TRANSCRIPT_MULTIPLE_STOP_CODONS,G|downstream_gene_variant|MODIFIER|BnaA06g12570D|BnaA06g12570D|transcript|BnaA06g12570D|…
chrA06	6526430	T	C	ANN=C|downstream_gene_variant|MODIFIER|BnaA06g12560D|BnaA06g12560D|transcript|BnaA06g12560D|protein_coding||c.*2739T>C|||||2739|WARNING_TRANSCRIPT_MULTIPLE_STOP_CODONS,C|downstream_gene_variant|MODIFIER|BnaA06g12570D|BnaA06g12570D|transcript|BnaA06g12570D|protein_coding||c.*701T>C|||||542|,C|downstream_gene_variant|MODIFIER|BnaA06g12590D|BnaA06g12590D|transcript|BnaA06g12590D|protein_coding||c.*4…
chrA06	6526432	C	T	ANN=T|downstream_gene_variant|MODIFIER|BnaA06g12560D|BnaA06g12560D|transcript|BnaA06g12560D|protein_coding||c.*2741C>T|||||2741|WARNING_TRANSCRIPT_MULTIPLE_STOP_CODONS,T|downstream_gene_variant|MODIFIER|BnaA06g12570D|BnaA06g12570D|transcript|BnaA06g12570D|protein_coding||c.*703C>T|||||544|,T|downstream_gene_variant|MODIFIER|BnaA06g12590D|BnaA06g12590D|transcript|BnaA06g12590D|protein_coding||c.*4…
chrA06	6526444	G	A	ANN=A|downstream_gene_variant|MODIFIER|BnaA06g12560D|BnaA06g12560D|transcript|BnaA06g12560D|protein_coding||c.*2753G>A|||||2753|WARNING_TRANSCRIPT_MULTIPLE_STOP_CODONS,A|downstream_gene_variant|MODIFIER|BnaA06g12570D|BnaA06g12570D|transcript|BnaA06g12570D|protein_coding||c.*715G>A|||||556|,A|downstream_gene_variant|MODIFIER|BnaA06g12590D|BnaA06g12590D|transcript|BnaA06g12590D|protein_coding||c.*4…
chrA06	6526446	C	T	ANN=T|downstream_gene_variant|MODIFIER|BnaA06g12560D|BnaA06g12560D|transcript|BnaA06g12560D|protein_coding||c.*2755C>T|||||2755|WARNING_TRANSCRIPT_MULTIPLE_STOP_CODONS,T|downstream_gene_variant|MODIFIER|BnaA06g12570D|BnaA06g12570D|transcript|BnaA06g12570D|protein_coding||c.*717C>T|||||558|,T|downstream_gene_variant|MODIFIER|BnaA06g12590D|BnaA06g12590D|transcript|BnaA06g12590D|protein_coding||c.*4…
chrA06	6526447	G	A	ANN=A|downstream_gene_variant|MODIFIER|BnaA06g12560D|BnaA06g12560D|transcript|BnaA06g12560D|protein_coding||c.*2756G>A|||||2756|WARNING_TRANSCRIPT_MULTIPLE_STOP_CODONS,A|downstream_gene_variant|MODIFIER|BnaA06g12570D|BnaA06g12570D|transcript|BnaA06g12570D|protein_coding||c.*718G>A|||||559|,A|downstream_gene_variant|MODIFIER|BnaA06g12590D|BnaA06g12590D|transcript|BnaA06g12590D|protein_coding||c.*4…
chrA06	6526449	C	A	ANN=A|downstream_gene_variant|MODIFIER|BnaA06g12560D|BnaA06g12560D|transcript|BnaA06g12560D|protein_coding||c.*2758C>A|||||2758|WARNING_TRANSCRIPT_MULTIPLE_STOP_CODONS,A|downstream_gene_variant|MODIFIER|BnaA06g12570D|BnaA06g12570D|transcript|BnaA06g12570D|protein_coding||c.*720C>A|||||561|,A|downstream_gene_variant|MODIFIER|BnaA06g12590D|BnaA06g12590D|transcript|BnaA06g12590D|protein_coding||c.*4…
chrA06	6526453	A	G	ANN=G|downstream_gene_variant|MODIFIER|BnaA06g12560D|BnaA06g12560D|transcript|BnaA06g12560D|protein_coding||c.*2762A>G|||||2762|WARNING_TRANSCRIPT_MULTIPLE_STOP_CODONS,G|downstream_gene_variant|MODIFIER|BnaA06g12570D|BnaA06g12570D|transcript|BnaA06g12570D|protein_coding||c.*724A>G|||||565|,G|downstream_gene_variant|MODIFIER|BnaA06g12590D|BnaA06g12590D|transcript|BnaA06g12590D|protein_coding||c.*4…
chrA06	6526485	A	G	ANN=G|downstream_gene_variant|MODIFIER|BnaA06g12560D|BnaA06g12560D|transcript|BnaA06g12560D|protein_coding||c.*2794A>G|||||2794|WARNING_TRANSCRIPT_MULTIPLE_STOP_CODONS,G|downstream_gene_variant|MODIFIER|BnaA06g12570D|BnaA06g12570D|transcript|BnaA06g12570D|protein_coding||c.*756A>G|||||597|,G|downstream_gene_variant|MODIFIER|BnaA06g12590D|BnaA06g12590D|transcript|BnaA06g12590D|protein_coding||c.*3…
chrA06	6526488	T	G	ANN=G|downstream_gene_variant|MODIFIER|BnaA06g12560D|BnaA06g12560D|transcript|BnaA06g12560D|protein_coding||c.*2797T>G|||||2797|WARNING_TRANSCRIPT_MULTIPLE_STOP_CODONS,G|downstream_gene_variant|MODIFIER|BnaA06g12570D|BnaA06g12570D|transcript|BnaA06g12570D|protein_coding||c.*759T>G|||||600|,G|downstream_gene_variant|MODIFIER|BnaA06g12590D|BnaA06g12590D|transcript|BnaA06g12590D|protein_coding||c.*3…
chrA06	6526506	G	C	ANN=C|downstream_gene_variant|MODIFIER|BnaA06g12560D|BnaA06g12560D|transcript|BnaA06g12560D|protein_coding||c.*2815G>C|||||2815|WARNING_TRANSCRIPT_MULTIPLE_STOP_CODONS,C|downstream_gene_variant|MODIFIER|BnaA06g12570D|BnaA06g12570D|transcript|BnaA06g12570D|protein_coding||c.*777G>C|||||618|,C|downstream_gene_variant|MODIFIER|BnaA06g12590D|BnaA06g12590D|transcript|BnaA06g12590D|protein_coding||c.*3…
chrA06	6526508	A	G	ANN=G|downstream_gene_variant|MODIFIER|BnaA06g12560D|BnaA06g12560D|transcript|BnaA06g12560D|protein_coding||c.*2817A>G|||||2817|WARNING_TRANSCRIPT_MULTIPLE_STOP_CODONS,G|downstream_gene_variant|MODIFIER|BnaA06g12570D|BnaA06g12570D|transcript|BnaA06g12570D|protein_coding||c.*779A>G|||||620|,G|downstream_gene_variant|MODIFIER|BnaA06g12590D|BnaA06g12590D|transcript|BnaA06g12590D|protein_coding||c.*3…
chrA06	6526510	A	G	ANN=G|downstream_gene_variant|MODIFIER|BnaA06g12560D|BnaA06g12560D|transcript|BnaA06g12560D|protein_coding||c.*2819A>G|||||2819|WARNING_TRANSCRIPT_MULTIPLE_STOP_CODONS,G|downstream_gene_variant|MODIFIER|BnaA06g12570D|BnaA06g12570D|transcript|BnaA06g12570D|protein_coding||c.*781A>G|||||622|,G|downstream_gene_variant|MODIFIER|BnaA06g12590D|BnaA06g12590D|transcript|BnaA06g12590D|protein_coding||c.*3…
chrA06	6526518	A	C	ANN=C|downstream_gene_variant|MODIFIER|BnaA06g12560D|BnaA06g12560D|transcript|BnaA06g12560D|protein_coding||c.*2827A>C|||||2827|WARNING_TRANSCRIPT_MULTIPLE_STOP_CODONS,C|downstream_gene_variant|MODIFIER|BnaA06g12570D|BnaA06g12570D|transcript|BnaA06g12570D|protein_coding||c.*789A>C|||||630|,C|downstream_gene_variant|MODIFIER|BnaA06g12590D|BnaA06g12590D|transcript|BnaA06g12590D|protein_coding||c.*3…
chrA06	6526521	C	A	ANN=A|downstream_gene_variant|MODIFIER|BnaA06g12560D|BnaA06g12560D|transcript|BnaA06g12560D|protein_coding||c.*2830C>A|||||2830|WARNING_TRANSCRIPT_MULTIPLE_STOP_CODONS,A|downstream_gene_variant|MODIFIER|BnaA06g12570D|BnaA06g12570D|transcript|BnaA06g12570D|protein_coding||c.*792C>A|||||633|,A|downstream_gene_variant|MODIFIER|BnaA06g12590D|BnaA06g12590D|transcript|BnaA06g12590D|protein_coding||c.*3…
chrA06	6526539	G	T	ANN=T|downstream_gene_variant|MODIFIER|BnaA06g12560D|BnaA06g12560D|transcript|BnaA06g12560D|protein_coding||c.*2848G>T|||||2848|WARNING_TRANSCRIPT_MULTIPLE_STOP_CODONS,T|downstream_gene_variant|MODIFIER|BnaA06g12570D|BnaA06g12570D|transcript|BnaA06g12570D|protein_coding||c.*810G>T|||||651|,T|downstream_gene_variant|MODIFIER|BnaA06g12590D|BnaA06g12590D|transcript|BnaA06g12590D|protein_coding||c.*3…
chrA06	6526561	A	G	ANN=G|synonymous_variant|LOW|BnaA06g12580D|BnaA06g12580D|transcript|BnaA06g12580D|protein_coding|3/20|c.117A>G|p.Ala39Ala|216/1599|117/1329|39/442||,G|downstream_gene_variant|MODIFIER|BnaA06g12560D|BnaA06g12560D|transcript|BnaA06g12560D|protein_coding||c.*2870A>G|||||2870|WARNING_TRANSCRIPT_MULTIPLE_STOP_CODONS,G|downstream_gene_variant|MODIFIER|BnaA06g12570D|BnaA06g12570D|transcript|BnaA06g12570…
chrA06	6526593	C	T	ANN=T|missense_variant|MODERATE|BnaA06g12580D|BnaA06g12580D|transcript|BnaA06g12580D|protein_coding|3/20|c.149C>T|p.Ala50Val|248/1599|149/1329|50/442||,T|downstream_gene_variant|MODIFIER|BnaA06g12560D|BnaA06g12560D|transcript|BnaA06g12560D|protein_coding||c.*2902C>T|||||2902|WARNING_TRANSCRIPT_MULTIPLE_STOP_CODONS,T|downstream_gene_variant|MODIFIER|BnaA06g12570D|BnaA06g12570D|transcript|BnaA06g12…
chrA06	6526621	A	T	ANN=T|synonymous_variant|LOW|BnaA06g12580D|BnaA06g12580D|transcript|BnaA06g12580D|protein_coding|3/20|c.177A>T|p.Ser59Ser|276/1599|177/1329|59/442||,T|downstream_gene_variant|MODIFIER|BnaA06g12560D|BnaA06g12560D|transcript|BnaA06g12560D|protein_coding||c.*2930A>T|||||2930|WARNING_TRANSCRIPT_MULTIPLE_STOP_CODONS,T|downstream_gene_variant|MODIFIER|BnaA06g12570D|BnaA06g12570D|transcript|BnaA06g12570…
chrA06	6526636	C	G	ANN=G|synonymous_variant|LOW|BnaA06g12580D|BnaA06g12580D|transcript|BnaA06g12580D|protein_coding|3/20|c.192C>G|p.Thr64Thr|291/1599|192/1329|64/442||,G|downstream_gene_variant|MODIFIER|BnaA06g12560D|BnaA06g12560D|transcript|BnaA06g12560D|protein_coding||c.*2945C>G|||||2945|WARNING_TRANSCRIPT_MULTIPLE_STOP_CODONS,G|downstream_gene_variant|MODIFIER|BnaA06g12570D|BnaA06g12570D|transcript|BnaA06g12570…
chrA06	6526643	T	C	ANN=C|missense_variant|MODERATE|BnaA06g12580D|BnaA06g12580D|transcript|BnaA06g12580D|protein_coding|3/20|c.199T>C|p.Ser67Pro|298/1599|199/1329|67/442||,C|downstream_gene_variant|MODIFIER|BnaA06g12560D|BnaA06g12560D|transcript|BnaA06g12560D|protein_coding||c.*2952T>C|||||2952|WARNING_TRANSCRIPT_MULTIPLE_STOP_CODONS,C|downstream_gene_variant|MODIFIER|BnaA06g12570D|BnaA06g12570D|transcript|BnaA06g12…
chrA06	6526648	C	A	ANN=A|missense_variant|MODERATE|BnaA06g12580D|BnaA06g12580D|transcript|BnaA06g12580D|protein_coding|3/20|c.204C>A|p.Asp68Glu|303/1599|204/1329|68/442||,A|downstream_gene_variant|MODIFIER|BnaA06g12560D|BnaA06g12560D|transcript|BnaA06g12560D|protein_coding||c.*2957C>A|||||2957|WARNING_TRANSCRIPT_MULTIPLE_STOP_CODONS,A|downstream_gene_variant|MODIFIER|BnaA06g12570D|BnaA06g12570D|transcript|BnaA06g12…
chrA06	6526705	G	A	ANN=A|synonymous_variant|LOW|BnaA06g12580D|BnaA06g12580D|transcript|BnaA06g12580D|protein_coding|3/20|c.261G>A|p.Arg87Arg|360/1599|261/1329|87/442||,A|downstream_gene_variant|MODIFIER|BnaA06g12560D|BnaA06g12560D|transcript|BnaA06g12560D|protein_coding||c.*3014G>A|||||3014|WARNING_TRANSCRIPT_MULTIPLE_STOP_CODONS,A|downstream_gene_variant|MODIFIER|BnaA06g12570D|BnaA06g12570D|transcript|BnaA06g12570…
chrA06	6526724	T	A	ANN=A|splice_region_variant&intron_variant|LOW|BnaA06g12580D|BnaA06g12580D|transcript|BnaA06g12580D|protein_coding|3/19|c.273+7T>A||||||,A|downstream_gene_variant|MODIFIER|BnaA06g12560D|BnaA06g12560D|transcript|BnaA06g12560D|protein_coding||c.*3033T>A|||||3033|WARNING_TRANSCRIPT_MULTIPLE_STOP_CODONS,A|downstream_gene_variant|MODIFIER|BnaA06g12570D|BnaA06g12570D|transcript|BnaA06g12570D|protein_co…
chrA06	6526726	C	A	ANN=A|downstream_gene_variant|MODIFIER|BnaA06g12560D|BnaA06g12560D|transcript|BnaA06g12560D|protein_coding||c.*3035C>A|||||3035|WARNING_TRANSCRIPT_MULTIPLE_STOP_CODONS,A|downstream_gene_variant|MODIFIER|BnaA06g12570D|BnaA06g12570D|transcript|BnaA06g12570D|protein_coding||c.*997C>A|||||838|,A|downstream_gene_variant|MODIFIER|BnaA06g12590D|BnaA06g12590D|transcript|BnaA06g12590D|protein_coding||c.*3…
chrA06	6526731	C	T	ANN=T|downstream_gene_variant|MODIFIER|BnaA06g12560D|BnaA06g12560D|transcript|BnaA06g12560D|protein_coding||c.*3040C>T|||||3040|WARNING_TRANSCRIPT_MULTIPLE_STOP_CODONS,T|downstream_gene_variant|MODIFIER|BnaA06g12570D|BnaA06g12570D|transcript|BnaA06g12570D|protein_coding||c.*1002C>T|||||843|,T|downstream_gene_variant|MODIFIER|BnaA06g12590D|BnaA06g12590D|transcript|BnaA06g12590D|protein_coding||c.*…
chrA06	6526738	T	C	ANN=C|downstream_gene_variant|MODIFIER|BnaA06g12560D|BnaA06g12560D|transcript|BnaA06g12560D|protein_coding||c.*3047T>C|||||3047|WARNING_TRANSCRIPT_MULTIPLE_STOP_CODONS,C|downstream_gene_variant|MODIFIER|BnaA06g12570D|BnaA06g12570D|transcript|BnaA06g12570D|protein_coding||c.*1009T>C|||||850|,C|downstream_gene_variant|MODIFIER|BnaA06g12590D|BnaA06g12590D|transcript|BnaA06g12590D|protein_coding||c.*…
chrA06	6526745	G	A	ANN=A|downstream_gene_variant|MODIFIER|BnaA06g12560D|BnaA06g12560D|transcript|BnaA06g12560D|protein_coding||c.*3054G>A|||||3054|WARNING_TRANSCRIPT_MULTIPLE_STOP_CODONS,A|downstream_gene_variant|MODIFIER|BnaA06g12570D|BnaA06g12570D|transcript|BnaA06g12570D|protein_coding||c.*1016G>A|||||857|,A|downstream_gene_variant|MODIFIER|BnaA06g12590D|BnaA06g12590D|transcript|BnaA06g12590D|protein_coding||c.*…
chrA06	6526754	A	T	ANN=T|downstream_gene_variant|MODIFIER|BnaA06g12560D|BnaA06g12560D|transcript|BnaA06g12560D|protein_coding||c.*3063A>T|||||3063|WARNING_TRANSCRIPT_MULTIPLE_STOP_CODONS,T|downstream_gene_variant|MODIFIER|BnaA06g12570D|BnaA06g12570D|transcript|BnaA06g12570D|protein_coding||c.*1025A>T|||||866|,T|downstream_gene_variant|MODIFIER|BnaA06g12590D|BnaA06g12590D|transcript|BnaA06g12590D|protein_coding||c.*…
chrA06	6526757	T	C	ANN=C|downstream_gene_variant|MODIFIER|BnaA06g12560D|BnaA06g12560D|transcript|BnaA06g12560D|protein_coding||c.*3066T>C|||||3066|WARNING_TRANSCRIPT_MULTIPLE_STOP_CODONS,C|downstream_gene_variant|MODIFIER|BnaA06g12570D|BnaA06g12570D|transcript|BnaA06g12570D|protein_coding||c.*1028T>C|||||869|,C|downstream_gene_variant|MODIFIER|BnaA06g12590D|BnaA06g12590D|transcript|BnaA06g12590D|protein_coding||c.*…
chrA06	6526767	G	T	ANN=T|downstream_gene_variant|MODIFIER|BnaA06g12560D|BnaA06g12560D|transcript|BnaA06g12560D|protein_coding||c.*3076G>T|||||3076|WARNING_TRANSCRIPT_MULTIPLE_STOP_CODONS,T|downstream_gene_variant|MODIFIER|BnaA06g12570D|BnaA06g12570D|transcript|BnaA06g12570D|protein_coding||c.*1038G>T|||||879|,T|downstream_gene_variant|MODIFIER|BnaA06g12590D|BnaA06g12590D|transcript|BnaA06g12590D|protein_coding||c.*…
chrA06	6526779	T	C	ANN=C|downstream_gene_variant|MODIFIER|BnaA06g12560D|BnaA06g12560D|transcript|BnaA06g12560D|protein_coding||c.*3088T>C|||||3088|WARNING_TRANSCRIPT_MULTIPLE_STOP_CODONS,C|downstream_gene_variant|MODIFIER|BnaA06g12570D|BnaA06g12570D|transcript|BnaA06g12570D|protein_coding||c.*1050T>C|||||891|,C|downstream_gene_variant|MODIFIER|BnaA06g12590D|BnaA06g12590D|transcript|BnaA06g12590D|protein_coding||c.*…
chrA06	6526780	G	A	ANN=A|downstream_gene_variant|MODIFIER|BnaA06g12560D|BnaA06g12560D|transcript|BnaA06g12560D|protein_coding||c.*3089G>A|||||3089|WARNING_TRANSCRIPT_MULTIPLE_STOP_CODONS,A|downstream_gene_variant|MODIFIER|BnaA06g12570D|BnaA06g12570D|transcript|BnaA06g12570D|protein_coding||c.*1051G>A|||||892|,A|downstream_gene_variant|MODIFIER|BnaA06g12590D|BnaA06g12590D|transcript|BnaA06g12590D|protein_coding||c.*…
chrA06	6526796	C	T	ANN=T|splice_region_variant&intron_variant|LOW|BnaA06g12580D|BnaA06g12580D|transcript|BnaA06g12580D|protein_coding|3/19|c.274-6C>T||||||,T|downstream_gene_variant|MODIFIER|BnaA06g12560D|BnaA06g12560D|transcript|BnaA06g12560D|protein_coding||c.*3105C>T|||||3105|WARNING_TRANSCRIPT_MULTIPLE_STOP_CODONS,T|downstream_gene_variant|MODIFIER|BnaA06g12570D|BnaA06g12570D|transcript|BnaA06g12570D|protein_co…
chrA06	6526816	T	C	ANN=C|synonymous_variant|LOW|BnaA06g12580D|BnaA06g12580D|transcript|BnaA06g12580D|protein_coding|4/20|c.288T>C|p.Ile96Ile|387/1599|288/1329|96/442||,C|downstream_gene_variant|MODIFIER|BnaA06g12560D|BnaA06g12560D|transcript|BnaA06g12560D|protein_coding||c.*3125T>C|||||3125|WARNING_TRANSCRIPT_MULTIPLE_STOP_CODONS,C|downstream_gene_variant|MODIFIER|BnaA06g12570D|BnaA06g12570D|transcript|BnaA06g12570…
chrA06	6526911	T	C	ANN=C|downstream_gene_variant|MODIFIER|BnaA06g12560D|BnaA06g12560D|transcript|BnaA06g12560D|protein_coding||c.*3220T>C|||||3220|WARNING_TRANSCRIPT_MULTIPLE_STOP_CODONS,C|downstream_gene_variant|MODIFIER|BnaA06g12570D|BnaA06g12570D|transcript|BnaA06g12570D|protein_coding||c.*1182T>C|||||1023|,C|downstream_gene_variant|MODIFIER|BnaA06g12590D|BnaA06g12590D|transcript|BnaA06g12590D|protein_coding||c.…
chrA06	6526927	T	C	ANN=C|downstream_gene_variant|MODIFIER|BnaA06g12560D|BnaA06g12560D|transcript|BnaA06g12560D|protein_coding||c.*3236T>C|||||3236|WARNING_TRANSCRIPT_MULTIPLE_STOP_CODONS,C|downstream_gene_variant|MODIFIER|BnaA06g12570D|BnaA06g12570D|transcript|BnaA06g12570D|protein_coding||c.*1198T>C|||||1039|,C|downstream_gene_variant|MODIFIER|BnaA06g12590D|BnaA06g12590D|transcript|BnaA06g12590D|protein_coding||c.…
chrA06	6526941	A	G	ANN=G|downstream_gene_variant|MODIFIER|BnaA06g12560D|BnaA06g12560D|transcript|BnaA06g12560D|protein_coding||c.*3250A>G|||||3250|WARNING_TRANSCRIPT_MULTIPLE_STOP_CODONS,G|downstream_gene_variant|MODIFIER|BnaA06g12570D|BnaA06g12570D|transcript|BnaA06g12570D|protein_coding||c.*1212A>G|||||1053|,G|downstream_gene_variant|MODIFIER|BnaA06g12590D|BnaA06g12590D|transcript|BnaA06g12590D|protein_coding||c.…
chrA06	6526982	T	C	ANN=C|synonymous_variant|LOW|BnaA06g12580D|BnaA06g12580D|transcript|BnaA06g12580D|protein_coding|5/20|c.378T>C|p.His126His|477/1599|378/1329|126/442||,C|downstream_gene_variant|MODIFIER|BnaA06g12560D|BnaA06g12560D|transcript|BnaA06g12560D|protein_coding||c.*3291T>C|||||3291|WARNING_TRANSCRIPT_MULTIPLE_STOP_CODONS,C|downstream_gene_variant|MODIFIER|BnaA06g12570D|BnaA06g12570D|transcript|BnaA06g125…
chrA06	6527018	A	G	ANN=G|synonymous_variant|LOW|BnaA06g12580D|BnaA06g12580D|transcript|BnaA06g12580D|protein_coding|5/20|c.414A>G|p.Gln138Gln|513/1599|414/1329|138/442||,G|downstream_gene_variant|MODIFIER|BnaA06g12560D|BnaA06g12560D|transcript|BnaA06g12560D|protein_coding||c.*3327A>G|||||3327|WARNING_TRANSCRIPT_MULTIPLE_STOP_CODONS,G|downstream_gene_variant|MODIFIER|BnaA06g12570D|BnaA06g12570D|transcript|BnaA06g125…
chrA06	6527060	T	C	ANN=C|downstream_gene_variant|MODIFIER|BnaA06g12560D|BnaA06g12560D|transcript|BnaA06g12560D|protein_coding||c.*3369T>C|||||3369|WARNING_TRANSCRIPT_MULTIPLE_STOP_CODONS,C|downstream_gene_variant|MODIFIER|BnaA06g12570D|BnaA06g12570D|transcript|BnaA06g12570D|protein_coding||c.*1331T>C|||||1172|,C|downstream_gene_variant|MODIFIER|BnaA06g12590D|BnaA06g12590D|transcript|BnaA06g12590D|protein_coding||c.…
chrA06	6527066	C	T	ANN=T|downstream_gene_variant|MODIFIER|BnaA06g12560D|BnaA06g12560D|transcript|BnaA06g12560D|protein_coding||c.*3375C>T|||||3375|WARNING_TRANSCRIPT_MULTIPLE_STOP_CODONS,T|downstream_gene_variant|MODIFIER|BnaA06g12570D|BnaA06g12570D|transcript|BnaA06g12570D|protein_coding||c.*1337C>T|||||1178|,T|downstream_gene_variant|MODIFIER|BnaA06g12590D|BnaA06g12590D|transcript|BnaA06g12590D|protein_coding||c.…
chrA06	6527070	G	A	ANN=A|downstream_gene_variant|MODIFIER|BnaA06g12560D|BnaA06g12560D|transcript|BnaA06g12560D|protein_coding||c.*3379G>A|||||3379|WARNING_TRANSCRIPT_MULTIPLE_STOP_CODONS,A|downstream_gene_variant|MODIFIER|BnaA06g12570D|BnaA06g12570D|transcript|BnaA06g12570D|protein_coding||c.*1341G>A|||||1182|,A|downstream_gene_variant|MODIFIER|BnaA06g12590D|BnaA06g12590D|transcript|BnaA06g12590D|protein_coding||c.…
chrA06	6527087	T	C	ANN=C|downstream_gene_variant|MODIFIER|BnaA06g12560D|BnaA06g12560D|transcript|BnaA06g12560D|protein_coding||c.*3396T>C|||||3396|WARNING_TRANSCRIPT_MULTIPLE_STOP_CODONS,C|downstream_gene_variant|MODIFIER|BnaA06g12570D|BnaA06g12570D|transcript|BnaA06g12570D|protein_coding||c.*1358T>C|||||1199|,C|downstream_gene_variant|MODIFIER|BnaA06g12590D|BnaA06g12590D|transcript|BnaA06g12590D|protein_coding||c.…
chrA06	6527115	T	A	ANN=A|downstream_gene_variant|MODIFIER|BnaA06g12560D|BnaA06g12560D|transcript|BnaA06g12560D|protein_coding||c.*3424T>A|||||3424|WARNING_TRANSCRIPT_MULTIPLE_STOP_CODONS,A|downstream_gene_variant|MODIFIER|BnaA06g12570D|BnaA06g12570D|transcript|BnaA06g12570D|protein_coding||c.*1386T>A|||||1227|,A|downstream_gene_variant|MODIFIER|BnaA06g12590D|BnaA06g12590D|transcript|BnaA06g12590D|protein_coding||c.…
chrA06	6527119	G	A	ANN=A|splice_region_variant&intron_variant|LOW|BnaA06g12580D|BnaA06g12580D|transcript|BnaA06g12580D|protein_coding|5/19|c.429-5G>A||||||,A|downstream_gene_variant|MODIFIER|BnaA06g12560D|BnaA06g12560D|transcript|BnaA06g12560D|protein_coding||c.*3428G>A|||||3428|WARNING_TRANSCRIPT_MULTIPLE_STOP_CODONS,A|downstream_gene_variant|MODIFIER|BnaA06g12570D|BnaA06g12570D|transcript|BnaA06g12570D|protein_co…
chrA06	6527148	G	A	ANN=A|synonymous_variant|LOW|BnaA06g12580D|BnaA06g12580D|transcript|BnaA06g12580D|protein_coding|6/20|c.453G>A|p.Lys151Lys|552/1599|453/1329|151/442||,A|downstream_gene_variant|MODIFIER|BnaA06g12560D|BnaA06g12560D|transcript|BnaA06g12560D|protein_coding||c.*3457G>A|||||3457|WARNING_TRANSCRIPT_MULTIPLE_STOP_CODONS,A|downstream_gene_variant|MODIFIER|BnaA06g12570D|BnaA06g12570D|transcript|BnaA06g125…
chrA06	6527163	A	T	ANN=T|synonymous_variant|LOW|BnaA06g12580D|BnaA06g12580D|transcript|BnaA06g12580D|protein_coding|6/20|c.468A>T|p.Ala156Ala|567/1599|468/1329|156/442||,T|downstream_gene_variant|MODIFIER|BnaA06g12560D|BnaA06g12560D|transcript|BnaA06g12560D|protein_coding||c.*3472A>T|||||3472|WARNING_TRANSCRIPT_MULTIPLE_STOP_CODONS,T|downstream_gene_variant|MODIFIER|BnaA06g12570D|BnaA06g12570D|transcript|BnaA06g125…
chrA06	6527251	A	G	ANN=G|downstream_gene_variant|MODIFIER|BnaA06g12560D|BnaA06g12560D|transcript|BnaA06g12560D|protein_coding||c.*3560A>G|||||3560|WARNING_TRANSCRIPT_MULTIPLE_STOP_CODONS,G|downstream_gene_variant|MODIFIER|BnaA06g12570D|BnaA06g12570D|transcript|BnaA06g12570D|protein_coding||c.*1522A>G|||||1363|,G|downstream_gene_variant|MODIFIER|BnaA06g12590D|BnaA06g12590D|transcript|BnaA06g12590D|protein_coding||c.…
chrA06	6527252	C	A	ANN=A|downstream_gene_variant|MODIFIER|BnaA06g12560D|BnaA06g12560D|transcript|BnaA06g12560D|protein_coding||c.*3561C>A|||||3561|WARNING_TRANSCRIPT_MULTIPLE_STOP_CODONS,A|downstream_gene_variant|MODIFIER|BnaA06g12570D|BnaA06g12570D|transcript|BnaA06g12570D|protein_coding||c.*1523C>A|||||1364|,A|downstream_gene_variant|MODIFIER|BnaA06g12590D|BnaA06g12590D|transcript|BnaA06g12590D|protein_coding||c.…
chrA06	6527261	T	G	ANN=G|downstream_gene_variant|MODIFIER|BnaA06g12560D|BnaA06g12560D|transcript|BnaA06g12560D|protein_coding||c.*3570T>G|||||3570|WARNING_TRANSCRIPT_MULTIPLE_STOP_CODONS,G|downstream_gene_variant|MODIFIER|BnaA06g12570D|BnaA06g12570D|transcript|BnaA06g12570D|protein_coding||c.*1532T>G|||||1373|,G|downstream_gene_variant|MODIFIER|BnaA06g12590D|BnaA06g12590D|transcript|BnaA06g12590D|protein_coding||c.…
chrA06	6527266	T	G	ANN=G|downstream_gene_variant|MODIFIER|BnaA06g12560D|BnaA06g12560D|transcript|BnaA06g12560D|protein_coding||c.*3575T>G|||||3575|WARNING_TRANSCRIPT_MULTIPLE_STOP_CODONS,G|downstream_gene_variant|MODIFIER|BnaA06g12570D|BnaA06g12570D|transcript|BnaA06g12570D|protein_coding||c.*1537T>G|||||1378|,G|downstream_gene_variant|MODIFIER|BnaA06g12590D|BnaA06g12590D|transcript|BnaA06g12590D|protein_coding||c.…
chrA06	6527316	T	C	ANN=C|synonymous_variant|LOW|BnaA06g12580D|BnaA06g12580D|transcript|BnaA06g12580D|protein_coding|7/20|c.531T>C|p.Val177Val|630/1599|531/1329|177/442||,C|downstream_gene_variant|MODIFIER|BnaA06g12560D|BnaA06g12560D|transcript|BnaA06g12560D|protein_coding||c.*3625T>C|||||3625|WARNING_TRANSCRIPT_MULTIPLE_STOP_CODONS,C|downstream_gene_variant|MODIFIER|BnaA06g12570D|BnaA06g12570D|transcript|BnaA06g125…
chrA06	6527319	G	T	ANN=T|synonymous_variant|LOW|BnaA06g12580D|BnaA06g12580D|transcript|BnaA06g12580D|protein_coding|7/20|c.534G>T|p.Val178Val|633/1599|534/1329|178/442||,T|downstream_gene_variant|MODIFIER|BnaA06g12560D|BnaA06g12560D|transcript|BnaA06g12560D|protein_coding||c.*3628G>T|||||3628|WARNING_TRANSCRIPT_MULTIPLE_STOP_CODONS,T|downstream_gene_variant|MODIFIER|BnaA06g12570D|BnaA06g12570D|transcript|BnaA06g125…
chrA06	6527327	G	A	ANN=A|splice_region_variant&intron_variant|LOW|BnaA06g12580D|BnaA06g12580D|transcript|BnaA06g12580D|protein_coding|7/19|c.539+3G>A||||||,A|downstream_gene_variant|MODIFIER|BnaA06g12560D|BnaA06g12560D|transcript|BnaA06g12560D|protein_coding||c.*3636G>A|||||3636|WARNING_TRANSCRIPT_MULTIPLE_STOP_CODONS,A|downstream_gene_variant|MODIFIER|BnaA06g12570D|BnaA06g12570D|transcript|BnaA06g12570D|protein_co…
chrA06	6527332	T	A	ANN=A|splice_region_variant&intron_variant|LOW|BnaA06g12580D|BnaA06g12580D|transcript|BnaA06g12580D|protein_coding|7/19|c.539+8T>A||||||,A|downstream_gene_variant|MODIFIER|BnaA06g12560D|BnaA06g12560D|transcript|BnaA06g12560D|protein_coding||c.*3641T>A|||||3641|WARNING_TRANSCRIPT_MULTIPLE_STOP_CODONS,A|downstream_gene_variant|MODIFIER|BnaA06g12570D|BnaA06g12570D|transcript|BnaA06g12570D|protein_co…
chrA06	6527333	T	C	ANN=C|downstream_gene_variant|MODIFIER|BnaA06g12560D|BnaA06g12560D|transcript|BnaA06g12560D|protein_coding||c.*3642T>C|||||3642|WARNING_TRANSCRIPT_MULTIPLE_STOP_CODONS,C|downstream_gene_variant|MODIFIER|BnaA06g12570D|BnaA06g12570D|transcript|BnaA06g12570D|protein_coding||c.*1604T>C|||||1445|,C|downstream_gene_variant|MODIFIER|BnaA06g12590D|BnaA06g12590D|transcript|BnaA06g12590D|protein_coding||c.…
chrA06	6527342	A	C	ANN=C|downstream_gene_variant|MODIFIER|BnaA06g12560D|BnaA06g12560D|transcript|BnaA06g12560D|protein_coding||c.*3651A>C|||||3651|WARNING_TRANSCRIPT_MULTIPLE_STOP_CODONS,C|downstream_gene_variant|MODIFIER|BnaA06g12570D|BnaA06g12570D|transcript|BnaA06g12570D|protein_coding||c.*1613A>C|||||1454|,C|downstream_gene_variant|MODIFIER|BnaA06g12590D|BnaA06g12590D|transcript|BnaA06g12590D|protein_coding||c.…
chrA06	6527344	T	C	ANN=C|downstream_gene_variant|MODIFIER|BnaA06g12560D|BnaA06g12560D|transcript|BnaA06g12560D|protein_coding||c.*3653T>C|||||3653|WARNING_TRANSCRIPT_MULTIPLE_STOP_CODONS,C|downstream_gene_variant|MODIFIER|BnaA06g12570D|BnaA06g12570D|transcript|BnaA06g12570D|protein_coding||c.*1615T>C|||||1456|,C|downstream_gene_variant|MODIFIER|BnaA06g12590D|BnaA06g12590D|transcript|BnaA06g12590D|protein_coding||c.…
chrA06	6527354	A	G	ANN=G|downstream_gene_variant|MODIFIER|BnaA06g12560D|BnaA06g12560D|transcript|BnaA06g12560D|protein_coding||c.*3663A>G|||||3663|WARNING_TRANSCRIPT_MULTIPLE_STOP_CODONS,G|downstream_gene_variant|MODIFIER|BnaA06g12570D|BnaA06g12570D|transcript|BnaA06g12570D|protein_coding||c.*1625A>G|||||1466|,G|downstream_gene_variant|MODIFIER|BnaA06g12590D|BnaA06g12590D|transcript|BnaA06g12590D|protein_coding||c.…
chrA06	6527358	G	T	ANN=T|downstream_gene_variant|MODIFIER|BnaA06g12560D|BnaA06g12560D|transcript|BnaA06g12560D|protein_coding||c.*3667G>T|||||3667|WARNING_TRANSCRIPT_MULTIPLE_STOP_CODONS,T|downstream_gene_variant|MODIFIER|BnaA06g12570D|BnaA06g12570D|transcript|BnaA06g12570D|protein_coding||c.*1629G>T|||||1470|,T|downstream_gene_variant|MODIFIER|BnaA06g12590D|BnaA06g12590D|transcript|BnaA06g12590D|protein_coding||c.…
chrA06	6527386	A	T	ANN=T|downstream_gene_variant|MODIFIER|BnaA06g12560D|BnaA06g12560D|transcript|BnaA06g12560D|protein_coding||c.*3695A>T|||||3695|WARNING_TRANSCRIPT_MULTIPLE_STOP_CODONS,T|downstream_gene_variant|MODIFIER|BnaA06g12570D|BnaA06g12570D|transcript|BnaA06g12570D|protein_coding||c.*1657A>T|||||1498|,T|downstream_gene_variant|MODIFIER|BnaA06g12590D|BnaA06g12590D|transcript|BnaA06g12590D|protein_coding||c.…
chrA06	6527387	T	C	ANN=C|downstream_gene_variant|MODIFIER|BnaA06g12560D|BnaA06g12560D|transcript|BnaA06g12560D|protein_coding||c.*3696T>C|||||3696|WARNING_TRANSCRIPT_MULTIPLE_STOP_CODONS,C|downstream_gene_variant|MODIFIER|BnaA06g12570D|BnaA06g12570D|transcript|BnaA06g12570D|protein_coding||c.*1658T>C|||||1499|,C|downstream_gene_variant|MODIFIER|BnaA06g12590D|BnaA06g12590D|transcript|BnaA06g12590D|protein_coding||c.…
chrA06	6527509	T	G	ANN=G|downstream_gene_variant|MODIFIER|BnaA06g12560D|BnaA06g12560D|transcript|BnaA06g12560D|protein_coding||c.*3818T>G|||||3818|WARNING_TRANSCRIPT_MULTIPLE_STOP_CODONS,G|downstream_gene_variant|MODIFIER|BnaA06g12570D|BnaA06g12570D|transcript|BnaA06g12570D|protein_coding||c.*1780T>G|||||1621|,G|downstream_gene_variant|MODIFIER|BnaA06g12590D|BnaA06g12590D|transcript|BnaA06g12590D|protein_coding||c.…
chrA06	6527521	T	C	ANN=C|downstream_gene_variant|MODIFIER|BnaA06g12560D|BnaA06g12560D|transcript|BnaA06g12560D|protein_coding||c.*3830T>C|||||3830|WARNING_TRANSCRIPT_MULTIPLE_STOP_CODONS,C|downstream_gene_variant|MODIFIER|BnaA06g12570D|BnaA06g12570D|transcript|BnaA06g12570D|protein_coding||c.*1792T>C|||||1633|,C|downstream_gene_variant|MODIFIER|BnaA06g12590D|BnaA06g12590D|transcript|BnaA06g12590D|protein_coding||c.…
chrA06	6527545	G	A	ANN=A|downstream_gene_variant|MODIFIER|BnaA06g12560D|BnaA06g12560D|transcript|BnaA06g12560D|protein_coding||c.*3854G>A|||||3854|WARNING_TRANSCRIPT_MULTIPLE_STOP_CODONS,A|downstream_gene_variant|MODIFIER|BnaA06g12570D|BnaA06g12570D|transcript|BnaA06g12570D|protein_coding||c.*1816G>A|||||1657|,A|downstream_gene_variant|MODIFIER|BnaA06g12590D|BnaA06g12590D|transcript|BnaA06g12590D|protein_coding||c.…
chrA06	6527678	T	A	ANN=A|downstream_gene_variant|MODIFIER|BnaA06g12560D|BnaA06g12560D|transcript|BnaA06g12560D|protein_coding||c.*3987T>A|||||3987|WARNING_TRANSCRIPT_MULTIPLE_STOP_CODONS,A|downstream_gene_variant|MODIFIER|BnaA06g12570D|BnaA06g12570D|transcript|BnaA06g12570D|protein_coding||c.*1949T>A|||||1790|,A|downstream_gene_variant|MODIFIER|BnaA06g12590D|BnaA06g12590D|transcript|BnaA06g12590D|protein_coding||c.…
chrA06	6527683	T	A	ANN=A|downstream_gene_variant|MODIFIER|BnaA06g12560D|BnaA06g12560D|transcript|BnaA06g12560D|protein_coding||c.*3992T>A|||||3992|WARNING_TRANSCRIPT_MULTIPLE_STOP_CODONS,A|downstream_gene_variant|MODIFIER|BnaA06g12570D|BnaA06g12570D|transcript|BnaA06g12570D|protein_coding||c.*1954T>A|||||1795|,A|downstream_gene_variant|MODIFIER|BnaA06g12590D|BnaA06g12590D|transcript|BnaA06g12590D|protein_coding||c.…
chrA06	6527686	T	C	ANN=C|downstream_gene_variant|MODIFIER|BnaA06g12560D|BnaA06g12560D|transcript|BnaA06g12560D|protein_coding||c.*3995T>C|||||3995|WARNING_TRANSCRIPT_MULTIPLE_STOP_CODONS,C|downstream_gene_variant|MODIFIER|BnaA06g12570D|BnaA06g12570D|transcript|BnaA06g12570D|protein_coding||c.*1957T>C|||||1798|,C|downstream_gene_variant|MODIFIER|BnaA06g12590D|BnaA06g12590D|transcript|BnaA06g12590D|protein_coding||c.…
chrA06	6527716	G	A	ANN=A|splice_region_variant&synonymous_variant|LOW|BnaA06g12580D|BnaA06g12580D|transcript|BnaA06g12580D|protein_coding|9/20|c.597G>A|p.Ala199Ala|696/1599|597/1329|199/442||,A|downstream_gene_variant|MODIFIER|BnaA06g12560D|BnaA06g12560D|transcript|BnaA06g12560D|protein_coding||c.*4025G>A|||||4025|WARNING_TRANSCRIPT_MULTIPLE_STOP_CODONS,A|downstream_gene_variant|MODIFIER|BnaA06g12570D|BnaA06g12570D…
chrA06	6527809	T	C	ANN=C|downstream_gene_variant|MODIFIER|BnaA06g12560D|BnaA06g12560D|transcript|BnaA06g12560D|protein_coding||c.*4118T>C|||||4118|WARNING_TRANSCRIPT_MULTIPLE_STOP_CODONS,C|downstream_gene_variant|MODIFIER|BnaA06g12570D|BnaA06g12570D|transcript|BnaA06g12570D|protein_coding||c.*2080T>C|||||1921|,C|downstream_gene_variant|MODIFIER|BnaA06g12590D|BnaA06g12590D|transcript|BnaA06g12590D|protein_coding||c.…
chrA06	6527823	T	A	ANN=A|downstream_gene_variant|MODIFIER|BnaA06g12560D|BnaA06g12560D|transcript|BnaA06g12560D|protein_coding||c.*4132T>A|||||4132|WARNING_TRANSCRIPT_MULTIPLE_STOP_CODONS,A|downstream_gene_variant|MODIFIER|BnaA06g12570D|BnaA06g12570D|transcript|BnaA06g12570D|protein_coding||c.*2094T>A|||||1935|,A|downstream_gene_variant|MODIFIER|BnaA06g12590D|BnaA06g12590D|transcript|BnaA06g12590D|protein_coding||c.…
chrA06	6528042	G	A	ANN=A|downstream_gene_variant|MODIFIER|BnaA06g12560D|BnaA06g12560D|transcript|BnaA06g12560D|protein_coding||c.*4351G>A|||||4351|WARNING_TRANSCRIPT_MULTIPLE_STOP_CODONS,A|downstream_gene_variant|MODIFIER|BnaA06g12570D|BnaA06g12570D|transcript|BnaA06g12570D|protein_coding||c.*2313G>A|||||2154|,A|downstream_gene_variant|MODIFIER|BnaA06g12590D|BnaA06g12590D|transcript|BnaA06g12590D|protein_coding||c.…
chrA06	6528043	G	T	ANN=T|downstream_gene_variant|MODIFIER|BnaA06g12560D|BnaA06g12560D|transcript|BnaA06g12560D|protein_coding||c.*4352G>T|||||4352|WARNING_TRANSCRIPT_MULTIPLE_STOP_CODONS,T|downstream_gene_variant|MODIFIER|BnaA06g12570D|BnaA06g12570D|transcript|BnaA06g12570D|protein_coding||c.*2314G>T|||||2155|,T|downstream_gene_variant|MODIFIER|BnaA06g12590D|BnaA06g12590D|transcript|BnaA06g12590D|protein_coding||c.…
chrA06	6528062	G	A	ANN=A|downstream_gene_variant|MODIFIER|BnaA06g12560D|BnaA06g12560D|transcript|BnaA06g12560D|protein_coding||c.*4371G>A|||||4371|WARNING_TRANSCRIPT_MULTIPLE_STOP_CODONS,A|downstream_gene_variant|MODIFIER|BnaA06g12570D|BnaA06g12570D|transcript|BnaA06g12570D|protein_coding||c.*2333G>A|||||2174|,A|downstream_gene_variant|MODIFIER|BnaA06g12590D|BnaA06g12590D|transcript|BnaA06g12590D|protein_coding||c.…
chrA06	6528078	T	C	ANN=C|downstream_gene_variant|MODIFIER|BnaA06g12560D|BnaA06g12560D|transcript|BnaA06g12560D|protein_coding||c.*4387T>C|||||4387|WARNING_TRANSCRIPT_MULTIPLE_STOP_CODONS,C|downstream_gene_variant|MODIFIER|BnaA06g12570D|BnaA06g12570D|transcript|BnaA06g12570D|protein_coding||c.*2349T>C|||||2190|,C|downstream_gene_variant|MODIFIER|BnaA06g12590D|BnaA06g12590D|transcript|BnaA06g12590D|protein_coding||c.…
chrA06	6528080	T	A	ANN=A|downstream_gene_variant|MODIFIER|BnaA06g12560D|BnaA06g12560D|transcript|BnaA06g12560D|protein_coding||c.*4389T>A|||||4389|WARNING_TRANSCRIPT_MULTIPLE_STOP_CODONS,A|downstream_gene_variant|MODIFIER|BnaA06g12570D|BnaA06g12570D|transcript|BnaA06g12570D|protein_coding||c.*2351T>A|||||2192|,A|downstream_gene_variant|MODIFIER|BnaA06g12590D|BnaA06g12590D|transcript|BnaA06g12590D|protein_coding||c.…
chrA06	6528082	C	T	ANN=T|downstream_gene_variant|MODIFIER|BnaA06g12560D|BnaA06g12560D|transcript|BnaA06g12560D|protein_coding||c.*4391C>T|||||4391|WARNING_TRANSCRIPT_MULTIPLE_STOP_CODONS,T|downstream_gene_variant|MODIFIER|BnaA06g12570D|BnaA06g12570D|transcript|BnaA06g12570D|protein_coding||c.*2353C>T|||||2194|,T|downstream_gene_variant|MODIFIER|BnaA06g12590D|BnaA06g12590D|transcript|BnaA06g12590D|protein_coding||c.…
chrA06	6528091	A	G	ANN=G|downstream_gene_variant|MODIFIER|BnaA06g12560D|BnaA06g12560D|transcript|BnaA06g12560D|protein_coding||c.*4400A>G|||||4400|WARNING_TRANSCRIPT_MULTIPLE_STOP_CODONS,G|downstream_gene_variant|MODIFIER|BnaA06g12570D|BnaA06g12570D|transcript|BnaA06g12570D|protein_coding||c.*2362A>G|||||2203|,G|downstream_gene_variant|MODIFIER|BnaA06g12590D|BnaA06g12590D|transcript|BnaA06g12590D|protein_coding||c.…
chrA06	6528432	G	A	ANN=A|downstream_gene_variant|MODIFIER|BnaA06g12560D|BnaA06g12560D|transcript|BnaA06g12560D|protein_coding||c.*4741G>A|||||4741|WARNING_TRANSCRIPT_MULTIPLE_STOP_CODONS,A|downstream_gene_variant|MODIFIER|BnaA06g12570D|BnaA06g12570D|transcript|BnaA06g12570D|protein_coding||c.*2703G>A|||||2544|,A|downstream_gene_variant|MODIFIER|BnaA06g12590D|BnaA06g12590D|transcript|BnaA06g12590D|protein_coding||c.…
chrA06	6528434	G	T	ANN=T|downstream_gene_variant|MODIFIER|BnaA06g12560D|BnaA06g12560D|transcript|BnaA06g12560D|protein_coding||c.*4743G>T|||||4743|WARNING_TRANSCRIPT_MULTIPLE_STOP_CODONS,T|downstream_gene_variant|MODIFIER|BnaA06g12570D|BnaA06g12570D|transcript|BnaA06g12570D|protein_coding||c.*2705G>T|||||2546|,T|downstream_gene_variant|MODIFIER|BnaA06g12590D|BnaA06g12590D|transcript|BnaA06g12590D|protein_coding||c.…
chrA06	6528439	G	A	ANN=A|downstream_gene_variant|MODIFIER|BnaA06g12560D|BnaA06g12560D|transcript|BnaA06g12560D|protein_coding||c.*4748G>A|||||4748|WARNING_TRANSCRIPT_MULTIPLE_STOP_CODONS,A|downstream_gene_variant|MODIFIER|BnaA06g12570D|BnaA06g12570D|transcript|BnaA06g12570D|protein_coding||c.*2710G>A|||||2551|,A|downstream_gene_variant|MODIFIER|BnaA06g12590D|BnaA06g12590D|transcript|BnaA06g12590D|protein_coding||c.…
chrA06	6528469	T	C	ANN=C|downstream_gene_variant|MODIFIER|BnaA06g12560D|BnaA06g12560D|transcript|BnaA06g12560D|protein_coding||c.*4778T>C|||||4778|WARNING_TRANSCRIPT_MULTIPLE_STOP_CODONS,C|downstream_gene_variant|MODIFIER|BnaA06g12570D|BnaA06g12570D|transcript|BnaA06g12570D|protein_coding||c.*2740T>C|||||2581|,C|downstream_gene_variant|MODIFIER|BnaA06g12590D|BnaA06g12590D|transcript|BnaA06g12590D|protein_coding||c.…
chrA06	6528865	A	G	ANN=G|downstream_gene_variant|MODIFIER|BnaA06g12570D|BnaA06g12570D|transcript|BnaA06g12570D|protein_coding||c.*3136A>G|||||2977|,G|downstream_gene_variant|MODIFIER|BnaA06g12590D|BnaA06g12590D|transcript|BnaA06g12590D|protein_coding||c.*1601T>C|||||1601|WARNING_TRANSCRIPT_MULTIPLE_STOP_CODONS,G|intron_variant|MODIFIER|BnaA06g12580D|BnaA06g12580D|transcript|BnaA06g12580D|protein_coding|13/19|c.894-…
chrA06	6528870	C	T	ANN=T|splice_region_variant&intron_variant|LOW|BnaA06g12580D|BnaA06g12580D|transcript|BnaA06g12580D|protein_coding|13/19|c.894-8C>T||||||,T|downstream_gene_variant|MODIFIER|BnaA06g12570D|BnaA06g12570D|transcript|BnaA06g12570D|protein_coding||c.*3141C>T|||||2982|,T|downstream_gene_variant|MODIFIER|BnaA06g12590D|BnaA06g12590D|transcript|BnaA06g12590D|protein_coding||c.*1596G>A|||||1596|WARNING_TRAN…
chrA06	6528884	C	A	ANN=A|synonymous_variant|LOW|BnaA06g12580D|BnaA06g12580D|transcript|BnaA06g12580D|protein_coding|14/20|c.900C>A|p.Leu300Leu|999/1599|900/1329|300/442||,A|downstream_gene_variant|MODIFIER|BnaA06g12570D|BnaA06g12570D|transcript|BnaA06g12570D|protein_coding||c.*3155C>A|||||2996|,A|downstream_gene_variant|MODIFIER|BnaA06g12590D|BnaA06g12590D|transcript|BnaA06g12590D|protein_coding||c.*1582G>T|||||158…
chrA06	6528957	G	A	ANN=A|downstream_gene_variant|MODIFIER|BnaA06g12570D|BnaA06g12570D|transcript|BnaA06g12570D|protein_coding||c.*3228G>A|||||3069|,A|downstream_gene_variant|MODIFIER|BnaA06g12590D|BnaA06g12590D|transcript|BnaA06g12590D|protein_coding||c.*1509C>T|||||1509|WARNING_TRANSCRIPT_MULTIPLE_STOP_CODONS,A|intron_variant|MODIFIER|BnaA06g12580D|BnaA06g12580D|transcript|BnaA06g12580D|protein_coding|14/19|c.960+…
chrA06	6528979	G	T	ANN=T|downstream_gene_variant|MODIFIER|BnaA06g12570D|BnaA06g12570D|transcript|BnaA06g12570D|protein_coding||c.*3250G>T|||||3091|,T|downstream_gene_variant|MODIFIER|BnaA06g12590D|BnaA06g12590D|transcript|BnaA06g12590D|protein_coding||c.*1487C>A|||||1487|WARNING_TRANSCRIPT_MULTIPLE_STOP_CODONS,T|intron_variant|MODIFIER|BnaA06g12580D|BnaA06g12580D|transcript|BnaA06g12580D|protein_coding|14/19|c.960+…
chrA06	6528981	C	G	ANN=G|downstream_gene_variant|MODIFIER|BnaA06g12570D|BnaA06g12570D|transcript|BnaA06g12570D|protein_coding||c.*3252C>G|||||3093|,G|downstream_gene_variant|MODIFIER|BnaA06g12590D|BnaA06g12590D|transcript|BnaA06g12590D|protein_coding||c.*1485G>C|||||1485|WARNING_TRANSCRIPT_MULTIPLE_STOP_CODONS,G|intron_variant|MODIFIER|BnaA06g12580D|BnaA06g12580D|transcript|BnaA06g12580D|protein_coding|14/19|c.960+…
chrA06	6529061	G	C	ANN=C|splice_region_variant&intron_variant|LOW|BnaA06g12580D|BnaA06g12580D|transcript|BnaA06g12580D|protein_coding|14/19|c.961-4G>C||||||,C|downstream_gene_variant|MODIFIER|BnaA06g12570D|BnaA06g12570D|transcript|BnaA06g12570D|protein_coding||c.*3332G>C|||||3173|,C|downstream_gene_variant|MODIFIER|BnaA06g12590D|BnaA06g12590D|transcript|BnaA06g12590D|protein_coding||c.*1405C>G|||||1405|WARNING_TRAN…
chrA06	6529107	G	A	ANN=A|missense_variant|MODERATE|BnaA06g12580D|BnaA06g12580D|transcript|BnaA06g12580D|protein_coding|15/20|c.1003G>A|p.Val335Ile|1102/1599|1003/1329|335/442||,A|downstream_gene_variant|MODIFIER|BnaA06g12570D|BnaA06g12570D|transcript|BnaA06g12570D|protein_coding||c.*3378G>A|||||3219|,A|downstream_gene_variant|MODIFIER|BnaA06g12590D|BnaA06g12590D|transcript|BnaA06g12590D|protein_coding||c.*1359C>T||…
chrA06	6529498	A	G	ANN=G|downstream_gene_variant|MODIFIER|BnaA06g12570D|BnaA06g12570D|transcript|BnaA06g12570D|protein_coding||c.*3769A>G|||||3610|,G|downstream_gene_variant|MODIFIER|BnaA06g12590D|BnaA06g12590D|transcript|BnaA06g12590D|protein_coding||c.*968T>C|||||968|WARNING_TRANSCRIPT_MULTIPLE_STOP_CODONS,G|intron_variant|MODIFIER|BnaA06g12580D|BnaA06g12580D|transcript|BnaA06g12580D|protein_coding|17/19|c.1150-2…
chrA06	6529553	T	C	ANN=C|synonymous_variant|LOW|BnaA06g12580D|BnaA06g12580D|transcript|BnaA06g12580D|protein_coding|18/20|c.1180T>C|p.Leu394Leu|1279/1599|1180/1329|394/442||,C|downstream_gene_variant|MODIFIER|BnaA06g12570D|BnaA06g12570D|transcript|BnaA06g12570D|protein_coding||c.*3824T>C|||||3665|,C|downstream_gene_variant|MODIFIER|BnaA06g12590D|BnaA06g12590D|transcript|BnaA06g12590D|protein_coding||c.*913A>G|||||9…
chrA06	6529653	A	C	ANN=C|downstream_gene_variant|MODIFIER|BnaA06g12570D|BnaA06g12570D|transcript|BnaA06g12570D|protein_coding||c.*3924A>C|||||3765|,C|downstream_gene_variant|MODIFIER|BnaA06g12590D|BnaA06g12590D|transcript|BnaA06g12590D|protein_coding||c.*813T>G|||||813|WARNING_TRANSCRIPT_MULTIPLE_STOP_CODONS,C|intron_variant|MODIFIER|BnaA06g12580D|BnaA06g12580D|transcript|BnaA06g12580D|protein_coding|18/19|c.1214+6…
chrA06	6529663	A	C	ANN=C|downstream_gene_variant|MODIFIER|BnaA06g12570D|BnaA06g12570D|transcript|BnaA06g12570D|protein_coding||c.*3934A>C|||||3775|,C|downstream_gene_variant|MODIFIER|BnaA06g12590D|BnaA06g12590D|transcript|BnaA06g12590D|protein_coding||c.*803T>G|||||803|WARNING_TRANSCRIPT_MULTIPLE_STOP_CODONS,C|intron_variant|MODIFIER|BnaA06g12580D|BnaA06g12580D|transcript|BnaA06g12580D|protein_coding|18/19|c.1214+7…
chrA06	6529672	T	G	ANN=G|downstream_gene_variant|MODIFIER|BnaA06g12570D|BnaA06g12570D|transcript|BnaA06g12570D|protein_coding||c.*3943T>G|||||3784|,G|downstream_gene_variant|MODIFIER|BnaA06g12590D|BnaA06g12590D|transcript|BnaA06g12590D|protein_coding||c.*794A>C|||||794|WARNING_TRANSCRIPT_MULTIPLE_STOP_CODONS,G|intron_variant|MODIFIER|BnaA06g12580D|BnaA06g12580D|transcript|BnaA06g12580D|protein_coding|18/19|c.1214+8…
chrA06	6529677	C	T	ANN=T|downstream_gene_variant|MODIFIER|BnaA06g12570D|BnaA06g12570D|transcript|BnaA06g12570D|protein_coding||c.*3948C>T|||||3789|,T|downstream_gene_variant|MODIFIER|BnaA06g12590D|BnaA06g12590D|transcript|BnaA06g12590D|protein_coding||c.*789G>A|||||789|WARNING_TRANSCRIPT_MULTIPLE_STOP_CODONS,T|intron_variant|MODIFIER|BnaA06g12580D|BnaA06g12580D|transcript|BnaA06g12580D|protein_coding|18/19|c.1215-8…
chrA06	6529683	C	T	ANN=T|downstream_gene_variant|MODIFIER|BnaA06g12570D|BnaA06g12570D|transcript|BnaA06g12570D|protein_coding||c.*3954C>T|||||3795|,T|downstream_gene_variant|MODIFIER|BnaA06g12590D|BnaA06g12590D|transcript|BnaA06g12590D|protein_coding||c.*783G>A|||||783|WARNING_TRANSCRIPT_MULTIPLE_STOP_CODONS,T|intron_variant|MODIFIER|BnaA06g12580D|BnaA06g12580D|transcript|BnaA06g12580D|protein_coding|18/19|c.1215-7…
chrA06	6529685	T	A	ANN=A|downstream_gene_variant|MODIFIER|BnaA06g12570D|BnaA06g12570D|transcript|BnaA06g12570D|protein_coding||c.*3956T>A|||||3797|,A|downstream_gene_variant|MODIFIER|BnaA06g12590D|BnaA06g12590D|transcript|BnaA06g12590D|protein_coding||c.*781A>T|||||781|WARNING_TRANSCRIPT_MULTIPLE_STOP_CODONS,A|intron_variant|MODIFIER|BnaA06g12580D|BnaA06g12580D|transcript|BnaA06g12580D|protein_coding|18/19|c.1215-7…
chrA06	6529699	T	A	ANN=A|downstream_gene_variant|MODIFIER|BnaA06g12570D|BnaA06g12570D|transcript|BnaA06g12570D|protein_coding||c.*3970T>A|||||3811|,A|downstream_gene_variant|MODIFIER|BnaA06g12590D|BnaA06g12590D|transcript|BnaA06g12590D|protein_coding||c.*767A>T|||||767|WARNING_TRANSCRIPT_MULTIPLE_STOP_CODONS,A|intron_variant|MODIFIER|BnaA06g12580D|BnaA06g12580D|transcript|BnaA06g12580D|protein_coding|18/19|c.1215-6…
chrA06	6529700	A	C	ANN=C|downstream_gene_variant|MODIFIER|BnaA06g12570D|BnaA06g12570D|transcript|BnaA06g12570D|protein_coding||c.*3971A>C|||||3812|,C|downstream_gene_variant|MODIFIER|BnaA06g12590D|BnaA06g12590D|transcript|BnaA06g12590D|protein_coding||c.*766T>G|||||766|WARNING_TRANSCRIPT_MULTIPLE_STOP_CODONS,C|intron_variant|MODIFIER|BnaA06g12580D|BnaA06g12580D|transcript|BnaA06g12580D|protein_coding|18/19|c.1215-6…
chrA06	6529731	G	C	ANN=C|downstream_gene_variant|MODIFIER|BnaA06g12570D|BnaA06g12570D|transcript|BnaA06g12570D|protein_coding||c.*4002G>C|||||3843|,C|downstream_gene_variant|MODIFIER|BnaA06g12590D|BnaA06g12590D|transcript|BnaA06g12590D|protein_coding||c.*735C>G|||||735|WARNING_TRANSCRIPT_MULTIPLE_STOP_CODONS,C|intron_variant|MODIFIER|BnaA06g12580D|BnaA06g12580D|transcript|BnaA06g12580D|protein_coding|18/19|c.1215-2…
chrA06	6529743	A	C	ANN=C|downstream_gene_variant|MODIFIER|BnaA06g12570D|BnaA06g12570D|transcript|BnaA06g12570D|protein_coding||c.*4014A>C|||||3855|,C|downstream_gene_variant|MODIFIER|BnaA06g12590D|BnaA06g12590D|transcript|BnaA06g12590D|protein_coding||c.*723T>G|||||723|WARNING_TRANSCRIPT_MULTIPLE_STOP_CODONS,C|intron_variant|MODIFIER|BnaA06g12580D|BnaA06g12580D|transcript|BnaA06g12580D|protein_coding|18/19|c.1215-1…
chrA06	6529749	A	T	ANN=T|downstream_gene_variant|MODIFIER|BnaA06g12570D|BnaA06g12570D|transcript|BnaA06g12570D|protein_coding||c.*4020A>T|||||3861|,T|downstream_gene_variant|MODIFIER|BnaA06g12590D|BnaA06g12590D|transcript|BnaA06g12590D|protein_coding||c.*717T>A|||||717|WARNING_TRANSCRIPT_MULTIPLE_STOP_CODONS,T|intron_variant|MODIFIER|BnaA06g12580D|BnaA06g12580D|transcript|BnaA06g12580D|protein_coding|18/19|c.1215-1…
chrA06	6529775	G	A	ANN=A|synonymous_variant|LOW|BnaA06g12580D|BnaA06g12580D|transcript|BnaA06g12580D|protein_coding|19/20|c.1230G>A|p.Gly410Gly|1329/1599|1230/1329|410/442||,A|downstream_gene_variant|MODIFIER|BnaA06g12570D|BnaA06g12570D|transcript|BnaA06g12570D|protein_coding||c.*4046G>A|||||3887|,A|downstream_gene_variant|MODIFIER|BnaA06g12590D|BnaA06g12590D|transcript|BnaA06g12590D|protein_coding||c.*691C>T|||||6…
chrA06	6529907	T	A	ANN=A|downstream_gene_variant|MODIFIER|BnaA06g12570D|BnaA06g12570D|transcript|BnaA06g12570D|protein_coding||c.*4178T>A|||||4019|,A|downstream_gene_variant|MODIFIER|BnaA06g12590D|BnaA06g12590D|transcript|BnaA06g12590D|protein_coding||c.*559A>T|||||559|WARNING_TRANSCRIPT_MULTIPLE_STOP_CODONS,A|intron_variant|MODIFIER|BnaA06g12580D|BnaA06g12580D|transcript|BnaA06g12580D|protein_coding|19/19|c.1284-1…
chrA06	6529972	C	T	ANN=T|3_prime_UTR_variant|MODIFIER|BnaA06g12580D|BnaA06g12580D|transcript|BnaA06g12580D|protein_coding|20/20|c.*10C>T|||||10|,T|downstream_gene_variant|MODIFIER|BnaA06g12570D|BnaA06g12570D|transcript|BnaA06g12570D|protein_coding||c.*4243C>T|||||4084|,T|downstream_gene_variant|MODIFIER|BnaA06g12590D|BnaA06g12590D|transcript|BnaA06g12590D|protein_coding||c.*494G>A|||||494|WARNING_TRANSCRIPT_MULTIPL…
chrA06	6530028	A	G	ANN=G|3_prime_UTR_variant|MODIFIER|BnaA06g12580D|BnaA06g12580D|transcript|BnaA06g12580D|protein_coding|20/20|c.*66A>G|||||66|,G|downstream_gene_variant|MODIFIER|BnaA06g12570D|BnaA06g12570D|transcript|BnaA06g12570D|protein_coding||c.*4299A>G|||||4140|,G|downstream_gene_variant|MODIFIER|BnaA06g12590D|BnaA06g12590D|transcript|BnaA06g12590D|protein_coding||c.*438T>C|||||438|WARNING_TRANSCRIPT_MULTIPL…
chrA06	6530103	C	T	ANN=T|3_prime_UTR_variant|MODIFIER|BnaA06g12580D|BnaA06g12580D|transcript|BnaA06g12580D|protein_coding|20/20|c.*141C>T|||||141|,T|downstream_gene_variant|MODIFIER|BnaA06g12570D|BnaA06g12570D|transcript|BnaA06g12570D|protein_coding||c.*4374C>T|||||4215|,T|downstream_gene_variant|MODIFIER|BnaA06g12590D|BnaA06g12590D|transcript|BnaA06g12590D|protein_coding||c.*363G>A|||||363|WARNING_TRANSCRIPT_MULTI…
chrA06	6530111	T	A	ANN=A|3_prime_UTR_variant|MODIFIER|BnaA06g12580D|BnaA06g12580D|transcript|BnaA06g12580D|protein_coding|20/20|c.*149T>A|||||149|,A|downstream_gene_variant|MODIFIER|BnaA06g12570D|BnaA06g12570D|transcript|BnaA06g12570D|protein_coding||c.*4382T>A|||||4223|,A|downstream_gene_variant|MODIFIER|BnaA06g12590D|BnaA06g12590D|transcript|BnaA06g12590D|protein_coding||c.*355A>T|||||355|WARNING_TRANSCRIPT_MULTI…
chrA06	6530115	T	G	ANN=G|3_prime_UTR_variant|MODIFIER|BnaA06g12580D|BnaA06g12580D|transcript|BnaA06g12580D|protein_coding|20/20|c.*153T>G|||||153|,G|downstream_gene_variant|MODIFIER|BnaA06g12570D|BnaA06g12570D|transcript|BnaA06g12570D|protein_coding||c.*4386T>G|||||4227|,G|downstream_gene_variant|MODIFIER|BnaA06g12590D|BnaA06g12590D|transcript|BnaA06g12590D|protein_coding||c.*351A>C|||||351|WARNING_TRANSCRIPT_MULTI…
chrA06	10273106	A	C	ANN=C|synonymous_variant|LOW|BnaA06g18020D|BnaA06g18020D|transcript|BnaA06g18020D|protein_coding|3/4|c.711T>G|p.Ser237Ser|1151/1723|711/1134|237/377||,C|downstream_gene_variant|MODIFIER|BnaA06g18010D|BnaA06g18010D|transcript|BnaA06g18010D|protein_coding||c.*785A>C|||||785|
chrA06	10273124	A	T	ANN=T|synonymous_variant|LOW|BnaA06g18020D|BnaA06g18020D|transcript|BnaA06g18020D|protein_coding|3/4|c.693T>A|p.Thr231Thr|1133/1723|693/1134|231/377||,T|downstream_gene_variant|MODIFIER|BnaA06g18010D|BnaA06g18010D|transcript|BnaA06g18010D|protein_coding||c.*803A>T|||||803|
chrA06	10273205	T	A	ANN=A|synonymous_variant|LOW|BnaA06g18020D|BnaA06g18020D|transcript|BnaA06g18020D|protein_coding|3/4|c.612A>T|p.Thr204Thr|1052/1723|612/1134|204/377||,A|downstream_gene_variant|MODIFIER|BnaA06g18010D|BnaA06g18010D|transcript|BnaA06g18010D|protein_coding||c.*884T>A|||||884|
chrA06	10273307	A	G	ANN=G|synonymous_variant|LOW|BnaA06g18020D|BnaA06g18020D|transcript|BnaA06g18020D|protein_coding|3/4|c.510T>C|p.Gly170Gly|950/1723|510/1134|170/377||,G|downstream_gene_variant|MODIFIER|BnaA06g18010D|BnaA06g18010D|transcript|BnaA06g18010D|protein_coding||c.*986A>G|||||986|
chrA06	10273379	T	G	ANN=G|downstream_gene_variant|MODIFIER|BnaA06g18010D|BnaA06g18010D|transcript|BnaA06g18010D|protein_coding||c.*1058T>G|||||1058|,G|intron_variant|MODIFIER|BnaA06g18020D|BnaA06g18020D|transcript|BnaA06g18020D|protein_coding|2/3|c.455-17A>C||||||
chrA06	10273383	T	C	ANN=C|downstream_gene_variant|MODIFIER|BnaA06g18010D|BnaA06g18010D|transcript|BnaA06g18010D|protein_coding||c.*1062T>C|||||1062|,C|intron_variant|MODIFIER|BnaA06g18020D|BnaA06g18020D|transcript|BnaA06g18020D|protein_coding|2/3|c.455-21A>G||||||
chrA06	10273385	G	T	ANN=T|downstream_gene_variant|MODIFIER|BnaA06g18010D|BnaA06g18010D|transcript|BnaA06g18010D|protein_coding||c.*1064G>T|||||1064|,T|intron_variant|MODIFIER|BnaA06g18020D|BnaA06g18020D|transcript|BnaA06g18020D|protein_coding|2/3|c.455-23C>A||||||
chrA06	10273585	T	C	ANN=C|synonymous_variant|LOW|BnaA06g18020D|BnaA06g18020D|transcript|BnaA06g18020D|protein_coding|2/4|c.357A>G|p.Glu119Glu|797/1723|357/1134|119/377||,C|downstream_gene_variant|MODIFIER|BnaA06g18010D|BnaA06g18010D|transcript|BnaA06g18010D|protein_coding||c.*1264T>C|||||1264|
chrA06	10273609	G	A	ANN=A|synonymous_variant|LOW|BnaA06g18020D|BnaA06g18020D|transcript|BnaA06g18020D|protein_coding|2/4|c.333C>T|p.Pro111Pro|773/1723|333/1134|111/377||,A|downstream_gene_variant|MODIFIER|BnaA06g18010D|BnaA06g18010D|transcript|BnaA06g18010D|protein_coding||c.*1288G>A|||||1288|
chrA06	10273711	A	T	ANN=T|synonymous_variant|LOW|BnaA06g18020D|BnaA06g18020D|transcript|BnaA06g18020D|protein_coding|2/4|c.231T>A|p.Ile77Ile|671/1723|231/1134|77/377||,T|downstream_gene_variant|MODIFIER|BnaA06g18010D|BnaA06g18010D|transcript|BnaA06g18010D|protein_coding||c.*1390A>T|||||1390|
chrA06	10274300	C	T	ANN=T|5_prime_UTR_premature_start_codon_gain_variant|LOW|BnaA06g18020D|BnaA06g18020D|transcript|BnaA06g18020D|protein_coding|1/4|c.-285G>A||||||,T|5_prime_UTR_variant|MODIFIER|BnaA06g18020D|BnaA06g18020D|transcript|BnaA06g18020D|protein_coding|1/4|c.-285G>A|||||285|,T|downstream_gene_variant|MODIFIER|BnaA06g18010D|BnaA06g18010D|transcript|BnaA06g18010D|protein_coding||c.*1979C>T|||||1979|
chrA06	10274355	G	A	ANN=A|5_prime_UTR_premature_start_codon_gain_variant|LOW|BnaA06g18020D|BnaA06g18020D|transcript|BnaA06g18020D|protein_coding|1/4|c.-340C>T||||||,A|5_prime_UTR_variant|MODIFIER|BnaA06g18020D|BnaA06g18020D|transcript|BnaA06g18020D|protein_coding|1/4|c.-340C>T|||||340|,A|downstream_gene_variant|MODIFIER|BnaA06g18010D|BnaA06g18010D|transcript|BnaA06g18010D|protein_coding||c.*2034G>A|||||2034|
chrA06	13958410	T	G	ANN=G|intron_variant|MODIFIER|BnaA06g20460D|BnaA06g20460D|transcript|BnaA06g20460D|protein_coding|1/4|c.-10-69T>G||||||
chrA06	13958449	T	C	ANN=C|intron_variant|MODIFIER|BnaA06g20460D|BnaA06g20460D|transcript|BnaA06g20460D|protein_coding|1/4|c.-10-30T>C||||||
chrA06	13958485	T	A	ANN=A|5_prime_UTR_variant|MODIFIER|BnaA06g20460D|BnaA06g20460D|transcript|BnaA06g20460D|protein_coding|2/5|c.-4T>A|||||4|
chrA06	13958622	T	C	ANN=C|intron_variant|MODIFIER|BnaA06g20460D|BnaA06g20460D|transcript|BnaA06g20460D|protein_coding|2/4|c.61-25T>C||||||
chrA06	13959006	T	G	ANN=G|synonymous_variant|LOW|BnaA06g20460D|BnaA06g20460D|transcript|BnaA06g20460D|protein_coding|3/5|c.420T>G|p.Ala140Ala|495/1209|420/1134|140/377||
chrA06	13959074	T	C	ANN=C|intron_variant|MODIFIER|BnaA06g20460D|BnaA06g20460D|transcript|BnaA06g20460D|protein_coding|3/4|c.454+34T>C||||||
chrA06	13959086	C	T	ANN=T|intron_variant|MODIFIER|BnaA06g20460D|BnaA06g20460D|transcript|BnaA06g20460D|protein_coding|3/4|c.454+46C>T||||||
chrA06	13959151	G	T	ANN=T|intron_variant|MODIFIER|BnaA06g20460D|BnaA06g20460D|transcript|BnaA06g20460D|protein_coding|3/4|c.454+111G>T||||||
chrA06	13959172	G	C	ANN=C|intron_variant|MODIFIER|BnaA06g20460D|BnaA06g20460D|transcript|BnaA06g20460D|protein_coding|3/4|c.455-121G>C||||||
chrA06	13959287	G	T	ANN=T|splice_region_variant&intron_variant|LOW|BnaA06g20460D|BnaA06g20460D|transcript|BnaA06g20460D|protein_coding|3/4|c.455-6G>T||||||
chrA06	13959372	G	A	ANN=A|synonymous_variant|LOW|BnaA06g20460D|BnaA06g20460D|transcript|BnaA06g20460D|protein_coding|4/5|c.534G>A|p.Leu178Leu|609/1209|534/1134|178/377||
chrA06	13959438	T	C	ANN=C|synonymous_variant|LOW|BnaA06g20460D|BnaA06g20460D|transcript|BnaA06g20460D|protein_coding|4/5|c.600T>C|p.Tyr200Tyr|675/1209|600/1134|200/377||
chrA06	13959492	C	G	ANN=G|synonymous_variant|LOW|BnaA06g20460D|BnaA06g20460D|transcript|BnaA06g20460D|protein_coding|4/5|c.654C>G|p.Leu218Leu|729/1209|654/1134|218/377||
chrA06	13959948	C	G	ANN=G|intron_variant|MODIFIER|BnaA06g20460D|BnaA06g20460D|transcript|BnaA06g20460D|protein_coding|4/4|c.1068+42C>G||||||
chrA06	13960071	T	C	ANN=C|synonymous_variant|LOW|BnaA06g20460D|BnaA06g20460D|transcript|BnaA06g20460D|protein_coding|5/5|c.1113T>C|p.Ile371Ile|1188/1209|1113/1134|371/377||
chrA06	21643431	T	C	ANN=C|downstream_gene_variant|MODIFIER|BnaA06g32480D|BnaA06g32480D|transcript|BnaA06g32480D|protein_coding||c.*956T>C|||||956|,C|downstream_gene_variant|MODIFIER|BnaA06g32500D|BnaA06g32500D|transcript|BnaA06g32500D|protein_coding||c.*2723A>G|||||2723|,C|downstream_gene_variant|MODIFIER|BnaA06g32510D|BnaA06g32510D|transcript|BnaA06g32510D|protein_coding||c.*4215A>G|||||3999|,C|intron_variant|MODIF…
chrA06	21643450	G	A	ANN=A|downstream_gene_variant|MODIFIER|BnaA06g32480D|BnaA06g32480D|transcript|BnaA06g32480D|protein_coding||c.*975G>A|||||975|,A|downstream_gene_variant|MODIFIER|BnaA06g32500D|BnaA06g32500D|transcript|BnaA06g32500D|protein_coding||c.*2704C>T|||||2704|,A|downstream_gene_variant|MODIFIER|BnaA06g32510D|BnaA06g32510D|transcript|BnaA06g32510D|protein_coding||c.*4196C>T|||||3980|,A|intron_variant|MODIF…
chrA06	21643525	C	T	ANN=T|downstream_gene_variant|MODIFIER|BnaA06g32480D|BnaA06g32480D|transcript|BnaA06g32480D|protein_coding||c.*1050C>T|||||1050|,T|downstream_gene_variant|MODIFIER|BnaA06g32500D|BnaA06g32500D|transcript|BnaA06g32500D|protein_coding||c.*2629G>A|||||2629|,T|downstream_gene_variant|MODIFIER|BnaA06g32510D|BnaA06g32510D|transcript|BnaA06g32510D|protein_coding||c.*4121G>A|||||3905|,T|intron_variant|MOD…
chrA06	21643526	G	C	ANN=C|downstream_gene_variant|MODIFIER|BnaA06g32480D|BnaA06g32480D|transcript|BnaA06g32480D|protein_coding||c.*1051G>C|||||1051|,C|downstream_gene_variant|MODIFIER|BnaA06g32500D|BnaA06g32500D|transcript|BnaA06g32500D|protein_coding||c.*2628C>G|||||2628|,C|downstream_gene_variant|MODIFIER|BnaA06g32510D|BnaA06g32510D|transcript|BnaA06g32510D|protein_coding||c.*4120C>G|||||3904|,C|intron_variant|MOD…
chrA06	21643536	T	G	ANN=G|downstream_gene_variant|MODIFIER|BnaA06g32480D|BnaA06g32480D|transcript|BnaA06g32480D|protein_coding||c.*1061T>G|||||1061|,G|downstream_gene_variant|MODIFIER|BnaA06g32500D|BnaA06g32500D|transcript|BnaA06g32500D|protein_coding||c.*2618A>C|||||2618|,G|downstream_gene_variant|MODIFIER|BnaA06g32510D|BnaA06g32510D|transcript|BnaA06g32510D|protein_coding||c.*4110A>C|||||3894|,G|intron_variant|MOD…
chrA06	21643620	T	G	ANN=G|downstream_gene_variant|MODIFIER|BnaA06g32480D|BnaA06g32480D|transcript|BnaA06g32480D|protein_coding||c.*1145T>G|||||1145|,G|downstream_gene_variant|MODIFIER|BnaA06g32500D|BnaA06g32500D|transcript|BnaA06g32500D|protein_coding||c.*2534A>C|||||2534|,G|downstream_gene_variant|MODIFIER|BnaA06g32510D|BnaA06g32510D|transcript|BnaA06g32510D|protein_coding||c.*4026A>C|||||3810|,G|intron_variant|MOD…
chrA06	21643625	T	G	ANN=G|downstream_gene_variant|MODIFIER|BnaA06g32480D|BnaA06g32480D|transcript|BnaA06g32480D|protein_coding||c.*1150T>G|||||1150|,G|downstream_gene_variant|MODIFIER|BnaA06g32500D|BnaA06g32500D|transcript|BnaA06g32500D|protein_coding||c.*2529A>C|||||2529|,G|downstream_gene_variant|MODIFIER|BnaA06g32510D|BnaA06g32510D|transcript|BnaA06g32510D|protein_coding||c.*4021A>C|||||3805|,G|intron_variant|MOD…
chrA06	21643646	A	G	ANN=G|synonymous_variant|LOW|BnaA06g32490D|BnaA06g32490D|transcript|BnaA06g32490D|protein_coding|2/15|c.48A>G|p.Val16Val|48/1330|48/1188|16/395||,G|downstream_gene_variant|MODIFIER|BnaA06g32480D|BnaA06g32480D|transcript|BnaA06g32480D|protein_coding||c.*1171A>G|||||1171|,G|downstream_gene_variant|MODIFIER|BnaA06g32500D|BnaA06g32500D|transcript|BnaA06g32500D|protein_coding||c.*2508T>C|||||2508|,G|d…
chrA06	21643718	T	G	ANN=G|synonymous_variant|LOW|BnaA06g32490D|BnaA06g32490D|transcript|BnaA06g32490D|protein_coding|2/15|c.120T>G|p.Arg40Arg|120/1330|120/1188|40/395||,G|downstream_gene_variant|MODIFIER|BnaA06g32480D|BnaA06g32480D|transcript|BnaA06g32480D|protein_coding||c.*1243T>G|||||1243|,G|downstream_gene_variant|MODIFIER|BnaA06g32500D|BnaA06g32500D|transcript|BnaA06g32500D|protein_coding||c.*2436A>C|||||2436|,…
chrA06	21643721	C	T	ANN=T|synonymous_variant|LOW|BnaA06g32490D|BnaA06g32490D|transcript|BnaA06g32490D|protein_coding|2/15|c.123C>T|p.Tyr41Tyr|123/1330|123/1188|41/395||,T|downstream_gene_variant|MODIFIER|BnaA06g32480D|BnaA06g32480D|transcript|BnaA06g32480D|protein_coding||c.*1246C>T|||||1246|,T|downstream_gene_variant|MODIFIER|BnaA06g32500D|BnaA06g32500D|transcript|BnaA06g32500D|protein_coding||c.*2433G>A|||||2433|,…
chrA06	21643783	A	C	ANN=C|downstream_gene_variant|MODIFIER|BnaA06g32480D|BnaA06g32480D|transcript|BnaA06g32480D|protein_coding||c.*1308A>C|||||1308|,C|downstream_gene_variant|MODIFIER|BnaA06g32500D|BnaA06g32500D|transcript|BnaA06g32500D|protein_coding||c.*2371T>G|||||2371|,C|downstream_gene_variant|MODIFIER|BnaA06g32510D|BnaA06g32510D|transcript|BnaA06g32510D|protein_coding||c.*3863T>G|||||3647|,C|intron_variant|MOD…
chrA06	21643811	C	A	ANN=A|downstream_gene_variant|MODIFIER|BnaA06g32480D|BnaA06g32480D|transcript|BnaA06g32480D|protein_coding||c.*1336C>A|||||1336|,A|downstream_gene_variant|MODIFIER|BnaA06g32500D|BnaA06g32500D|transcript|BnaA06g32500D|protein_coding||c.*2343G>T|||||2343|,A|downstream_gene_variant|MODIFIER|BnaA06g32510D|BnaA06g32510D|transcript|BnaA06g32510D|protein_coding||c.*3835G>T|||||3619|,A|intron_variant|MOD…
chrA06	21643813	T	A	ANN=A|downstream_gene_variant|MODIFIER|BnaA06g32480D|BnaA06g32480D|transcript|BnaA06g32480D|protein_coding||c.*1338T>A|||||1338|,A|downstream_gene_variant|MODIFIER|BnaA06g32500D|BnaA06g32500D|transcript|BnaA06g32500D|protein_coding||c.*2341A>T|||||2341|,A|downstream_gene_variant|MODIFIER|BnaA06g32510D|BnaA06g32510D|transcript|BnaA06g32510D|protein_coding||c.*3833A>T|||||3617|,A|intron_variant|MOD…
chrA06	21643855	C	T	ANN=T|synonymous_variant|LOW|BnaA06g32490D|BnaA06g32490D|transcript|BnaA06g32490D|protein_coding|3/15|c.180C>T|p.Ala60Ala|180/1330|180/1188|60/395||,T|downstream_gene_variant|MODIFIER|BnaA06g32480D|BnaA06g32480D|transcript|BnaA06g32480D|protein_coding||c.*1380C>T|||||1380|,T|downstream_gene_variant|MODIFIER|BnaA06g32500D|BnaA06g32500D|transcript|BnaA06g32500D|protein_coding||c.*2299G>A|||||2299|,…
chrA06	21643871	C	T	ANN=T|synonymous_variant|LOW|BnaA06g32490D|BnaA06g32490D|transcript|BnaA06g32490D|protein_coding|3/15|c.196C>T|p.Leu66Leu|196/1330|196/1188|66/395||,T|downstream_gene_variant|MODIFIER|BnaA06g32480D|BnaA06g32480D|transcript|BnaA06g32480D|protein_coding||c.*1396C>T|||||1396|,T|downstream_gene_variant|MODIFIER|BnaA06g32500D|BnaA06g32500D|transcript|BnaA06g32500D|protein_coding||c.*2283G>A|||||2283|,…
chrA06	21643879	A	T	ANN=T|synonymous_variant|LOW|BnaA06g32490D|BnaA06g32490D|transcript|BnaA06g32490D|protein_coding|3/15|c.204A>T|p.Ile68Ile|204/1330|204/1188|68/395||,T|downstream_gene_variant|MODIFIER|BnaA06g32480D|BnaA06g32480D|transcript|BnaA06g32480D|protein_coding||c.*1404A>T|||||1404|,T|downstream_gene_variant|MODIFIER|BnaA06g32500D|BnaA06g32500D|transcript|BnaA06g32500D|protein_coding||c.*2275T>A|||||2275|,…
chrA06	21643881	A	G	ANN=G|missense_variant|MODERATE|BnaA06g32490D|BnaA06g32490D|transcript|BnaA06g32490D|protein_coding|3/15|c.206A>G|p.Asn69Ser|206/1330|206/1188|69/395||,G|downstream_gene_variant|MODIFIER|BnaA06g32480D|BnaA06g32480D|transcript|BnaA06g32480D|protein_coding||c.*1406A>G|||||1406|,G|downstream_gene_variant|MODIFIER|BnaA06g32500D|BnaA06g32500D|transcript|BnaA06g32500D|protein_coding||c.*2273T>C|||||227…
chrA06	21643972	C	T	ANN=T|downstream_gene_variant|MODIFIER|BnaA06g32480D|BnaA06g32480D|transcript|BnaA06g32480D|protein_coding||c.*1497C>T|||||1497|,T|downstream_gene_variant|MODIFIER|BnaA06g32500D|BnaA06g32500D|transcript|BnaA06g32500D|protein_coding||c.*2182G>A|||||2182|,T|downstream_gene_variant|MODIFIER|BnaA06g32510D|BnaA06g32510D|transcript|BnaA06g32510D|protein_coding||c.*3674G>A|||||3458|,T|intron_variant|MOD…
chrA06	21644014	A	G	ANN=G|downstream_gene_variant|MODIFIER|BnaA06g32480D|BnaA06g32480D|transcript|BnaA06g32480D|protein_coding||c.*1539A>G|||||1539|,G|downstream_gene_variant|MODIFIER|BnaA06g32500D|BnaA06g32500D|transcript|BnaA06g32500D|protein_coding||c.*2140T>C|||||2140|,G|downstream_gene_variant|MODIFIER|BnaA06g32510D|BnaA06g32510D|transcript|BnaA06g32510D|protein_coding||c.*3632T>C|||||3416|,G|intron_variant|MOD…
chrA06	21644020	G	A	ANN=A|downstream_gene_variant|MODIFIER|BnaA06g32480D|BnaA06g32480D|transcript|BnaA06g32480D|protein_coding||c.*1545G>A|||||1545|,A|downstream_gene_variant|MODIFIER|BnaA06g32500D|BnaA06g32500D|transcript|BnaA06g32500D|protein_coding||c.*2134C>T|||||2134|,A|downstream_gene_variant|MODIFIER|BnaA06g32510D|BnaA06g32510D|transcript|BnaA06g32510D|protein_coding||c.*3626C>T|||||3410|,A|intron_variant|MOD…
chrA06	21644045	C	A	ANN=A|missense_variant|MODERATE|BnaA06g32490D|BnaA06g32490D|transcript|BnaA06g32490D|protein_coding|4/15|c.303C>A|p.Asp101Glu|303/1330|303/1188|101/395||,A|downstream_gene_variant|MODIFIER|BnaA06g32480D|BnaA06g32480D|transcript|BnaA06g32480D|protein_coding||c.*1570C>A|||||1570|,A|downstream_gene_variant|MODIFIER|BnaA06g32500D|BnaA06g32500D|transcript|BnaA06g32500D|protein_coding||c.*2109G>T|||||2…
chrA06	21644057	G	A	ANN=A|synonymous_variant|LOW|BnaA06g32490D|BnaA06g32490D|transcript|BnaA06g32490D|protein_coding|4/15|c.315G>A|p.Leu105Leu|315/1330|315/1188|105/395||,A|downstream_gene_variant|MODIFIER|BnaA06g32480D|BnaA06g32480D|transcript|BnaA06g32480D|protein_coding||c.*1582G>A|||||1582|,A|downstream_gene_variant|MODIFIER|BnaA06g32500D|BnaA06g32500D|transcript|BnaA06g32500D|protein_coding||c.*2097C>T|||||2097…
chrA06	21644120	G	C	ANN=C|downstream_gene_variant|MODIFIER|BnaA06g32480D|BnaA06g32480D|transcript|BnaA06g32480D|protein_coding||c.*1645G>C|||||1645|,C|downstream_gene_variant|MODIFIER|BnaA06g32500D|BnaA06g32500D|transcript|BnaA06g32500D|protein_coding||c.*2034C>G|||||2034|,C|downstream_gene_variant|MODIFIER|BnaA06g32510D|BnaA06g32510D|transcript|BnaA06g32510D|protein_coding||c.*3526C>G|||||3310|,C|intron_variant|MOD…
chrA06	21644122	C	A	ANN=A|downstream_gene_variant|MODIFIER|BnaA06g32480D|BnaA06g32480D|transcript|BnaA06g32480D|protein_coding||c.*1647C>A|||||1647|,A|downstream_gene_variant|MODIFIER|BnaA06g32500D|BnaA06g32500D|transcript|BnaA06g32500D|protein_coding||c.*2032G>T|||||2032|,A|downstream_gene_variant|MODIFIER|BnaA06g32510D|BnaA06g32510D|transcript|BnaA06g32510D|protein_coding||c.*3524G>T|||||3308|,A|intron_variant|MOD…
chrA06	21644134	C	T	ANN=T|downstream_gene_variant|MODIFIER|BnaA06g32480D|BnaA06g32480D|transcript|BnaA06g32480D|protein_coding||c.*1659C>T|||||1659|,T|downstream_gene_variant|MODIFIER|BnaA06g32500D|BnaA06g32500D|transcript|BnaA06g32500D|protein_coding||c.*2020G>A|||||2020|,T|downstream_gene_variant|MODIFIER|BnaA06g32510D|BnaA06g32510D|transcript|BnaA06g32510D|protein_coding||c.*3512G>A|||||3296|,T|intron_variant|MOD…
chrA06	21644142	A	T	ANN=T|downstream_gene_variant|MODIFIER|BnaA06g32480D|BnaA06g32480D|transcript|BnaA06g32480D|protein_coding||c.*1667A>T|||||1667|,T|downstream_gene_variant|MODIFIER|BnaA06g32500D|BnaA06g32500D|transcript|BnaA06g32500D|protein_coding||c.*2012T>A|||||2012|,T|downstream_gene_variant|MODIFIER|BnaA06g32510D|BnaA06g32510D|transcript|BnaA06g32510D|protein_coding||c.*3504T>A|||||3288|,T|intron_variant|MOD…
chrA06	21644168	T	G	ANN=G|downstream_gene_variant|MODIFIER|BnaA06g32480D|BnaA06g32480D|transcript|BnaA06g32480D|protein_coding||c.*1693T>G|||||1693|,G|downstream_gene_variant|MODIFIER|BnaA06g32500D|BnaA06g32500D|transcript|BnaA06g32500D|protein_coding||c.*1986A>C|||||1986|,G|downstream_gene_variant|MODIFIER|BnaA06g32510D|BnaA06g32510D|transcript|BnaA06g32510D|protein_coding||c.*3478A>C|||||3262|,G|intron_variant|MOD…
chrA06	21644219	C	T	ANN=T|synonymous_variant|LOW|BnaA06g32490D|BnaA06g32490D|transcript|BnaA06g32490D|protein_coding|5/15|c.393C>T|p.Ala131Ala|393/1330|393/1188|131/395||,T|downstream_gene_variant|MODIFIER|BnaA06g32480D|BnaA06g32480D|transcript|BnaA06g32480D|protein_coding||c.*1744C>T|||||1744|,T|downstream_gene_variant|MODIFIER|BnaA06g32500D|BnaA06g32500D|transcript|BnaA06g32500D|protein_coding||c.*1935G>A|||||1935…
chrA06	21644234	G	A	ANN=A|synonymous_variant|LOW|BnaA06g32490D|BnaA06g32490D|transcript|BnaA06g32490D|protein_coding|5/15|c.408G>A|p.Gln136Gln|408/1330|408/1188|136/395||,A|downstream_gene_variant|MODIFIER|BnaA06g32480D|BnaA06g32480D|transcript|BnaA06g32480D|protein_coding||c.*1759G>A|||||1759|,A|downstream_gene_variant|MODIFIER|BnaA06g32500D|BnaA06g32500D|transcript|BnaA06g32500D|protein_coding||c.*1920C>T|||||1920…
chrA06	21644255	G	C	ANN=C|synonymous_variant|LOW|BnaA06g32490D|BnaA06g32490D|transcript|BnaA06g32490D|protein_coding|5/15|c.429G>C|p.Leu143Leu|429/1330|429/1188|143/395||,C|downstream_gene_variant|MODIFIER|BnaA06g32480D|BnaA06g32480D|transcript|BnaA06g32480D|protein_coding||c.*1780G>C|||||1780|,C|downstream_gene_variant|MODIFIER|BnaA06g32500D|BnaA06g32500D|transcript|BnaA06g32500D|protein_coding||c.*1899C>G|||||1899…
chrA06	21644277	A	G	ANN=G|downstream_gene_variant|MODIFIER|BnaA06g32480D|BnaA06g32480D|transcript|BnaA06g32480D|protein_coding||c.*1802A>G|||||1802|,G|downstream_gene_variant|MODIFIER|BnaA06g32500D|BnaA06g32500D|transcript|BnaA06g32500D|protein_coding||c.*1877T>C|||||1877|,G|downstream_gene_variant|MODIFIER|BnaA06g32510D|BnaA06g32510D|transcript|BnaA06g32510D|protein_coding||c.*3369T>C|||||3153|,G|intron_variant|MOD…
chrA06	21644280	T	C	ANN=C|downstream_gene_variant|MODIFIER|BnaA06g32480D|BnaA06g32480D|transcript|BnaA06g32480D|protein_coding||c.*1805T>C|||||1805|,C|downstream_gene_variant|MODIFIER|BnaA06g32500D|BnaA06g32500D|transcript|BnaA06g32500D|protein_coding||c.*1874A>G|||||1874|,C|downstream_gene_variant|MODIFIER|BnaA06g32510D|BnaA06g32510D|transcript|BnaA06g32510D|protein_coding||c.*3366A>G|||||3150|,C|intron_variant|MOD…
chrA06	21644295	G	A	ANN=A|downstream_gene_variant|MODIFIER|BnaA06g32480D|BnaA06g32480D|transcript|BnaA06g32480D|protein_coding||c.*1820G>A|||||1820|,A|downstream_gene_variant|MODIFIER|BnaA06g32500D|BnaA06g32500D|transcript|BnaA06g32500D|protein_coding||c.*1859C>T|||||1859|,A|downstream_gene_variant|MODIFIER|BnaA06g32510D|BnaA06g32510D|transcript|BnaA06g32510D|protein_coding||c.*3351C>T|||||3135|,A|intron_variant|MOD…
chrA06	21644316	A	G	ANN=G|downstream_gene_variant|MODIFIER|BnaA06g32480D|BnaA06g32480D|transcript|BnaA06g32480D|protein_coding||c.*1841A>G|||||1841|,G|downstream_gene_variant|MODIFIER|BnaA06g32500D|BnaA06g32500D|transcript|BnaA06g32500D|protein_coding||c.*1838T>C|||||1838|,G|downstream_gene_variant|MODIFIER|BnaA06g32510D|BnaA06g32510D|transcript|BnaA06g32510D|protein_coding||c.*3330T>C|||||3114|,G|intron_variant|MOD…
chrA06	21644328	T	G	ANN=G|downstream_gene_variant|MODIFIER|BnaA06g32480D|BnaA06g32480D|transcript|BnaA06g32480D|protein_coding||c.*1853T>G|||||1853|,G|downstream_gene_variant|MODIFIER|BnaA06g32500D|BnaA06g32500D|transcript|BnaA06g32500D|protein_coding||c.*1826A>C|||||1826|,G|downstream_gene_variant|MODIFIER|BnaA06g32510D|BnaA06g32510D|transcript|BnaA06g32510D|protein_coding||c.*3318A>C|||||3102|,G|intron_variant|MOD…
chrA06	21644329	T	C	ANN=C|downstream_gene_variant|MODIFIER|BnaA06g32480D|BnaA06g32480D|transcript|BnaA06g32480D|protein_coding||c.*1854T>C|||||1854|,C|downstream_gene_variant|MODIFIER|BnaA06g32500D|BnaA06g32500D|transcript|BnaA06g32500D|protein_coding||c.*1825A>G|||||1825|,C|downstream_gene_variant|MODIFIER|BnaA06g32510D|BnaA06g32510D|transcript|BnaA06g32510D|protein_coding||c.*3317A>G|||||3101|,C|intron_variant|MOD…
chrA06	21644342	C	G	ANN=G|downstream_gene_variant|MODIFIER|BnaA06g32480D|BnaA06g32480D|transcript|BnaA06g32480D|protein_coding||c.*1867C>G|||||1867|,G|downstream_gene_variant|MODIFIER|BnaA06g32500D|BnaA06g32500D|transcript|BnaA06g32500D|protein_coding||c.*1812G>C|||||1812|,G|downstream_gene_variant|MODIFIER|BnaA06g32510D|BnaA06g32510D|transcript|BnaA06g32510D|protein_coding||c.*3304G>C|||||3088|,G|intron_variant|MOD…
chrA06	21644368	T	G	ANN=G|downstream_gene_variant|MODIFIER|BnaA06g32480D|BnaA06g32480D|transcript|BnaA06g32480D|protein_coding||c.*1893T>G|||||1893|,G|downstream_gene_variant|MODIFIER|BnaA06g32500D|BnaA06g32500D|transcript|BnaA06g32500D|protein_coding||c.*1786A>C|||||1786|,G|downstream_gene_variant|MODIFIER|BnaA06g32510D|BnaA06g32510D|transcript|BnaA06g32510D|protein_coding||c.*3278A>C|||||3062|,G|intron_variant|MOD…
chrA06	21644374	G	A	ANN=A|downstream_gene_variant|MODIFIER|BnaA06g32480D|BnaA06g32480D|transcript|BnaA06g32480D|protein_coding||c.*1899G>A|||||1899|,A|downstream_gene_variant|MODIFIER|BnaA06g32500D|BnaA06g32500D|transcript|BnaA06g32500D|protein_coding||c.*1780C>T|||||1780|,A|downstream_gene_variant|MODIFIER|BnaA06g32510D|BnaA06g32510D|transcript|BnaA06g32510D|protein_coding||c.*3272C>T|||||3056|,A|intron_variant|MOD…
chrA06	21644451	C	A	ANN=A|downstream_gene_variant|MODIFIER|BnaA06g32480D|BnaA06g32480D|transcript|BnaA06g32480D|protein_coding||c.*1976C>A|||||1976|,A|downstream_gene_variant|MODIFIER|BnaA06g32500D|BnaA06g32500D|transcript|BnaA06g32500D|protein_coding||c.*1703G>T|||||1703|,A|downstream_gene_variant|MODIFIER|BnaA06g32510D|BnaA06g32510D|transcript|BnaA06g32510D|protein_coding||c.*3195G>T|||||2979|,A|downstream_gene_va…
[truncated: 1,990 more rows]
