# Supplementary material for: Genome-Wide Profiling of the ACTIN Gene Family and Its Implications for Agronomic Traits in Brassica napus: A Bioinformatics Study
Source: Int J Mol Sci. 2024 Oct 6;25(19):10752. doi: 10.3390/ijms251910752 (PMC11476578; doi:10.3390/ijms251910752)
Supplement: Supplementary file 1 [file ijms-25-10752-s001.zip › Supplementary Table S2.xlsx]

## Sheet: Sheet1
Table S2. Characteristics and distribution of the ACTIN gene family in two Brassica species.
	Locus name	Gene Location	Protein length(aa)	PI	MW(kDa)	Instability index	GRAVY	Subcellular localization	Domain Location (PF00022)
BraACTIN1	BraA01g025310.3C	A01:14971066-14972687:-	371	5.3	41135	35.76	-0.234	Cytoplasm	5-370
BraACTIN2	BraA01g034150.3C	A01:23426977-23428354:-	378	5.37	41876.9	35.25	-0.181	Cytoplasm	5-377
BraACTIN3	BraA02g003190.3C	A02:1558349-1559728:+	378	5.31	41691.7	37.23	-0.179	Cytoplasm	5-377
BraACTIN4	BraA02g011030.3C	A02:5371538-5373198:-	378	5.22	41762.7	34.5	-0.21	Cytoplasm	5-377
BraACTIN5	BraA02g012980.3C	A02:6578513-6581835:+	474	9.3	52473	50.42	0.063	Chloroplast	132-154 207-465
BraACTIN6	BraA02g030680.3C	A02:20888530-20891389:+	566	5.86	63022.8	39.05	-0.249	Chloroplast	19-543
BraACTIN7	BraA03g004000.3C	A03:1710561-1711939:+	378	5.31	41719.8	38.14	-0.178	Cytoplasm	5-377
BraACTIN8	BraA03g011370.3C	A03:4925717-4927419:-	378	5.23	41806.8	34.38	-0.216	Cytoplasm	5-377
BraACTIN9	BraA03g019620.3C	A03:9306023-9307769:+	378	5.31	41875.9	35.53	-0.22	Cytoplasm	5-377
BraACTIN10	BraA03g038540.3C	A03:19068665-19069965:+	378	5.37	41862.9	35.76	-0.181	Cytoplasm	5-377
BraACTIN11	BraA04g005920.3C	A04:3944597-3945976:-	378	5.23	41783.8	35.47	-0.202	Cytoplasm	5-377
BraACTIN12	BraA04g026680.3C	A04:18934187-18935476:+	378	5.23	41845.8	35.31	-0.212	Cytoplasm	5-377
BraACTIN13	BraA04g029640.3C	A04:20492762-20494711:+	304	5.66	33678.6	26.73	-0.23	Cytoplasm	3-38 40-211 211-303
BraACTIN14	BraA05g007930.3C	A05:4048939-4051305:-	378	5.23	41874.8	34.4	-0.227	Cytoplasm	5-377
BraACTIN15	BraA05g028520.3C	A05:21265032-21266406:-	378	5.37	41876.9	35.25	-0.181	Cytoplasm	5-377
BraACTIN16	BraA05g034560.3C	A05:24599248-24602476:+	725	5.38	83017.4	42.73	-0.744	Chloroplast	21-217 565-715
BraACTIN17	BraA05g034800.3C	A05:24686475-24688197:-	378	5.22	41688.6	32.91	-0.181	Cytoplasm	5-377
BraACTIN18	BraA06g008600.3C	A06:4728617-4730773:-	428	5.4	47523.9	38.51	-0.263	Cytoplasm	6-418
BraACTIN19	BraA06g014080.3C	A06:7442695-7448724:+	715	8.14	78822.2	40.95	-0.343	Chloroplast	277-713
BraACTIN20	BraA06g020340.3C	A06:11747193-11748411:-	333	5.29	37198.6	35.66	-0.23	Cytoplasm	7-332
BraACTIN21	BraA06g023770.3C	A06:16312081-16313691:+	378	5.29	41780.7	34.38	-0.221	Cytoplasm	5-377
BraACTIN22	BraA06g037930.3C	A06:25275387-25278011:+	396	5.43	44901.6	42.49	-0.276	Cytoplasm	2-391
BraACTIN23	BraA07g024400.3C	A07:19132735-19134392:+	361	4.7	39554.8	40.55	-0.158	Cytoplasm	2-360
BraACTIN24	BraA08g000140.3C	A08:69457-76110:-	1116	6.33	126504	45.93	-0.563	Chloroplast	664-1114
BraACTIN25	BraA08g028770.3C	A08:19999233-20007178:-	1105	6.37	124872	45.31	-0.254	Chloroplast	4-401
BraACTIN26	BraA08g030600.3C	A08:20722560-20725073:-	428	5.4	47490	38.66	-0.238	Cytoplasm	6-418
BraACTIN27	BraA09g003040.3C	A09:1952386-1955170:-	390	5.41	44373.1	40.72	-0.274	Cytoplasm	2-385
BraACTIN28	BraA09g044750.3C	A09:34365771-34367282:+	378	5.23	41809.8	35.39	-0.211	Cytoplasm	5-377
BraACTIN29	BraA09g050600.3C	A09:37436296-37437911:+	374	4.74	40928.5	37.3	-0.102	Chloroplast	2-373
BraACTIN30	BraA10g017240.3C	A10:13054818-13056538:+	378	5.23	41806.8	34.38	-0.216	Cytoplasm	5-377
BraACTIN31	BraA10g027990.3C	A10:18236152-18237553:-	378	5.31	41689.8	37.45	-0.167	Cytoplasm	5-377
BoACTIN1	BolC1t02020H	C1:13528607-13530407:-	403	5.4	44719.4	34.51	-0.143	Cytoplasm	18-402
BoACTIN2	BolC1t03265H	C1:25942707-25944328:-	378	5.23	41776.7	35.12	-0.21	Cytoplasm	5-377
BoACTIN3	BolC1t04502H	C1:41199095-41200468:-	378	5.37	41876.9	35.25	-0.181	Cytoplasm	5-377
BoACTIN4	BolC2t06372H	C2:2355962-2357338:+	378	5.31	41691.7	37.23	-0.179	Cytoplasm	5-377
BoACTIN5	BolC2t07351H	C2:8778708-8780381:-	378	5.22	41762.7	34.5	-0.21	Cytoplasm	5-377
BoACTIN6	BolC2t07659H	C2:11393285-11396607:+	474	9.35	52462	51.05	0.067	Plasma membrane	133-154 207-465
BoACTIN7	BolC2t10447H	C2:43835353-43838462:+	583	5.57	64933.7	40.66	-0.278	Nucleus	20-52 148-560
BoACTIN8	BolC3t13006H	C3:2130682-2132079:+	354	5.22	39172.9	39.22	-0.156	Cytoplasm	5-353
BoACTIN9	BolC3t13828H	C3:6623190-6624878:-	378	5.23	41791.8	34.74	-0.197	Cytoplasm	5-377
BoACTIN10	BolC3t14839H	C3:12832034-12833833:+	398	5.79	44346.9	37.78	-0.233	Cytoplasm	25-397
BoACTIN11	BolC3t19010H	C3:46442579-46443382:+	228	5.19	25192.9	33.18	-0.115	Cytoplasm	2-227
BoACTIN12	BolC3t19311H	C3:53714205-53715653:-	378	5.29	41815.8	33.16	-0.215	Cytoplasm	5-377
BoACTIN13	BolC3t21636H	C3:73636456-73641118:+	994	5.96	112762	45.91	-0.688	Chloroplast	568-992
BoACTIN14	BolC4t22632H	C4:7979555-7981328:-	396	5.48	43860.3	36.31	-0.189	Cytoplasm	23-395
BoACTIN15	BolC4t24723H	C4:31459453-31461247:-	364	4.64	39621.1	36.34	-0.046	Chloroplast	2-363
BoACTIN16	BolC4t25454H	C4:38674027-38675422:-	378	5.23	41755.7	35.47	-0.208	Cytoplasm	5-377
BoACTIN17	BolC4t28113H	C4:61543081-61544370:+	378	5.23	41845.8	35.31	-0.212	Cytoplasm	5-377
BoACTIN18	BolC4t28449H	C4:63497354-63499376:+	345	5.35	38729.1	25.7	-0.353	Cytoplasm	24-58 60-304 314-344
BoACTIN19	BolC5t29762H	C5:5167372-5172442:-	1003	5.64	108464	43.95	-0.65	Chloroplast	6-418
BoACTIN20	BolC5t30372H	C5:9263563-9267215:+	439	5.32	48509.1	31.68	-0.374	Chloroplast	1-437
BoACTIN21	BolC5t33404H	C5:42070492-42071863:-	378	5.37	41876.9	35.25	-0.181	Cytoplasm	5-377
BoACTIN22	BolC5t34211H	C5:49152009-49155213:+	724	5.55	83013.5	44.17	-0.76	Chloroplast	21-217 573-715
BoACTIN23	BolC5t34238H	C5:49261438-49263125:-	378	5.22	41658.6	33.14	-0.174	Cytoplasm	5-377
BoACTIN24	BolC6t36442H	C6:14043495-14044280:-	136	5.44	15200.4	35.73	-0.294	Chloroplast	5-134
BoACTIN25	BolC6t36443H	C6:14046643-14048055:-	378	5.25	41657.7	37.73	-0.149	Cytoplasm	5-377
BoACTIN26	BolC6t37352H	C6:23195653-23196213:+	142	5.83	15776.1	44.65	-0.371	Cytoplasm	5-136
BoACTIN27	BolC6t37353H	C6:23196377-23197262:+	266	6.34	30044.1	33.7	0.031	Chloroplast	18-161
BoACTIN28	BolC6t37868H	C6:27709625-27711326:+	361	4.69	39501.8	38.31	-0.134	Cytoplasm	2-360
BoACTIN29	BolC7t44124H	C7:42089337-42092038:-	396	5.42	44883.6	41.1	-0.271	Cytoplasm	2-391
BoACTIN30	BolC8t49215H	C8:27792577-27794944:+	428	5.39	47517.9	38.76	-0.254	Cytoplasm	6-418
BoACTIN31	BolC8t49489H	C8:29500655-29508320:+	1095	5.95	123654	45.18	-0.253	Chloroplast	1-388
BoACTIN32	BolC8t50507H	C8:37110888-37112438:+	378	5.23	41809.8	35.39	-0.211	Cytoplasm	5-377
BoACTIN33	BolC8t51169H	C8:41373351-41374911:+	354	4.9	38805.3	37.89	-0.143	Chloroplast	2-353
BoACTIN34	BolC9t53264H	C9:2197514-2200242:-	390	5.41	44359.1	40.94	-0.275	Cytoplasm	2-385
BoACTIN35	BolC9t57593H	C9:45118223-45168075:-	424	8.84	47406.2	45.6	0.056	Plasma membrane	79-100 156-254 245-415
BoACTIN36	BolC9t58040H	C9:49210580-49215071:+	550	9.02	60827.8	42.13	-0.655	Cytoplasm	5-65 63-132 133-312
BoACTIN37	BolC9t59532H	C9:59630085-59631476:-	378	5.31	41717.8	37.45	-0.161	Cytoplasm	5-377
