# Supplementary material for: Genome-Wide Profiling of the ACTIN Gene Family and Its Implications for Agronomic Traits in Brassica napus: A Bioinformatics Study
Source: Int J Mol Sci. 2024 Oct 6;25(19):10752. doi: 10.3390/ijms251910752 (PMC11476578; doi:10.3390/ijms251910752)
Supplement: Supplementary file 1 [file ijms-25-10752-s001.zip › Supplementary Table S3.xlsx]

## Sheet: Sheet1
Table S3. Chromosomal localization of BnACTINs.
chrA01	GazeA2	mRNA	11464958	11467265	198.313	+	.	ID=BnaA01g19850D;Name=BnaA01g19850D
chrA01	GazeA2	UTR	11464958	11465021	2.9813	+	.	Parent=BnaA01g19850D
chrA01	GazeA2	UTR	11465456	11465471	0.5575	+	.	Parent=BnaA01g19850D
chrA01	GazeA2	CDS	11465472	11465531	32.4691	+	0	Parent=BnaA01g19850D
chrA01	GazeA2	CDS	11465613	11466006	32.5239	+	0	Parent=BnaA01g19850D
chrA01	GazeA2	CDS	11466318	11466931	34.9054	+	1	Parent=BnaA01g19850D
chrA01	GazeA2	CDS	11467028	11467093	28.909	+	0	Parent=BnaA01g19850D
chrA01	GazeA2	UTR	11467094	11467265	2.1524	+	.	Parent=BnaA01g19850D
chrA01	GazeA2	mRNA	18562459	18564943	266.21	-	.	ID=BnaA01g26500D;Name=BnaA01g26500D
chrA01	GazeA2	UTR	18564439	18564943	15.2386	-	.	Parent=BnaA01g26500D
chrA01	GazeA2	CDS	18564379	18564438	31.5841	-	0	Parent=BnaA01g26500D
chrA01	GazeA2	CDS	18563897	18564290	37.462	-	0	Parent=BnaA01g26500D
chrA01	GazeA2	CDS	18563205	18563818	55.7303	-	1	Parent=BnaA01g26500D
chrA01	GazeA2	CDS	18563056	18563121	29.6759	-	0	Parent=BnaA01g26500D
chrA01	GazeA2	UTR	18562459	18563055	15.5545	-	.	Parent=BnaA01g26500D
chrA01	GazeA2	mRNA	22395831	22398617	215.651	+	.	ID=BnaA01g33120D;Name=BnaA01g33120D
chrA01	GazeA2	UTR	22398481	22398617	-1.1551	+	.	Parent=BnaA01g33120D
chrA01	GazeA2	UTR	22398278	22398458	3.1098	+	.	Parent=BnaA01g33120D
chrA01	GazeA2	CDS	22398013	22398277	24.6777	+	2	Parent=BnaA01g33120D
chrA01	GazeA2	CDS	22397786	22397943	21.5656	+	0	Parent=BnaA01g33120D
chrA01	GazeA2	CDS	22397509	22397713	27.5553	+	2	Parent=BnaA01g33120D
chrA01	GazeA2	CDS	22396969	22397424	25.9369	+	2	Parent=BnaA01g33120D
chrA01	GazeA2	CDS	22396704	22396882	-1	+	0	Parent=BnaA01g33120D
chrA01	GazeA2	CDS	22396542	22396619	5.0195	+	0	Parent=BnaA01g33120D
chrA01	GazeA2	CDS	22396393	22396452	4.1704	+	0	Parent=BnaA01g33120D
chrA01	GazeA2	UTR	22396382	22396392	-0.4189	+	.	Parent=BnaA01g33120D
chrA01	GazeA2	UTR	22395831	22395899	2.7326	+	.	Parent=BnaA01g33120D
chrA02	GazeA2	mRNA	74371	76707	259.558	+	.	ID=BnaA02g00190D;Name=BnaA02g00190D
chrA02	GazeA2	UTR	76339	76707	7.9618	+	.	Parent=BnaA02g00190D
chrA02	GazeA2	CDS	76273	76338	30.0304	+	0	Parent=BnaA02g00190D
chrA02	GazeA2	CDS	75576	76189	45.1911	+	1	Parent=BnaA02g00190D
chrA02	GazeA2	CDS	75259	75502	13.6425	+	0	Parent=BnaA02g00190D
chrA02	GazeA2	CDS	75109	75186	13.7985	+	0	Parent=BnaA02g00190D
chrA02	GazeA2	CDS	74959	75018	38.3574	+	0	Parent=BnaA02g00190D
chrA02	GazeA2	UTR	74371	74958	18.618	+	.	Parent=BnaA02g00190D
chrA02	GazeA2	mRNA	3356025	3358401	197.032	-	.	ID=BnaA02g07080D;Name=BnaA02g07080D
chrA02	GazeA2	UTR	3358365	3358401	2.9905	-	.	Parent=BnaA02g07080D
chrA02	GazeA2	UTR	3357886	3357898	-0.1002	-	.	Parent=BnaA02g07080D
chrA02	GazeA2	CDS	3357826	3357885	33.6544	-	0	Parent=BnaA02g07080D
chrA02	GazeA2	CDS	3357358	3357751	37.6062	-	0	Parent=BnaA02g07080D
chrA02	GazeA2	CDS	3356369	3356982	28.858	-	1	Parent=BnaA02g07080D
chrA02	GazeA2	CDS	3356211	3356276	27.9222	-	0	Parent=BnaA02g07080D
chrA02	GazeA2	UTR	3356025	3356210	2.3207	-	.	Parent=BnaA02g07080D
chrA02	GazeA2	mRNA	14751643	14755190	549.947	+	.	ID=BnaA02g22260D;Name=BnaA02g22260D
chrA02	GazeA2	CDS	14751643	14751669	-1	+	0	Parent=BnaA02g22260D
chrA02	GazeA2	CDS	14752123	14752233	5	+	0	Parent=BnaA02g22260D
chrA02	GazeA2	CDS	14752311	14752383	5.1	+	0	Parent=BnaA02g22260D
chrA02	GazeA2	CDS	14752456	14752622	17.1	+	1	Parent=BnaA02g22260D
chrA02	GazeA2	CDS	14752716	14753039	31.0315	+	0	Parent=BnaA02g22260D
chrA02	GazeA2	CDS	14753111	14753231	17.1	+	0	Parent=BnaA02g22260D
chrA02	GazeA2	CDS	14753297	14753451	15.6	+	1	Parent=BnaA02g22260D
chrA02	GazeA2	CDS	14753519	14753569	15.6	+	0	Parent=BnaA02g22260D
chrA02	GazeA2	CDS	14753674	14753805	21.6	+	0	Parent=BnaA02g22260D
chrA02	GazeA2	CDS	14753891	14753980	21.6	+	0	Parent=BnaA02g22260D
chrA02	GazeA2	CDS	14754075	14754145	17.1	+	0	Parent=BnaA02g22260D
chrA02	GazeA2	CDS	14754215	14754387	27.0568	+	2	Parent=BnaA02g22260D
chrA02	GazeA2	CDS	14754464	14754507	17.1	+	1	Parent=BnaA02g22260D
chrA02	GazeA2	CDS	14754596	14754645	17.1	+	0	Parent=BnaA02g22260D
chrA02	GazeA2	CDS	14754735	14754831	17.1	+	2	Parent=BnaA02g22260D
chrA02	GazeA2	CDS	14754911	14755054	26.9571	+	0	Parent=BnaA02g22260D
chrA02	GazeA2	UTR	14755055	14755190	1.1139	+	.	Parent=BnaA02g22260D
chrA03	GazeA2	mRNA	4263995	4265728	145.066	-	.	ID=BnaA03g09510D;Name=BnaA03g09510D
chrA03	GazeA2	UTR	4265701	4265728	0.2727	-	.	Parent=BnaA03g09510D
chrA03	GazeA2	CDS	4265641	4265700	27.1909	-	0	Parent=BnaA03g09510D
chrA03	GazeA2	CDS	4265174	4265567	26.5679	-	0	Parent=BnaA03g09510D
chrA03	GazeA2	CDS	4264154	4264767	17.1	-	1	Parent=BnaA03g09510D
chrA03	GazeA2	CDS	4263995	4264060	23.1	-	0	Parent=BnaA03g09510D
chrA03	GazeA2	mRNA	8124908	8127152	191.929	+	.	ID=BnaA03g17320D;Name=BnaA03g17320D
chrA03	GazeA2	CDS	8127087	8127152	29.0672	+	0	Parent=BnaA03g17320D
chrA03	GazeA2	CDS	8126831	8126993	7.4988	+	2	Parent=BnaA03g17320D
chrA03	GazeA2	CDS	8126433	8126782	2.9643	+	0	Parent=BnaA03g17320D
chrA03	GazeA2	CDS	8126380	8126405	2.9643	+	1	Parent=BnaA03g17320D
chrA03	GazeA2	CDS	8125512	8125905	31.0835	+	0	Parent=BnaA03g17320D
chrA03	GazeA2	CDS	8125379	8125438	32.4373	+	0	Parent=BnaA03g17320D
chrA03	GazeA2	UTR	8125367	8125378	-0.5242	+	.	Parent=BnaA03g17320D
chrA03	GazeA2	UTR	8124908	8125011	2.8884	+	.	Parent=BnaA03g17320D
chrA03	GazeA2	mRNA	17050661	17053064	191.336	+	.	ID=BnaA03g34950D;Name=BnaA03g34950D
chrA03	GazeA2	UTR	17052738	17053064	5.8082	+	.	Parent=BnaA03g34950D
chrA03	GazeA2	CDS	17052672	17052737	29.9382	+	0	Parent=BnaA03g34950D
chrA03	GazeA2	CDS	17051578	17052585	48.8094	+	0	Parent=BnaA03g34950D
chrA03	GazeA2	CDS	17051436	17051495	37.1024	+	0	Parent=BnaA03g34950D
chrA03	GazeA2	UTR	17051426	17051435	-0.0079	+	.	Parent=BnaA03g34950D
chrA03	GazeA2	UTR	17050661	17050767	5.8536	+	.	Parent=BnaA03g34950D
chrA03_random	GazeA2	mRNA	461551	463842	251.578	-	.	ID=BnaA03g55890D;Name=BnaA03g55890D
chrA03_random	GazeA2	UTR	461551	461919	7.4626	-	.	Parent=BnaA03g55890D
chrA03_random	GazeA2	CDS	461920	461985	29.8271	-	0	Parent=BnaA03g55890D
chrA03_random	GazeA2	CDS	462075	462688	45.4048	-	1	Parent=BnaA03g55890D
chrA03_random	GazeA2	CDS	462767	463160	33.3334	-	0	Parent=BnaA03g55890D
chrA03_random	GazeA2	CDS	463239	463298	38.6332	-	0	Parent=BnaA03g55890D
chrA03_random	GazeA2	UTR	463299	463304	0.0489	-	.	Parent=BnaA03g55890D
chrA03_random	GazeA2	UTR	463777	463842	5.9706	-	.	Parent=BnaA03g55890D
chrA04	GazeA2	mRNA	3350253	3352443	152.36	-	.	ID=BnaA04g04550D;Name=BnaA04g04550D
chrA04	GazeA2	UTR	3350253	3350515	3.9611	-	.	Parent=BnaA04g04550D
chrA04	GazeA2	CDS	3350516	3350581	26.5737	-	0	Parent=BnaA04g04550D
chrA04	GazeA2	CDS	3350668	3351675	37.125	-	0	Parent=BnaA04g04550D
chrA04	GazeA2	CDS	3351837	3351896	33.2011	-	0	Parent=BnaA04g04550D
chrA04	GazeA2	UTR	3351897	3352443	11.5554	-	.	Parent=BnaA04g04550D
chrA04	GazeA2	mRNA	17830329	17833575	152.992	+	.	ID=BnaA04g24300D;Name=BnaA04g24300D
chrA04	GazeA2	UTR	17833415	17833575	1.489	+	.	Parent=BnaA04g24300D
chrA04	GazeA2	CDS	17833349	17833414	24.8445	+	0	Parent=BnaA04g24300D
chrA04	GazeA2	CDS	17833059	17833271	6.5379	+	0	Parent=BnaA04g24300D
chrA04	GazeA2	CDS	17832655	17832947	6.341	+	1	Parent=BnaA04g24300D
chrA04	GazeA2	CDS	17831818	17832115	11.1	+	0	Parent=BnaA04g24300D
chrA04	GazeA2	CDS	17831402	17831506	19.7575	+	0	Parent=BnaA04g24300D
chrA04	GazeA2	CDS	17830329	17830349	19.6575	+	0	Parent=BnaA04g24300D
chrA04_random	GazeA2	mRNA	1140048	1141940	117.812	-	.	ID=BnaA04g29020D;Name=BnaA04g29020D
chrA04_random	GazeA2	UTR	1140048	1140162	1.4548	-	.	Parent=BnaA04g29020D
chrA04_random	GazeA2	CDS	1140163	1140228	28.0531	-	0	Parent=BnaA04g29020D
chrA04_random	GazeA2	CDS	1140317	1140479	7.81	-	2	Parent=BnaA04g29020D
chrA04_random	GazeA2	CDS	1140546	1141174	1.03	-	0	Parent=BnaA04g29020D
chrA04_random	GazeA2	CDS	1141247	1141324	1.2164	-	0	Parent=BnaA04g29020D
chrA04_random	GazeA2	CDS	1141393	1141452	23.0777	-	0	Parent=BnaA04g29020D
chrA04_random	GazeA2	UTR	1141453	1141940	2.2016	-	.	Parent=BnaA04g29020D
chrA05	GazeA2	mRNA	3744935	3747468	193.527	-	.	ID=BnaA05g06900D;Name=BnaA05g06900D
chrA05	GazeA2	UTR	3744935	3745102	1.7459	-	.	Parent=BnaA05g06900D
chrA05	GazeA2	CDS	3745103	3745168	28.909	-	0	Parent=BnaA05g06900D
chrA05	GazeA2	CDS	3745255	3745868	44.9026	-	1	Parent=BnaA05g06900D
chrA05	GazeA2	CDS	3746937	3747330	29.3241	-	0	Parent=BnaA05g06900D
chrA05	GazeA2	CDS	3747409	3747468	29.0779	-	0	Parent=BnaA05g06900D
chrA05	GazeA2	mRNA	16476529	16478913	267.899	-	.	ID=BnaA05g21350D;Name=BnaA05g21350D
chrA05	GazeA2	UTR	16478722	16478913	5.8107	-	.	Parent=BnaA05g21350D
chrA05	GazeA2	UTR	16478223	16478232	-0.0241	-	.	Parent=BnaA05g21350D
chrA05	GazeA2	CDS	16478163	16478222	37.9796	-	0	Parent=BnaA05g21350D
chrA05	GazeA2	CDS	16477688	16478081	37.4	-	0	Parent=BnaA05g21350D
chrA05	GazeA2	CDS	16476997	16477610	53.3031	-	1	Parent=BnaA05g21350D
chrA05	GazeA2	CDS	16476848	16476913	29.814	-	0	Parent=BnaA05g21350D
chrA05	GazeA2	UTR	16476529	16476847	12.7237	-	.	Parent=BnaA05g21350D
chrA05	GazeA2	mRNA	16479772	16481486	127.477	-	.	ID=BnaA05g21360D;Name=BnaA05g21360D
chrA05	GazeA2	UTR	16481389	16481486	2.812	-	.	Parent=BnaA05g21360D
chrA05	GazeA2	UTR	16480890	16480899	-0.4286	-	.	Parent=BnaA05g21360D
chrA05	GazeA2	CDS	16480830	16480889	28.2429	-	0	Parent=BnaA05g21360D
chrA05	GazeA2	CDS	16480355	16480748	35.9089	-	0	Parent=BnaA05g21360D
chrA05	GazeA2	CDS	16479772	16480271	17.04	-	1	Parent=BnaA05g21360D
chrA05	GazeA2	mRNA	19462016	19465411	416.458	+	.	ID=BnaA05g26700D;Name=BnaA05g26700D
chrA05	GazeA2	UTR	19462016	19462073	0.5528	+	.	Parent=BnaA05g26700D
chrA05	GazeA2	CDS	19462074	19462174	27.2789	+	0	Parent=BnaA05g26700D
chrA05	GazeA2	CDS	19462257	19462327	17.1	+	2	Parent=BnaA05g26700D
chrA05	GazeA2	CDS	19462495	19462619	17.1	+	1	Parent=BnaA05g26700D
chrA05	GazeA2	CDS	19462864	19462908	17.1	+	0	Parent=BnaA05g26700D
chrA05	GazeA2	CDS	19463002	19463104	17	+	0	Parent=BnaA05g26700D
chrA05	GazeA2	CDS	19463180	19463289	23.1	+	1	Parent=BnaA05g26700D
chrA05	GazeA2	CDS	19463374	19463483	22.7423	+	0	Parent=BnaA05g26700D
chrA05	GazeA2	CDS	19463584	19463674	17.1	+	2	Parent=BnaA05g26700D
chrA05	GazeA2	CDS	19463744	19464181	26.494	+	0	Parent=BnaA05g26700D
chrA05	GazeA2	CDS	19464251	19464378	16.6076	+	0	Parent=BnaA05g26700D
chrA05	GazeA2	CDS	19464460	19465312	23.9374	+	2	Parent=BnaA05g26700D
chrA05	GazeA2	UTR	19465313	19465411	-0.4431	+	.	Parent=BnaA05g26700D
chrA05	GazeA2	mRNA	19546142	19548451	197.387	-	.	ID=BnaA05g26910D;Name=BnaA05g26910D
chrA05	GazeA2	CDS	19546142	19546207	27.3067	-	0	Parent=BnaA05g26910D
chrA05	GazeA2	CDS	19546276	19546889	37.533	-	1	Parent=BnaA05g26910D
chrA05	GazeA2	CDS	19547269	19547662	32.4699	-	0	Parent=BnaA05g26910D
chrA05	GazeA2	CDS	19548114	19548173	33.373	-	0	Parent=BnaA05g26910D
chrA05	GazeA2	UTR	19548174	19548194	0.0142	-	.	Parent=BnaA05g26910D
chrA05	GazeA2	UTR	19548347	19548451	2.9267	-	.	Parent=BnaA05g26910D
chrA06	GazeA2	mRNA	4057685	4060323	350.57	-	.	ID=BnaA06g07560D;Name=BnaA06g07560D
chrA06	GazeA2	UTR	4057685	4057909	1.0214	-	.	Parent=BnaA06g07560D
chrA06	GazeA2	CDS	4057910	4057990	25.3501	-	0	Parent=BnaA06g07560D
chrA06	GazeA2	CDS	4058108	4058206	17.1	-	0	Parent=BnaA06g07560D
chrA06	GazeA2	CDS	4058310	4058435	23	-	0	Parent=BnaA06g07560D
chrA06	GazeA2	CDS	4058636	4058746	17.1	-	0	Parent=BnaA06g07560D
chrA06	GazeA2	CDS	4058838	4058957	23.1	-	0	Parent=BnaA06g07560D
chrA06	GazeA2	CDS	4059056	4059148	17.1	-	0	Parent=BnaA06g07560D
chrA06	GazeA2	CDS	4059247	4059393	17.1	-	0	Parent=BnaA06g07560D
chrA06	GazeA2	CDS	4059461	4059920	22.876	-	2	Parent=BnaA06g07560D
chrA06	GazeA2	CDS	4060004	4060050	24.2102	-	0	Parent=BnaA06g07560D
chrA06	GazeA2	UTR	4060051	4060323	2.7841	-	.	Parent=BnaA06g07560D
chrA06	GazeA2	mRNA	6526112	6530133	740.442	+	.	ID=BnaA06g12580D;Name=BnaA06g12580D
chrA06	GazeA2	UTR	6529963	6530133	2.7814	+	.	Parent=BnaA06g12580D
chrA06	GazeA2	CDS	6529917	6529962	28.5165	+	2	Parent=BnaA06g12580D
chrA06	GazeA2	CDS	6529760	6529828	16.9948	+	2	Parent=BnaA06g12580D
chrA06	GazeA2	CDS	6529523	6529587	17.0784	+	0	Parent=BnaA06g12580D
chrA06	GazeA2	CDS	6529367	6529429	17.0952	+	0	Parent=BnaA06g12580D
chrA06	GazeA2	CDS	6529219	6529281	17.0952	+	0	Parent=BnaA06g12580D
chrA06	GazeA2	CDS	6529065	6529127	17.0952	+	0	Parent=BnaA06g12580D
chrA06	GazeA2	CDS	6528878	6528944	17.0949	+	2	Parent=BnaA06g12580D
chrA06	GazeA2	CDS	6528528	6528579	22.8741	+	1	Parent=BnaA06g12580D
chrA06	GazeA2	CDS	6528318	6528378	23.0954	+	0	Parent=BnaA06g12580D
chrA06	GazeA2	CDS	6528191	6528244	22.7419	+	0	Parent=BnaA06g12580D
chrA06	GazeA2	CDS	6527870	6527923	23.0959	+	0	Parent=BnaA06g12580D
chrA06	GazeA2	CDS	6527714	6527791	17.0941	+	0	Parent=BnaA06g12580D
chrA06	GazeA2	CDS	6527438	6527492	17.1	+	2	Parent=BnaA06g12580D
chrA06	GazeA2	CDS	6527275	6527324	23.1	+	0	Parent=BnaA06g12580D
chrA06	GazeA2	CDS	6527124	6527184	17.1	+	2	Parent=BnaA06g12580D
chrA06	GazeA2	CDS	6526952	6527032	28.9822	+	2	Parent=BnaA06g12580D
chrA06	GazeA2	CDS	6526802	6526875	17.1	+	0	Parent=BnaA06g12580D
chrA06	GazeA2	CDS	6526550	6526717	17.1	+	0	Parent=BnaA06g12580D
chrA06	GazeA2	CDS	6526315	6526406	10.9566	+	1	Parent=BnaA06g12580D
chrA06	GazeA2	CDS	6526211	6526223	-0.9755	+	0	Parent=BnaA06g12580D
chrA06	GazeA2	UTR	6526112	6526210	2.89	+	.	Parent=BnaA06g12580D
chrA06	GazeA2	mRNA	10272438	10274455	190.828	-	.	ID=BnaA06g18020D;Name=BnaA06g18020D
chrA06	GazeA2	UTR	10272438	10272586	2.1449	-	.	Parent=BnaA06g18020D
chrA06	GazeA2	CDS	10272587	10272652	25.1975	-	0	Parent=BnaA06g18020D
chrA06	GazeA2	CDS	10272749	10273362	34.9054	-	1	Parent=BnaA06g18020D
chrA06	GazeA2	CDS	10273488	10273881	26.5255	-	0	Parent=BnaA06g18020D
chrA06	GazeA2	CDS	10273956	10274015	33.3661	-	0	Parent=BnaA06g18020D
chrA06	GazeA2	UTR	10274016	10274455	8.7424	-	.	Parent=BnaA06g18020D
chrA06	GazeA2	mRNA	13958243	13960092	172.205	+	.	ID=BnaA06g20460D;Name=BnaA06g20460D
chrA06	GazeA2	UTR	13958243	13958307	2.98	+	.	Parent=BnaA06g20460D
chrA06	GazeA2	UTR	13958479	13958488	-0.4296	+	.	Parent=BnaA06g20460D
chrA06	GazeA2	CDS	13958489	13958548	28.2215	+	0	Parent=BnaA06g20460D
chrA06	GazeA2	CDS	13958647	13959040	31.5	+	0	Parent=BnaA06g20460D
chrA06	GazeA2	CDS	13959293	13959906	32.0955	+	1	Parent=BnaA06g20460D
chrA06	GazeA2	CDS	13960027	13960092	22.909	+	0	Parent=BnaA06g20460D
chrA06	GazeA2	mRNA	21643355	21646103	528.298	+	.	ID=BnaA06g32490D;Name=BnaA06g32490D
chrA06	GazeA2	UTR	21645962	21646103	2.0302	+	.	Parent=BnaA06g32490D
chrA06	GazeA2	CDS	21645881	21645961	26.4617	+	0	Parent=BnaA06g32490D
chrA06	GazeA2	CDS	21645696	21645779	17.1	+	0	Parent=BnaA06g32490D
chrA06	GazeA2	CDS	21645544	21645610	17.1	+	2	Parent=BnaA06g32490D
chrA06	GazeA2	CDS	21645382	21645440	17.1	+	0	Parent=BnaA06g32490D
chrA06	GazeA2	CDS	21645213	21645296	17.1	+	0	Parent=BnaA06g32490D
chrA06	GazeA2	CDS	21645063	21645131	17.1	+	0	Parent=BnaA06g32490D
chrA06	GazeA2	CDS	21644889	21644952	17.1	+	2	Parent=BnaA06g32490D
chrA06	GazeA2	CDS	21644721	21644807	11	+	2	Parent=BnaA06g32490D
chrA06	GazeA2	CDS	21644514	21644617	17.0419	+	0	Parent=BnaA06g32490D
chrA06	GazeA2	CDS	21644389	21644438	17.1	+	1	Parent=BnaA06g32490D
chrA06	GazeA2	CDS	21644187	21644265	11.1	+	0	Parent=BnaA06g32490D
chrA06	GazeA2	CDS	21644031	21644102	17.1	+	0	Parent=BnaA06g32490D
chrA06	GazeA2	CDS	21643829	21643963	17.1	+	0	Parent=BnaA06g32490D
chrA06	GazeA2	CDS	21643641	21643751	17.0967	+	0	Parent=BnaA06g32490D
chrA06	GazeA2	CDS	21643355	21643396	27.9355	+	0	Parent=BnaA06g32490D
chrA07	GazeA2	mRNA	226799	228732	201.731	+	.	ID=BnaA07g00230D;Name=BnaA07g00230D
chrA07	GazeA2	CDS	228667	228732	29.0992	+	0	Parent=BnaA07g00230D
chrA07	GazeA2	CDS	227964	228577	39.4994	+	1	Parent=BnaA07g00230D
chrA07	GazeA2	CDS	227642	227885	13.6737	+	0	Parent=BnaA07g00230D
chrA07	GazeA2	CDS	227492	227569	13.7877	+	0	Parent=BnaA07g00230D
chrA07	GazeA2	CDS	227343	227402	28.1704	+	0	Parent=BnaA07g00230D
chrA07	GazeA2	UTR	227332	227342	-0.3803	+	.	Parent=BnaA07g00230D
chrA07	GazeA2	UTR	226799	226849	2.9987	+	.	Parent=BnaA07g00230D
chrA07	GazeA2	mRNA	15235379	15237430	214.749	+	.	ID=BnaA07g18830D;Name=BnaA07g18830D
chrA07	GazeA2	UTR	15235379	15235422	3	+	.	Parent=BnaA07g18830D
chrA07	GazeA2	UTR	15235551	15235584	-0.5879	+	.	Parent=BnaA07g18830D
chrA07	GazeA2	CDS	15235585	15235878	28.4458	+	0	Parent=BnaA07g18830D
chrA07	GazeA2	CDS	15236090	15236231	17.1	+	0	Parent=BnaA07g18830D
chrA07	GazeA2	CDS	15236516	15236757	26.862	+	1	Parent=BnaA07g18830D
chrA07	GazeA2	CDS	15236829	15237012	26.8287	+	0	Parent=BnaA07g18830D
chrA07	GazeA2	CDS	15237097	15237317	28.9	+	1	Parent=BnaA07g18830D
chrA07	GazeA2	UTR	15237318	15237430	0.306	+	.	Parent=BnaA07g18830D
chrA08	GazeA2	mRNA	75592	77524	260.778	-	.	ID=BnaA08g00100D;Name=BnaA08g00100D
chrA08	GazeA2	CDS	76824	77524	28.8607	-	0	Parent=BnaA08g00100D
chrA08	GazeA2	CDS	76557	76746	21.1	-	2	Parent=BnaA08g00100D
chrA08	GazeA2	CDS	76405	76468	17.1	-	0	Parent=BnaA08g00100D
chrA08	GazeA2	CDS	76223	76307	17.1	-	1	Parent=BnaA08g00100D
chrA08	GazeA2	CDS	76090	76140	17.1	-	2	Parent=BnaA08g00100D
chrA08	GazeA2	CDS	75955	76017	17.1	-	2	Parent=BnaA08g00100D
chrA08	GazeA2	CDS	75729	75858	25.8652	-	2	Parent=BnaA08g00100D
chrA08	GazeA2	UTR	75592	75728	5.6277	-	.	Parent=BnaA08g00100D
chrA08	GazeA2	mRNA	16387432	16391170	721.2	-	.	ID=BnaA08g22640D;Name=BnaA08g22640D
chrA08	GazeA2	UTR	16387432	16387625	1.4662	-	.	Parent=BnaA08g22640D
chrA08	GazeA2	CDS	16387626	16387671	27.8282	-	2	Parent=BnaA08g22640D
chrA08	GazeA2	CDS	16387760	16387828	17	-	2	Parent=BnaA08g22640D
chrA08	GazeA2	CDS	16387966	16388030	16.1524	-	0	Parent=BnaA08g22640D
chrA08	GazeA2	CDS	16388123	16388185	23.1	-	0	Parent=BnaA08g22640D
chrA08	GazeA2	CDS	16388269	16388331	17.1	-	0	Parent=BnaA08g22640D
chrA08	GazeA2	CDS	16388421	16388483	17.1	-	0	Parent=BnaA08g22640D
chrA08	GazeA2	CDS	16388623	16388689	17.1	-	2	Parent=BnaA08g22640D
chrA08	GazeA2	CDS	16388798	16388849	17.1	-	1	Parent=BnaA08g22640D
chrA08	GazeA2	CDS	16389007	16389067	17.1	-	0	Parent=BnaA08g22640D
chrA08	GazeA2	CDS	16389146	16389199	17.1	-	0	Parent=BnaA08g22640D
chrA08	GazeA2	CDS	16389378	16389431	22.767	-	0	Parent=BnaA08g22640D
chrA08	GazeA2	CDS	16389502	16389579	17.1	-	0	Parent=BnaA08g22640D
chrA08	GazeA2	CDS	16389734	16389788	17.1	-	2	Parent=BnaA08g22640D
chrA08	GazeA2	CDS	16389918	16389967	23.1	-	0	Parent=BnaA08g22640D
chrA08	GazeA2	CDS	16390051	16390111	17.1	-	2	Parent=BnaA08g22640D
chrA08	GazeA2	CDS	16390206	16390286	29.0417	-	2	Parent=BnaA08g22640D
chrA08	GazeA2	CDS	16390363	16390436	17.0376	-	0	Parent=BnaA08g22640D
chrA08	GazeA2	CDS	16390522	16390677	17.2	-	0	Parent=BnaA08g22640D
chrA08	GazeA2	CDS	16390834	16390925	4.9528	-	1	Parent=BnaA08g22640D
chrA08	GazeA2	CDS	16391033	16391045	-0.987	-	0	Parent=BnaA08g22640D
chrA08	GazeA2	UTR	16391046	16391170	4.0764	-	.	Parent=BnaA08g22640D
chrA08	GazeA2	mRNA	17079592	17082290	248.497	-	.	ID=BnaA08g24380D;Name=BnaA08g24380D
chrA08	GazeA2	CDS	17082244	17082290	23.1	-	0	Parent=BnaA08g24380D
chrA08	GazeA2	CDS	17081701	17082160	15.1	-	2	Parent=BnaA08g24380D
chrA08	GazeA2	CDS	17081331	17081477	11.0114	-	0	Parent=BnaA08g24380D
chrA08	GazeA2	CDS	17081020	17081112	11.1	-	0	Parent=BnaA08g24380D
chrA08	GazeA2	CDS	17080776	17080895	11.1	-	0	Parent=BnaA08g24380D
chrA08	GazeA2	CDS	17080454	17080564	11.1	-	0	Parent=BnaA08g24380D
chrA08	GazeA2	CDS	17080237	17080362	16.9952	-	0	Parent=BnaA08g24380D
chrA08	GazeA2	CDS	17080026	17080124	16.952	-	0	Parent=BnaA08g24380D
chrA08	GazeA2	CDS	17079784	17079864	24.8802	-	0	Parent=BnaA08g24380D
chrA08	GazeA2	UTR	17079592	17079783	1.4781	-	.	Parent=BnaA08g24380D
chrA09	GazeA2	mRNA	945301	948242	506.991	-	.	ID=BnaA09g01850D;Name=BnaA09g01850D
chrA09	GazeA2	UTR	948102	948242	2.8944	-	.	Parent=BnaA09g01850D
chrA09	GazeA2	CDS	948060	948101	25.3392	-	0	Parent=BnaA09g01850D
chrA09	GazeA2	CDS	947669	947779	17.0254	-	0	Parent=BnaA09g01850D
chrA09	GazeA2	CDS	947406	947540	16.977	-	0	Parent=BnaA09g01850D
chrA09	GazeA2	CDS	947260	947331	17.1	-	0	Parent=BnaA09g01850D
chrA09	GazeA2	CDS	947106	947184	17.1	-	0	Parent=BnaA09g01850D
chrA09	GazeA2	CDS	946926	946975	17.1	-	1	Parent=BnaA09g01850D
chrA09	GazeA2	CDS	946744	946847	17.1	-	0	Parent=BnaA09g01850D
chrA09	GazeA2	CDS	946598	946666	11.1	-	2	Parent=BnaA09g01850D
chrA09	GazeA2	CDS	946462	946525	11.1	-	2	Parent=BnaA09g01850D
chrA09	GazeA2	CDS	946091	946159	11.1	-	0	Parent=BnaA09g01850D
chrA09	GazeA2	CDS	945925	946008	17.1	-	0	Parent=BnaA09g01850D
chrA09	GazeA2	CDS	945784	945842	17.1	-	0	Parent=BnaA09g01850D
chrA09	GazeA2	CDS	945630	945696	17.1	-	2	Parent=BnaA09g01850D
chrA09	GazeA2	CDS	945465	945548	22.848	-	0	Parent=BnaA09g01850D
chrA09	GazeA2	CDS	945301	945381	25.261	-	0	Parent=BnaA09g01850D
chrA09	GazeA2	mRNA	4972577	4974548	201.024	+	.	ID=BnaA09g09810D;Name=BnaA09g09810D
chrA09	GazeA2	UTR	4974529	4974548	-0.1062	+	.	Parent=BnaA09g09810D
chrA09	GazeA2	CDS	4974463	4974528	28.933	+	0	Parent=BnaA09g09810D
chrA09	GazeA2	CDS	4973760	4974373	39.2079	+	1	Parent=BnaA09g09810D
chrA09	GazeA2	CDS	4973438	4973681	13.601	+	0	Parent=BnaA09g09810D
chrA09	GazeA2	CDS	4973288	4973365	13.7644	+	0	Parent=BnaA09g09810D
chrA09	GazeA2	CDS	4973139	4973198	28.1512	+	0	Parent=BnaA09g09810D
chrA09	GazeA2	UTR	4973128	4973138	-0.3838	+	.	Parent=BnaA09g09810D
chrA09	GazeA2	UTR	4972577	4972645	2.9747	+	.	Parent=BnaA09g09810D
chrA09	GazeA2	mRNA	24951321	24953503	246.641	+	.	ID=BnaA09g33970D;Name=BnaA09g33970D
chrA09	GazeA2	UTR	24951321	24951373	2.996	+	.	Parent=BnaA09g33970D
chrA09	GazeA2	UTR	24951901	24951911	0.2851	+	.	Parent=BnaA09g33970D
chrA09	GazeA2	CDS	24951912	24951971	37.5801	+	0	Parent=BnaA09g33970D
chrA09	GazeA2	CDS	24952057	24952450	45.7202	+	0	Parent=BnaA09g33970D
chrA09	GazeA2	CDS	24952536	24953149	37.2059	+	1	Parent=BnaA09g33970D
chrA09	GazeA2	CDS	24953237	24953302	29.3428	+	0	Parent=BnaA09g33970D
chrA09	GazeA2	UTR	24953303	24953503	8.6406	+	.	Parent=BnaA09g33970D
chrA09	GazeA2	mRNA	27693450	27695435	180.375	-	.	ID=BnaA09g38930D;Name=BnaA09g38930D
chrA09	GazeA2	CDS	27693450	27693670	23.2	-	1	Parent=BnaA09g38930D
chrA09	GazeA2	CDS	27693748	27693931	17.1	-	0	Parent=BnaA09g38930D
chrA09	GazeA2	CDS	27694001	27694242	23.1	-	1	Parent=BnaA09g38930D
chrA09	GazeA2	CDS	27694692	27694833	17.1	-	0	Parent=BnaA09g38930D
chrA09	GazeA2	CDS	27695013	27695435	29.1	-	0	Parent=BnaA09g38930D
chrA10	GazeA2	mRNA	10229889	10233653	267.842	+	.	ID=BnaA10g12390D;Name=BnaA10g12390D
chrA10	GazeA2	CDS	10229889	10229948	23.0612	+	0	Parent=BnaA10g12390D
chrA10	GazeA2	CDS	10230020	10230152	7.2771	+	0	Parent=BnaA10g12390D
chrA10	GazeA2	CDS	10230264	10230413	13.2708	+	1	Parent=BnaA10g12390D
chrA10	GazeA2	CDS	10230844	10230897	10.9826	+	1	Parent=BnaA10g12390D
chrA10	GazeA2	CDS	10230979	10231457	10.8452	+	1	Parent=BnaA10g12390D
chrA10	GazeA2	CDS	10231547	10231604	10.9147	+	0	Parent=BnaA10g12390D
chrA10	GazeA2	CDS	10232597	10232898	21.046	+	1	Parent=BnaA10g12390D
chrA10	GazeA2	CDS	10233037	10233159	17.1	+	0	Parent=BnaA10g12390D
chrA10	GazeA2	CDS	10233229	10233495	27.1565	+	0	Parent=BnaA10g12390D
chrA10	GazeA2	UTR	10233496	10233653	2.814	+	.	Parent=BnaA10g12390D
chrA10	GazeA2	mRNA	15096791	15099070	243.992	-	.	ID=BnaA10g22340D;Name=BnaA10g22340D
chrA10	GazeA2	UTR	15096791	15097115	7.3897	-	.	Parent=BnaA10g22340D
chrA10	GazeA2	CDS	15097116	15097181	29.8113	-	0	Parent=BnaA10g22340D
chrA10	GazeA2	CDS	15097278	15097891	45.3138	-	1	Parent=BnaA10g22340D
chrA10	GazeA2	CDS	15097982	15098375	33.2742	-	0	Parent=BnaA10g22340D
chrA10	GazeA2	CDS	15098465	15098524	38.2858	-	0	Parent=BnaA10g22340D
chrA10	GazeA2	UTR	15098525	15098530	-0.6382	-	.	Parent=BnaA10g22340D
chrA10	GazeA2	UTR	15098952	15099070	5.649	-	.	Parent=BnaA10g22340D
chrAnn_random	GazeA2	mRNA	23324597	23328249	569.084	-	.	ID=BnaAnng20990D;Name=BnaAnng20990D
chrAnn_random	GazeA2	UTR	23324597	23324823	4.4743	-	.	Parent=BnaAnng20990D
chrAnn_random	GazeA2	CDS	23324824	23324895	26.5146	-	0	Parent=BnaAnng20990D
chrAnn_random	GazeA2	CDS	23325098	23325216	21.5726	-	1	Parent=BnaAnng20990D
chrAnn_random	GazeA2	CDS	23325382	23325515	29.7728	-	2	Parent=BnaAnng20990D
chrAnn_random	GazeA2	CDS	23325809	23325957	21.5974	-	0	Parent=BnaAnng20990D
chrAnn_random	GazeA2	CDS	23326182	23326324	21.6	-	1	Parent=BnaAnng20990D
chrAnn_random	GazeA2	CDS	23326542	23326623	21.6	-	0	Parent=BnaAnng20990D
chrAnn_random	GazeA2	CDS	23326890	23326978	17.1	-	1	Parent=BnaAnng20990D
chrAnn_random	GazeA2	CDS	23327058	23327119	21.6	-	2	Parent=BnaAnng20990D
chrAnn_random	GazeA2	CDS	23327219	23327286	27.2108	-	0	Parent=BnaAnng20990D
chrAnn_random	GazeA2	CDS	23327398	23327468	21.6	-	1	Parent=BnaAnng20990D
chrAnn_random	GazeA2	CDS	23327541	23327626	21.4951	-	2	Parent=BnaAnng20990D
chrAnn_random	GazeA2	CDS	23327821	23328146	32.2242	-	0	Parent=BnaAnng20990D
chrAnn_random	GazeA2	UTR	23328147	23328249	0.2591	-	.	Parent=BnaAnng20990D
chrAnn_random	GazeA2	mRNA	41966048	41968137	78.0477	-	.	ID=BnaAnng36990D;Name=BnaAnng36990D
chrAnn_random	GazeA2	CDS	41966048	41966057	-0.0034	-	2	Parent=BnaAnng36990D
chrAnn_random	GazeA2	CDS	41967159	41967266	10.9061	-	2	Parent=BnaAnng36990D
chrAnn_random	GazeA2	CDS	41967355	41967967	35.644	-	1	Parent=BnaAnng36990D
chrAnn_random	GazeA2	CDS	41968044	41968137	4.9466	-	0	Parent=BnaAnng36990D
chrC01	GazeA2	mRNA	11893630	11895398	130.95	-	.	ID=BnaC01g17360D;Name=BnaC01g17360D
chrC01	GazeA2	CDS	11895345	11895398	23.0345	-	0	Parent=BnaC01g17360D
chrC01	GazeA2	CDS	11894866	11895263	14.952	-	0	Parent=BnaC01g17360D
chrC01	GazeA2	CDS	11893788	11894433	22.9912	-	2	Parent=BnaC01g17360D
chrC01	GazeA2	CDS	11893630	11893695	28.1512	-	0	Parent=BnaC01g17360D
chrC01	GazeA2	mRNA	33083179	33085438	255.109	-	.	ID=BnaC01g33900D;Name=BnaC01g33900D
chrC01	GazeA2	UTR	33083179	33083533	7.3639	-	.	Parent=BnaC01g33900D
chrC01	GazeA2	CDS	33083534	33083599	29.6211	-	0	Parent=BnaC01g33900D
chrC01	GazeA2	CDS	33083683	33084296	49.1618	-	1	Parent=BnaC01g33900D
chrC01	GazeA2	CDS	33084380	33084773	33.4082	-	0	Parent=BnaC01g33900D
chrC01	GazeA2	CDS	33084851	33084910	37.829	-	0	Parent=BnaC01g33900D
chrC01	GazeA2	UTR	33084911	33084922	1.1225	-	.	Parent=BnaC01g33900D
chrC01	GazeA2	UTR	33085299	33085438	5.6649	-	.	Parent=BnaC01g33900D
chrC02	GazeA2	mRNA	282290	284609	222.874	-	.	ID=BnaC02g00690D;Name=BnaC02g00690D
chrC02	GazeA2	UTR	284541	284609	2.9747	-	.	Parent=BnaC02g00690D
chrC02	GazeA2	UTR	284040	284050	-0.3803	-	.	Parent=BnaC02g00690D
chrC02	GazeA2	CDS	283980	284039	28.5545	-	0	Parent=BnaC02g00690D
chrC02	GazeA2	CDS	283822	283899	13.9101	-	0	Parent=BnaC02g00690D
chrC02	GazeA2	CDS	283506	283749	14.9554	-	0	Parent=BnaC02g00690D
chrC02	GazeA2	CDS	282819	283432	47.2565	-	1	Parent=BnaC02g00690D
chrC02	GazeA2	CDS	282663	282728	29.0564	-	0	Parent=BnaC02g00690D
chrC02	GazeA2	UTR	282290	282662	11.6626	-	.	Parent=BnaC02g00690D
chrC02	GazeA2	mRNA	5637499	5639863	181	-	.	ID=BnaC02g10000D;Name=BnaC02g10000D
chrC02	GazeA2	UTR	5637499	5637684	1.8941	-	.	Parent=BnaC02g10000D
chrC02	GazeA2	CDS	5637685	5637750	24.5496	-	0	Parent=BnaC02g10000D
chrC02	GazeA2	CDS	5637843	5638456	28.8188	-	1	Parent=BnaC02g10000D
chrC02	GazeA2	CDS	5638825	5638974	7.3129	-	1	Parent=BnaC02g10000D
chrC02	GazeA2	CDS	5639086	5639218	7.3193	-	0	Parent=BnaC02g10000D
chrC02	GazeA2	CDS	5639293	5639352	33.634	-	0	Parent=BnaC02g10000D
chrC02	GazeA2	UTR	5639353	5639365	-0.2888	-	.	Parent=BnaC02g10000D
chrC02	GazeA2	UTR	5639831	5639863	3	-	.	Parent=BnaC02g10000D
chrC02	GazeA2	mRNA	7926356	7929997	427.407	+	.	ID=BnaC02g12420D;Name=BnaC02g12420D
chrC02	GazeA2	UTR	7926356	7926455	0.3904	+	.	Parent=BnaC02g12420D
chrC02	GazeA2	CDS	7926456	7926781	28.0613	+	0	Parent=BnaC02g12420D
chrC02	GazeA2	CDS	7926993	7927078	16.9955	+	2	Parent=BnaC02g12420D
chrC02	GazeA2	CDS	7927150	7927220	17.1	+	1	Parent=BnaC02g12420D
chrC02	GazeA2	CDS	7927331	7927398	23.1	+	0	Parent=BnaC02g12420D
chrC02	GazeA2	CDS	7927483	7927544	16.9767	+	2	Parent=BnaC02g12420D
chrC02	GazeA2	CDS	7927623	7927711	17.1	+	1	Parent=BnaC02g12420D
chrC02	GazeA2	CDS	7927980	7928061	11.1	+	0	Parent=BnaC02g12420D
chrC02	GazeA2	CDS	7928276	7928418	11.1	+	1	Parent=BnaC02g12420D
chrC02	GazeA2	CDS	7928642	7928790	17.1	+	0	Parent=BnaC02g12420D
chrC02	GazeA2	CDS	7929088	7929221	25.1868	+	2	Parent=BnaC02g12420D
chrC02	GazeA2	CDS	7929388	7929506	23.1613	+	1	Parent=BnaC02g12420D
chrC02	GazeA2	CDS	7929707	7929778	25.0908	+	0	Parent=BnaC02g12420D
chrC02	GazeA2	UTR	7929779	7929997	2.4811	+	.	Parent=BnaC02g12420D
chrC02	GazeA2	mRNA	32064433	32068988	523.677	+	.	ID=BnaC02g30280D;Name=BnaC02g30280D
chrC02	GazeA2	CDS	32064433	32064480	-1	+	0	Parent=BnaC02g30280D
chrC02	GazeA2	CDS	32065549	32065659	5	+	0	Parent=BnaC02g30280D
chrC02	GazeA2	CDS	32065734	32065806	5.1073	+	0	Parent=BnaC02g30280D
chrC02	GazeA2	CDS	32065890	32065999	17.046	+	1	Parent=BnaC02g30280D
chrC02	GazeA2	CDS	32066091	32066153	17.1	+	0	Parent=BnaC02g30280D
chrC02	GazeA2	CDS	32066248	32066416	17	+	0	Parent=BnaC02g30280D
chrC02	GazeA2	CDS	32066568	32066767	21.1	+	1	Parent=BnaC02g30280D
chrC02	GazeA2	CDS	32066848	32066968	17.1	+	0	Parent=BnaC02g30280D
chrC02	GazeA2	CDS	32067055	32067209	11.1	+	1	Parent=BnaC02g30280D
chrC02	GazeA2	CDS	32067277	32067327	11.1	+	0	Parent=BnaC02g30280D
chrC02	GazeA2	CDS	32067443	32067574	17	+	0	Parent=BnaC02g30280D
chrC02	GazeA2	CDS	32067655	32067744	17.1	+	0	Parent=BnaC02g30280D
chrC02	GazeA2	CDS	32067839	32067909	17.1	+	0	Parent=BnaC02g30280D
chrC02	GazeA2	CDS	32067979	32068040	-0.9	+	2	Parent=BnaC02g30280D
chrC02	GazeA2	CDS	32068103	32068153	-1	+	1	Parent=BnaC02g30280D
chrC02	GazeA2	CDS	32068230	32068273	17.1	+	1	Parent=BnaC02g30280D
chrC02	GazeA2	CDS	32068362	32068411	17.1	+	0	Parent=BnaC02g30280D
chrC02	GazeA2	CDS	32068511	32068607	17.1	+	2	Parent=BnaC02g30280D
chrC02	GazeA2	CDS	32068709	32068852	29.1	+	0	Parent=BnaC02g30280D
chrC02	GazeA2	UTR	32068853	32068988	3.9727	+	.	Parent=BnaC02g30280D
chrC03	GazeA2	mRNA	1909311	1911634	200.252	+	.	ID=BnaC03g03940D;Name=BnaC03g03940D
chrC03	GazeA2	UTR	1909311	1909877	3.543	+	.	Parent=BnaC03g03940D
chrC03	GazeA2	CDS	1909878	1909937	34.3829	+	0	Parent=BnaC03g03940D
chrC03	GazeA2	CDS	1910027	1910420	31.907	+	0	Parent=BnaC03g03940D
chrC03	GazeA2	CDS	1910504	1911117	32.9053	+	1	Parent=BnaC03g03940D
chrC03	GazeA2	CDS	1911208	1911273	28.0783	+	0	Parent=BnaC03g03940D
chrC03	GazeA2	UTR	1911274	1911634	9.4763	+	.	Parent=BnaC03g03940D
chrC03	GazeA2	mRNA	5831297	5833162	176.295	-	.	ID=BnaC03g12030D;Name=BnaC03g12030D
chrC03	GazeA2	UTR	5831297	5831470	1.1234	-	.	Parent=BnaC03g12030D
chrC03	GazeA2	CDS	5831471	5831536	25.5312	-	0	Parent=BnaC03g12030D
chrC03	GazeA2	CDS	5831639	5832252	28.3677	-	1	Parent=BnaC03g12030D
chrC03	GazeA2	CDS	5832637	5833030	32.5228	-	0	Parent=BnaC03g12030D
chrC03	GazeA2	CDS	5833103	5833162	28.9099	-	0	Parent=BnaC03g12030D
chrC03	GazeA2	mRNA	11079041	11081106	167.785	+	.	ID=BnaC03g20820D;Name=BnaC03g20820D
chrC03	GazeA2	UTR	11079041	11079307	1.4621	+	.	Parent=BnaC03g20820D
chrC03	GazeA2	CDS	11079308	11079427	24.8315	+	0	Parent=BnaC03g20820D
chrC03	GazeA2	CDS	11079502	11079895	29.2029	+	0	Parent=BnaC03g20820D
chrC03	GazeA2	CDS	11080334	11080359	2.9787	+	1	Parent=BnaC03g20820D
chrC03	GazeA2	CDS	11080387	11080736	2.8745	+	0	Parent=BnaC03g20820D
chrC03	GazeA2	CDS	11080785	11080947	7.5282	+	2	Parent=BnaC03g20820D
chrC03	GazeA2	CDS	11081041	11081106	27.9716	+	0	Parent=BnaC03g20820D
chrC03	GazeA2	mRNA	45059785	45061371	176.868	+	.	ID=BnaC03g55960D;Name=BnaC03g55960D
chrC03	GazeA2	CDS	45059785	45059844	28.1491	+	0	Parent=BnaC03g55960D
chrC03	GazeA2	CDS	45059929	45060322	26.528	+	0	Parent=BnaC03g55960D
chrC03	GazeA2	CDS	45060447	45061060	34.9054	+	1	Parent=BnaC03g55960D
chrC03	GazeA2	CDS	45061157	45061222	25.1975	+	0	Parent=BnaC03g55960D
chrC03	GazeA2	UTR	45061223	45061371	2.1449	+	.	Parent=BnaC03g55960D
chrC03	GazeA2	mRNA	46105056	46107843	424.209	-	.	ID=BnaC03g56850D;Name=BnaC03g56850D
chrC03	GazeA2	UTR	46105056	46105292	2.8154	-	.	Parent=BnaC03g56850D
chrC03	GazeA2	CDS	46105293	46105373	28.4169	-	0	Parent=BnaC03g56850D
chrC03	GazeA2	CDS	46105534	46105632	27.2805	-	0	Parent=BnaC03g56850D
chrC03	GazeA2	CDS	46105741	46105866	27.492	-	0	Parent=BnaC03g56850D
chrC03	GazeA2	CDS	46105951	46106061	21.3975	-	0	Parent=BnaC03g56850D
chrC03	GazeA2	CDS	46106260	46106379	21.186	-	0	Parent=BnaC03g56850D
chrC03	GazeA2	CDS	46106506	46106598	21.3075	-	0	Parent=BnaC03g56850D
chrC03	GazeA2	CDS	46106696	46106842	21.204	-	0	Parent=BnaC03g56850D
chrC03	GazeA2	CDS	46107071	46107530	21.1435	-	2	Parent=BnaC03g56850D
chrC03	GazeA2	CDS	46107614	46107660	24.0196	-	0	Parent=BnaC03g56850D
chrC03	GazeA2	UTR	46107661	46107843	1.2096	-	.	Parent=BnaC03g56850D
chrC03	GazeA2	mRNA	60497499	60502760	729.564	+	.	ID=BnaC03g71020D;Name=BnaC03g71020D
chrC03	GazeA2	UTR	60502595	60502760	1.0886	+	.	Parent=BnaC03g71020D
chrC03	GazeA2	CDS	60502465	60502594	25.7351	+	2	Parent=BnaC03g71020D
chrC03	GazeA2	CDS	60502304	60502366	17.1	+	2	Parent=BnaC03g71020D
chrC03	GazeA2	CDS	60502179	60502229	17.1	+	2	Parent=BnaC03g71020D
chrC03	GazeA2	CDS	60502027	60502111	17	+	1	Parent=BnaC03g71020D
chrC03	GazeA2	CDS	60501863	60501926	17.1	+	0	Parent=BnaC03g71020D
chrC03	GazeA2	CDS	60501592	60501781	16.9582	+	2	Parent=BnaC03g71020D
chrC03	GazeA2	CDS	60500703	60501500	28.9353	+	2	Parent=BnaC03g71020D
chrC03	GazeA2	CDS	60499838	60500420	29	+	1	Parent=BnaC03g71020D
chrC03	GazeA2	CDS	60499623	60499728	28.5067	+	0	Parent=BnaC03g71020D
chrC03	GazeA2	CDS	60499476	60499516	17.1	+	1	Parent=BnaC03g71020D
chrC03	GazeA2	CDS	60499331	60499386	17.1	+	2	Parent=BnaC03g71020D
chrC03	GazeA2	CDS	60499202	60499248	17.1	+	0	Parent=BnaC03g71020D
chrC03	GazeA2	CDS	60499031	60499108	23.1	+	0	Parent=BnaC03g71020D
chrC03	GazeA2	CDS	60498635	60498949	28.7902	+	0	Parent=BnaC03g71020D
chrC03	GazeA2	CDS	60498502	60498552	17.1	+	0	Parent=BnaC03g71020D
chrC03	GazeA2	CDS	60498309	60498426	23.1	+	2	Parent=BnaC03g71020D
chrC03	GazeA2	CDS	60498116	60498220	17.1	+	2	Parent=BnaC03g71020D
chrC03	GazeA2	CDS	60497934	60498031	33.7944	+	0	Parent=BnaC03g71020D
chrC03	GazeA2	UTR	60497924	60497933	-0.7493	+	.	Parent=BnaC03g71020D
chrC03	GazeA2	UTR	60497499	60497639	2.8787	+	.	Parent=BnaC03g71020D
chrC03_random	GazeA2	mRNA	1811021	1813439	204.934	+	.	ID=BnaC03g73810D;Name=BnaC03g73810D
chrC03_random	GazeA2	UTR	1811021	1811155	5.6867	+	.	Parent=BnaC03g73810D
chrC03_random	GazeA2	UTR	1811810	1811819	0.553	+	.	Parent=BnaC03g73810D
chrC03_random	GazeA2	CDS	1811820	1811879	38.0782	+	0	Parent=BnaC03g73810D
chrC03_random	GazeA2	CDS	1811960	1812967	56.6544	+	0	Parent=BnaC03g73810D
chrC03_random	GazeA2	CDS	1813053	1813118	29.798	+	0	Parent=BnaC03g73810D
chrC03_random	GazeA2	UTR	1813119	1813439	10.3295	+	.	Parent=BnaC03g73810D
chrC03_random	GazeA2	mRNA	3294796	3296614	172.169	+	.	ID=BnaC03g75050D;Name=BnaC03g75050D
chrC03_random	GazeA2	UTR	3294796	3294828	3	+	.	Parent=BnaC03g75050D
chrC03_random	GazeA2	UTR	3295000	3295009	-0.43	+	.	Parent=BnaC03g75050D
chrC03_random	GazeA2	CDS	3295010	3295069	28.2215	+	0	Parent=BnaC03g75050D
chrC03_random	GazeA2	CDS	3295168	3295561	31.4456	+	0	Parent=BnaC03g75050D
chrC03_random	GazeA2	CDS	3295815	3296428	32.0952	+	1	Parent=BnaC03g75050D
chrC03_random	GazeA2	CDS	3296549	3296614	22.909	+	0	Parent=BnaC03g75050D
chrC04	GazeA2	mRNA	5770965	5773691	198.873	-	.	ID=BnaC04g07770D;Name=BnaC04g07770D
chrC04	GazeA2	UTR	5773648	5773691	0.5483	-	.	Parent=BnaC04g07770D
chrC04	GazeA2	CDS	5773588	5773647	29.1	-	0	Parent=BnaC04g07770D
chrC04	GazeA2	CDS	5773114	5773507	35.4449	-	0	Parent=BnaC04g07770D
chrC04	GazeA2	CDS	5771268	5771881	44.1915	-	1	Parent=BnaC04g07770D
chrC04	GazeA2	CDS	5771117	5771182	27.9049	-	0	Parent=BnaC04g07770D
chrC04	GazeA2	UTR	5770965	5771116	2.1819	-	.	Parent=BnaC04g07770D
chrC04	GazeA2	mRNA	28248591	28250954	191.052	-	.	ID=BnaC04g27010D;Name=BnaC04g27010D
chrC04	GazeA2	UTR	28248591	28248864	7.3894	-	.	Parent=BnaC04g27010D
chrC04	GazeA2	CDS	28248865	28248930	31.0041	-	0	Parent=BnaC04g27010D
chrC04	GazeA2	CDS	28249016	28250023	41.6034	-	0	Parent=BnaC04g27010D
chrC04	GazeA2	CDS	28250201	28250260	41.4154	-	0	Parent=BnaC04g27010D
chrC04	GazeA2	UTR	28250261	28250270	-0.0695	-	.	Parent=BnaC04g27010D
chrC04	GazeA2	UTR	28250803	28250954	5.864	-	.	Parent=BnaC04g27010D
chrC04	GazeA2	mRNA	45058555	45060059	145.502	+	.	ID=BnaC04g45360D;Name=BnaC04g45360D
chrC04	GazeA2	UTR	45059845	45060059	5.7064	+	.	Parent=BnaC04g45360D
chrC04	GazeA2	CDS	45059779	45059844	28.2442	+	0	Parent=BnaC04g45360D
chrC04	GazeA2	CDS	45059528	45059690	13.7438	+	2	Parent=BnaC04g45360D
chrC04	GazeA2	CDS	45058833	45059461	0.9438	+	0	Parent=BnaC04g45360D
chrC04	GazeA2	CDS	45058683	45058760	20.7951	+	0	Parent=BnaC04g45360D
chrC04	GazeA2	CDS	45058555	45058614	23.1	+	0	Parent=BnaC04g45360D
chrC04	GazeA2	mRNA	46883729	46888143	135.149	+	.	ID=BnaC04g48100D;Name=BnaC04g48100D
chrC04	GazeA2	UTR	46883729	46884912	10.292	+	.	Parent=BnaC04g48100D
chrC04	GazeA2	CDS	46884913	46884933	20.0539	+	0	Parent=BnaC04g48100D
chrC04	GazeA2	CDS	46886039	46886143	16.5151	+	0	Parent=BnaC04g48100D
chrC04	GazeA2	CDS	46886467	46886764	14.9016	+	0	Parent=BnaC04g48100D
chrC04	GazeA2	CDS	46887309	46887817	3.0818	+	1	Parent=BnaC04g48100D
chrC04	GazeA2	CDS	46887865	46887921	-1.0182	+	0	Parent=BnaC04g48100D
chrC04	GazeA2	CDS	46887996	46888061	24.8756	+	0	Parent=BnaC04g48100D
chrC04	GazeA2	UTR	46888062	46888143	0.5863	+	.	Parent=BnaC04g48100D
chrC04_random	GazeA2	mRNA	2961616	2963519	195.379	-	.	ID=BnaC04g55390D;Name=BnaC04g55390D
chrC04_random	GazeA2	UTR	2961616	2961724	0.2853	-	.	Parent=BnaC04g55390D
chrC04_random	GazeA2	CDS	2961725	2961945	28.8904	-	1	Parent=BnaC04g55390D
chrC04_random	GazeA2	CDS	2962013	2962196	17.1	-	0	Parent=BnaC04g55390D
chrC04_random	GazeA2	CDS	2962279	2962520	23.1	-	1	Parent=BnaC04g55390D
chrC04_random	GazeA2	CDS	2962812	2962953	17.1	-	0	Parent=BnaC04g55390D
chrC04_random	GazeA2	CDS	2963217	2963519	29.1	-	0	Parent=BnaC04g55390D
chrC05	GazeA2	mRNA	4844795	4847544	357.918	-	.	ID=BnaC05g09010D;Name=BnaC05g09010D
chrC05	GazeA2	UTR	4844795	4844978	0.8857	-	.	Parent=BnaC05g09010D
chrC05	GazeA2	CDS	4844979	4845059	25.3794	-	0	Parent=BnaC05g09010D
chrC05	GazeA2	CDS	4845203	4845301	17.1	-	0	Parent=BnaC05g09010D
chrC05	GazeA2	CDS	4845408	4845533	17.1	-	0	Parent=BnaC05g09010D
chrC05	GazeA2	CDS	4845733	4845843	17.1	-	0	Parent=BnaC05g09010D
chrC05	GazeA2	CDS	4845938	4846057	29.1	-	0	Parent=BnaC05g09010D
chrC05	GazeA2	CDS	4846208	4846300	17.1	-	0	Parent=BnaC05g09010D
chrC05	GazeA2	CDS	4846402	4846548	17.1	-	0	Parent=BnaC05g09010D
chrC05	GazeA2	CDS	4846618	4847077	28.9	-	2	Parent=BnaC05g09010D
chrC05	GazeA2	CDS	4847160	4847206	24.5171	-	0	Parent=BnaC05g09010D
chrC05	GazeA2	UTR	4847207	4847544	3.8432	-	.	Parent=BnaC05g09010D
chrC05	GazeA2	mRNA	8228732	8232859	983.438	+	.	ID=BnaC05g14140D;Name=BnaC05g14140D
chrC05	GazeA2	UTR	8228732	8228900	4.7109	+	.	Parent=BnaC05g14140D
chrC05	GazeA2	CDS	8228901	8228913	-0.7332	+	0	Parent=BnaC05g14140D
chrC05	GazeA2	CDS	8229017	8229108	10.7628	+	1	Parent=BnaC05g14140D
chrC05	GazeA2	CDS	8229230	8229397	27.6	+	0	Parent=BnaC05g14140D
chrC05	GazeA2	CDS	8229479	8229552	21.2953	+	0	Parent=BnaC05g14140D
chrC05	GazeA2	CDS	8229629	8229709	21.5373	+	2	Parent=BnaC05g14140D
chrC05	GazeA2	CDS	8229803	8229863	26.82	+	2	Parent=BnaC05g14140D
chrC05	GazeA2	CDS	8229963	8230012	27.6	+	0	Parent=BnaC05g14140D
chrC05	GazeA2	CDS	8230127	8230181	27.408	+	2	Parent=BnaC05g14140D
chrC05	GazeA2	CDS	8230415	8230492	33.6	+	0	Parent=BnaC05g14140D
chrC05	GazeA2	CDS	8230572	8230625	27.6	+	0	Parent=BnaC05g14140D
chrC05	GazeA2	CDS	8230890	8230943	21.6	+	0	Parent=BnaC05g14140D
chrC05	GazeA2	CDS	8231017	8231077	27.6	+	0	Parent=BnaC05g14140D
chrC05	GazeA2	CDS	8231220	8231271	27.468	+	1	Parent=BnaC05g14140D
chrC05	GazeA2	CDS	8231593	8231659	33.6	+	2	Parent=BnaC05g14140D
chrC05	GazeA2	CDS	8231780	8231842	21.528	+	0	Parent=BnaC05g14140D
chrC05	GazeA2	CDS	8231934	8231996	21.6	+	0	Parent=BnaC05g14140D
chrC05	GazeA2	CDS	8232082	8232144	26.6297	+	0	Parent=BnaC05g14140D
chrC05	GazeA2	CDS	8232238	8232302	26.613	+	0	Parent=BnaC05g14140D
chrC05	GazeA2	CDS	8232475	8232543	27.5	+	2	Parent=BnaC05g14140D
chrC05	GazeA2	CDS	8232637	8232682	30.0024	+	2	Parent=BnaC05g14140D
chrC05	GazeA2	UTR	8232683	8232859	7.6724	+	.	Parent=BnaC05g14140D
chrC05	GazeA2	mRNA	33696597	33699015	250.989	-	.	ID=BnaC05g34300D;Name=BnaC05g34300D
chrC05	GazeA2	UTR	33696597	33696894	5.7172	-	.	Parent=BnaC05g34300D
chrC05	GazeA2	CDS	33696895	33696960	29.7502	-	0	Parent=BnaC05g34300D
chrC05	GazeA2	CDS	33697043	33697432	16.0603	-	0	Parent=BnaC05g34300D
chrC05	GazeA2	CDS	33697509	33697515	5.7254	-	2	Parent=BnaC05g34300D
chrC05	GazeA2	CDS	33697602	33697656	6.7099	-	1	Parent=BnaC05g34300D
chrC05	GazeA2	CDS	33697735	33698128	33.438	-	0	Parent=BnaC05g34300D
chrC05	GazeA2	CDS	33698207	33698266	35.0705	-	0	Parent=BnaC05g34300D
chrC05	GazeA2	UTR	33698267	33699015	15.57	-	.	Parent=BnaC05g34300D
chrC05	GazeA2	mRNA	38796785	38800246	416.238	+	.	ID=BnaC05g40720D;Name=BnaC05g40720D
chrC05	GazeA2	CDS	38799397	38800246	29.6422	+	2	Parent=BnaC05g40720D
chrC05	GazeA2	CDS	38799191	38799318	17.1825	+	0	Parent=BnaC05g40720D
chrC05	GazeA2	CDS	38798681	38799118	16.9201	+	0	Parent=BnaC05g40720D
chrC05	GazeA2	CDS	38798522	38798612	17.0711	+	2	Parent=BnaC05g40720D
chrC05	GazeA2	CDS	38798316	38798425	16.965	+	0	Parent=BnaC05g40720D
chrC05	GazeA2	CDS	38798122	38798231	22.8796	+	1	Parent=BnaC05g40720D
chrC05	GazeA2	CDS	38797942	38798044	17.1	+	0	Parent=BnaC05g40720D
chrC05	GazeA2	CDS	38797813	38797857	17.1	+	0	Parent=BnaC05g40720D
chrC05	GazeA2	CDS	38797400	38797524	17.1	+	1	Parent=BnaC05g40720D
chrC05	GazeA2	CDS	38797039	38797109	17.0778	+	2	Parent=BnaC05g40720D
chrC05	GazeA2	CDS	38796857	38796957	26.7944	+	0	Parent=BnaC05g40720D
chrC05	GazeA2	UTR	38796785	38796856	0.6798	+	.	Parent=BnaC05g40720D
chrC05	GazeA2	mRNA	38935525	38937391	228.004	-	.	ID=BnaC05g40980D;Name=BnaC05g40980D
chrC05	GazeA2	UTR	38937372	38937391	0.7924	-	.	Parent=BnaC05g40980D
chrC05	GazeA2	CDS	38937312	38937371	31.2967	-	0	Parent=BnaC05g40980D
chrC05	GazeA2	CDS	38936829	38937222	41.0929	-	0	Parent=BnaC05g40980D
chrC05	GazeA2	CDS	38935826	38936439	43.2047	-	1	Parent=BnaC05g40980D
chrC05	GazeA2	CDS	38935692	38935757	27.505	-	0	Parent=BnaC05g40980D
chrC05	GazeA2	UTR	38935525	38935691	3.2678	-	.	Parent=BnaC05g40980D
chrC06	GazeA2	mRNA	10275145	10277092	216.383	-	.	ID=BnaC06g08720D;Name=BnaC06g08720D
chrC06	GazeA2	UTR	10275145	10275344	4.6046	-	.	Parent=BnaC06g08720D
chrC06	GazeA2	CDS	10275345	10275410	29.5487	-	0	Parent=BnaC06g08720D
chrC06	GazeA2	CDS	10275498	10276111	32.7148	-	1	Parent=BnaC06g08720D
chrC06	GazeA2	CDS	10276207	10276600	31.1644	-	0	Parent=BnaC06g08720D
chrC06	GazeA2	CDS	10276698	10276757	30.4772	-	0	Parent=BnaC06g08720D
chrC06	GazeA2	UTR	10276758	10276775	-0.0769	-	.	Parent=BnaC06g08720D
chrC06	GazeA2	UTR	10277025	10277092	2.976	-	.	Parent=BnaC06g08720D
chrC07_random	GazeA2	mRNA	1708131	1710950	408.025	+	.	ID=BnaC07g49030D;Name=BnaC07g49030D
chrC07_random	GazeA2	CDS	1708131	1708172	23.1	+	0	Parent=BnaC07g49030D
chrC07_random	GazeA2	CDS	1708511	1708621	11.1822	+	0	Parent=BnaC07g49030D
chrC07_random	GazeA2	CDS	1708699	1708833	10.9	+	0	Parent=BnaC07g49030D
chrC07_random	GazeA2	CDS	1708902	1708973	11.1	+	0	Parent=BnaC07g49030D
chrC07_random	GazeA2	CDS	1709041	1709119	11.1	+	0	Parent=BnaC07g49030D
chrC07_random	GazeA2	CDS	1709248	1709297	11.1	+	1	Parent=BnaC07g49030D
chrC07_random	GazeA2	CDS	1709377	1709480	11.1	+	0	Parent=BnaC07g49030D
chrC07_random	GazeA2	CDS	1709575	1709661	11	+	2	Parent=BnaC07g49030D
chrC07_random	GazeA2	CDS	1709729	1709792	11.1	+	2	Parent=BnaC07g49030D
chrC07_random	GazeA2	CDS	1709923	1709991	11.1	+	0	Parent=BnaC07g49030D
chrC07_random	GazeA2	CDS	1710080	1710163	17.1	+	0	Parent=BnaC07g49030D
chrC07_random	GazeA2	CDS	1710249	1710307	17.1	+	0	Parent=BnaC07g49030D
chrC07_random	GazeA2	CDS	1710406	1710472	17.1	+	2	Parent=BnaC07g49030D
chrC07_random	GazeA2	CDS	1710557	1710640	17.1718	+	0	Parent=BnaC07g49030D
chrC07_random	GazeA2	CDS	1710741	1710821	25.2087	+	0	Parent=BnaC07g49030D
chrC07_random	GazeA2	UTR	1710822	1710950	1.8642	+	.	Parent=BnaC07g49030D
chrC08	GazeA2	mRNA	21352998	21356753	777.582	+	.	ID=BnaC08g17980D;Name=BnaC08g17980D
chrC08	GazeA2	UTR	21356568	21356753	2.0917	+	.	Parent=BnaC08g17980D
chrC08	GazeA2	CDS	21356522	21356567	28.649	+	2	Parent=BnaC08g17980D
chrC08	GazeA2	CDS	21356364	21356432	17.1	+	2	Parent=BnaC08g17980D
chrC08	GazeA2	CDS	21356168	21356232	17.1	+	0	Parent=BnaC08g17980D
chrC08	GazeA2	CDS	21356013	21356075	17.1	+	0	Parent=BnaC08g17980D
chrC08	GazeA2	CDS	21355878	21355940	17.1	+	0	Parent=BnaC08g17980D
chrC08	GazeA2	CDS	21355725	21355787	17.1	+	0	Parent=BnaC08g17980D
chrC08	GazeA2	CDS	21355537	21355603	23.1	+	2	Parent=BnaC08g17980D
chrC08	GazeA2	CDS	21355376	21355427	17.1	+	1	Parent=BnaC08g17980D
chrC08	GazeA2	CDS	21355156	21355216	23.1	+	0	Parent=BnaC08g17980D
chrC08	GazeA2	CDS	21355028	21355081	23.1	+	0	Parent=BnaC08g17980D
chrC08	GazeA2	CDS	21354726	21354779	23.1	+	0	Parent=BnaC08g17980D
chrC08	GazeA2	CDS	21354572	21354649	17.1	+	0	Parent=BnaC08g17980D
chrC08	GazeA2	CDS	21354368	21354422	17.1	+	2	Parent=BnaC08g17980D
chrC08	GazeA2	CDS	21354177	21354226	17.1	+	0	Parent=BnaC08g17980D
chrC08	GazeA2	CDS	21354032	21354092	17.1	+	2	Parent=BnaC08g17980D
chrC08	GazeA2	CDS	21353859	21353939	27.7904	+	2	Parent=BnaC08g17980D
chrC08	GazeA2	CDS	21353709	21353782	21.6	+	0	Parent=BnaC08g17980D
chrC08	GazeA2	CDS	21353463	21353621	27.6	+	0	Parent=BnaC08g17980D
chrC08	GazeA2	CDS	21353210	21353301	9.6	+	1	Parent=BnaC08g17980D
chrC08	GazeA2	CDS	21353108	21353120	-0.8572	+	0	Parent=BnaC08g17980D
chrC08	GazeA2	UTR	21352998	21353107	5.1581	+	.	Parent=BnaC08g17980D
chrC08	GazeA2	mRNA	26691732	26693981	198.457	+	.	ID=BnaC08g24760D;Name=BnaC08g24760D
chrC08	GazeA2	UTR	26693778	26693981	1.9647	+	.	Parent=BnaC08g24760D
chrC08	GazeA2	CDS	26693712	26693777	28.1141	+	0	Parent=BnaC08g24760D
chrC08	GazeA2	CDS	26693013	26693626	29.0492	+	1	Parent=BnaC08g24760D
chrC08	GazeA2	CDS	26692687	26692930	7.4817	+	0	Parent=BnaC08g24760D
chrC08	GazeA2	CDS	26692537	26692614	20.5729	+	0	Parent=BnaC08g24760D
chrC08	GazeA2	CDS	26692226	26692285	34.3407	+	0	Parent=BnaC08g24760D
chrC08	GazeA2	UTR	26692223	26692225	-0.8652	+	.	Parent=BnaC08g24760D
chrC08	GazeA2	UTR	26691732	26691771	2.97	+	.	Parent=BnaC08g24760D
chrC08	GazeA2	mRNA	30521807	30523631	198.271	+	.	ID=BnaC08g31000D;Name=BnaC08g31000D
chrC08	GazeA2	UTR	30523503	30523631	0.3594	+	.	Parent=BnaC08g31000D
chrC08	GazeA2	CDS	30523282	30523502	26.9722	+	1	Parent=BnaC08g31000D
chrC08	GazeA2	CDS	30523010	30523193	16.9811	+	0	Parent=BnaC08g31000D
chrC08	GazeA2	CDS	30522686	30522927	23.0055	+	1	Parent=BnaC08g31000D
chrC08	GazeA2	CDS	30522329	30522470	23.1	+	0	Parent=BnaC08g31000D
chrC08	GazeA2	CDS	30521935	30522219	27.2404	+	0	Parent=BnaC08g31000D
chrC08	GazeA2	UTR	30521807	30521934	0.7244	+	.	Parent=BnaC08g31000D
chrC09	GazeA2	mRNA	733693	736592	604.051	-	.	ID=BnaC09g01290D;Name=BnaC09g01290D
chrC09	GazeA2	UTR	736464	736592	0.0134	-	.	Parent=BnaC09g01290D
chrC09	GazeA2	CDS	736422	736463	27.2087	-	0	Parent=BnaC09g01290D
chrC09	GazeA2	CDS	736029	736139	15.6	-	0	Parent=BnaC09g01290D
chrC09	GazeA2	CDS	735747	735881	15.6	-	0	Parent=BnaC09g01290D
chrC09	GazeA2	CDS	735602	735673	15.6	-	0	Parent=BnaC09g01290D
chrC09	GazeA2	CDS	735448	735526	15.429	-	0	Parent=BnaC09g01290D
chrC09	GazeA2	CDS	735272	735321	15.6	-	1	Parent=BnaC09g01290D
chrC09	GazeA2	CDS	735094	735197	15.6	-	0	Parent=BnaC09g01290D
chrC09	GazeA2	CDS	734948	735016	15.5748	-	2	Parent=BnaC09g01290D
chrC09	GazeA2	CDS	734793	734856	21.5766	-	2	Parent=BnaC09g01290D
chrC09	GazeA2	CDS	734484	734552	21.588	-	0	Parent=BnaC09g01290D
chrC09	GazeA2	CDS	734318	734401	21.6	-	0	Parent=BnaC09g01290D
chrC09	GazeA2	CDS	734177	734235	21.6	-	0	Parent=BnaC09g01290D
chrC09	GazeA2	CDS	734025	734091	21.4757	-	2	Parent=BnaC09g01290D
chrC09	GazeA2	CDS	733857	733940	27.6	-	0	Parent=BnaC09g01290D
chrC09	GazeA2	CDS	733693	733773	26.7259	-	0	Parent=BnaC09g01290D
chrC09	GazeA2	mRNA	38188096	38196319	247.675	+	.	ID=BnaC09g34680D;Name=BnaC09g34680D
chrC09	GazeA2	UTR	38196129	38196319	1.3603	+	.	Parent=BnaC09g34680D
chrC09	GazeA2	CDS	38195859	38196128	32.1283	+	0	Parent=BnaC09g34680D
chrC09	GazeA2	CDS	38195644	38195766	17.0945	+	0	Parent=BnaC09g34680D
chrC09	GazeA2	CDS	38195188	38195510	17.0312	+	1	Parent=BnaC09g34680D
chrC09	GazeA2	CDS	38189856	38189913	11.0879	+	0	Parent=BnaC09g34680D
chrC09	GazeA2	CDS	38189283	38189761	10.7859	+	1	Parent=BnaC09g34680D
chrC09	GazeA2	CDS	38189152	38189205	11.0398	+	1	Parent=BnaC09g34680D
chrC09	GazeA2	CDS	38188474	38188623	6.7919	+	1	Parent=BnaC09g34680D
chrC09	GazeA2	CDS	38188230	38188362	6.7565	+	0	Parent=BnaC09g34680D
chrC09	GazeA2	CDS	38188096	38188155	23.0744	+	0	Parent=BnaC09g34680D
chrC09	GazeA2	mRNA	46501190	46503487	276.427	-	.	ID=BnaC09g46850D;Name=BnaC09g46850D
chrC09	GazeA2	UTR	46503396	46503487	5.944	-	.	Parent=BnaC09g46850D
chrC09	GazeA2	UTR	46502906	46502916	0.6956	-	.	Parent=BnaC09g46850D
chrC09	GazeA2	CDS	46502846	46502905	38.3755	-	0	Parent=BnaC09g46850D
chrC09	GazeA2	CDS	46502367	46502760	39.4752	-	0	Parent=BnaC09g46850D
chrC09	GazeA2	CDS	46501665	46502278	53.094	-	1	Parent=BnaC09g46850D
chrC09	GazeA2	CDS	46501513	46501578	29.9518	-	0	Parent=BnaC09g46850D
chrC09	GazeA2	UTR	46501190	46501512	18.0015	-	.	Parent=BnaC09g46850D
chrCnn_random	GazeA2	mRNA	29509078	29511142	278.125	+	.	ID=BnaCnng31150D;Name=BnaCnng31150D
chrCnn_random	GazeA2	UTR	29509078	29509295	8.6667	+	.	Parent=BnaCnng31150D
chrCnn_random	GazeA2	CDS	29509296	29509589	37.1066	+	0	Parent=BnaCnng31150D
chrCnn_random	GazeA2	CDS	29509715	29509856	27.558	+	0	Parent=BnaCnng31150D
chrCnn_random	GazeA2	CDS	29510196	29510437	27.6	+	1	Parent=BnaCnng31150D
chrCnn_random	GazeA2	CDS	29510509	29510692	35.8676	+	0	Parent=BnaCnng31150D
chrCnn_random	GazeA2	CDS	29510777	29510997	30.7234	+	1	Parent=BnaCnng31150D
chrCnn_random	GazeA2	UTR	29510998	29511142	2.766	+	.	Parent=BnaCnng31150D
