# Supplementary material for: Genome-Wide Profiling of the ACTIN Gene Family and Its Implications for Agronomic Traits in Brassica napus: A Bioinformatics Study
Source: Int J Mol Sci. 2024 Oct 6;25(19):10752. doi: 10.3390/ijms251910752 (PMC11476578; doi:10.3390/ijms251910752)
Supplement: Supplementary file 1 [file ijms-25-10752-s001.zip › Supplementary Table S4.xlsx]

## Sheet: Sheet1
Table S4. Sequences of the promoter of BnACTIN CDSs.
ID	Upstream Sequence
BnaA01g19850D	CTAATATGTAAAGAGTTTGAAAACACTGAACTTTCTTCAACAATACTTTTATTAAGAATCATTTAAAAAAAACTTAAGAATCTTGTTTAATAAGATTTATGTCACTACACACAATCGTGTATCACGACTGACCAATTCTTAATCTACCCGAAACGTGAGAACCACAACCCTAATTGCTACCTTTACAGTTCTCACATTGTCATTCTCTTATAACCAGGGGCGGAGGTAGTAAGGTGGTAGGGGGGTCAGCTGACCCCACCTAAATAAAAAATTATGTGTTTTTCTTGTATAAATTTTGTTTGTGACCCCAGCATAAATTTTTAACTGACCCCACAAATAAAAAAAATGCGAAAGACAAAATAATCAAATAATTACTTTAAGTTATTTTTGGGCTTACTT…
BnaA01g26500D	TTACCATAAATGACTAATATATATATGACAATTAATGAGTTTAATAATAAAGATTTGATAACAATGTATATCTCCTCCATCATTTTTTGTTTAATTTTATATTATTAAAATAAATTAAACAATCAAATTAGCTATAAAAATAAAATTTAGATTTTTTCGTATATGTTATATTTTGAATTTTTAAAAACGACAATAAATGACTAAAACTATTAAAATTATTATGTTAAAAATTAATGATCAATGGTTTAACATTTTTATTATAAGAAGATACACATGATTTTAAAACCATATGAGTAAAAAATATCATTTAATAATAAAATAAATATATATATATATATATATATCACTATATACCATAAGATTACATAAATATTTTAATATTAAAACTTTCAATGAATT…
BnaA01g33120D	TATATAGCCATATTATATACGAAATTTATGTGTATATATGTGTATGCACTCATGTGACAATAATTGTAACTTGAGAAAATAATAAAATACAAACAAAACAAGCAACTCTTCTGGTCACGGGCCTTTGTCCTTTATCTCTTATTTTGGCGAATTTTCTCAATCCTCATATTAACCATGTTTTGCTTTTTAAACTATGTTTTAGTTATAGTTTAAAACTGAATTTATGTTTCTATTTTTTATGCGCACTAGAAATTCTGTTAATATATAGTAAAGTATAGCACATTAACGATATATACGCATGAATCAGAAACTTTCTATGACATAATCATTCTGACACTAATTATGCGACTTGTCTGATTAATCATTCCATCATTTCGCGTTGTCTAATGTAAATATGAT…
BnaA02g00190D	TCTTACTCGAGGTGCAGAGTCAAAAAAAGGGAGAGATATTTGGTCACCATTGAAACCAATTATATACAAAATTAGTTAGTCTTTCCCACCTAATTCTTTTAGAACTTCACTTTTGAAATGAATTCAGTAAGTCAATTTTACAAGAGGTAAGCACTTGAATAGTTCTACACTCAAAACGTATCAGGATTGTGTAAAATATGTCCATGAAAAAGCACATCAAATATAAAGAAAACACAAACAATCGAGCCTAAACTATATCTTGGTTCGTTGGGTCTTAGTCTTACTAACTGGGCCAAAACGGCTACATCTATACGCCCATATATATGTCTGATATTCTTTCCGTTAGTTCAGCCCGTTTGTTTTGACGAACACAGTGAAACAAAGTTCCCATTGAGAATA…
BnaA02g07080D	TATCACACCTATAGTGTTTCTTTTATTGTCTTTTTGATTTTGATTAAGGACAATTTTCTCAAATAGTTTTTTTTTTAAATGTTTCAAAAAAAATTTCAAAAAGGAAAATGACCAAAAAAGTTTCATTAAAGAAGCAAAAGATTTTTCAACTCTTTGATTTATGAGATATATAAATGTTAAAAAATTAAAATAATAAAAATAACTTTTTATAATTTCAAATTTGAATTTTTATAATTTAAAAAAAAAATATTTTTAAAAACAAAATATTTTTAAAGTAGGATCCATAAGAATTCACCTATCCCAATAACAAAAAAACCAGATTTGAATGATCCTGTATTACGAGCTAAATTAGCTAAAGGTATGGGTCATAATTACTACGCTTCGAAAATATTTTTTGAA…
BnaA02g22260D	ATCTAGAGATCTATAACTTATATTTTTAGAGGAGAAGATGAAAACCATAAATGATAATACCTACAACAACAAGATAATATTGTGAGAAAAACATGGCATCATAATACACATTTAAAATCTATAGATCTATAACTTATATTTTTAGAGGAGAAGATGAAAACCATAAATGATAATACCTACAAAAAAAAAGATAATATTGTGAGAAAAACATGGCATCATAATACACATTTAAAATCTATAGATCTAAAACTTACATTTTTAAAGGAAAAGATGAAAACCATGAATCATATTACCTAAAATAACAAGATAATATTGTGAGAAATAAATTAAAGAGTTTTAGAGAGAAGGGAGAGAAAGAAGGGAGTTTTAGAGAGAAATGAGAGAGTTTTAGAAACTTGT…
BnaA03g09510D	TCACACTTCTTGAAAGCACCAAAGGAAGATTGAAGTTCCCAAAAGAAAAAGATAAAAACACCTTTGAGCTTCTTTTTACAGCCTACTACCAATCGCCAGTTTTTTGTTAATCACATTTCTTCACCCAAATTGTTCTTTGTAATTTTGATTTGAAGCATCTGAACTCAGAGAAACACATTCAAATTCTTCATTAAATTATGCATACCACACCAATTTATTTCTTTTAATTCTTTTTGATTTTGAATAGAAACACTATTTGTCAAAGTAGATAGTTAATTTCTATTGATATTTTTTTCTTCTATGCATACCCAAAATTTAAAATATGCATCACCCATTGTGCTAGCATGATTTAGGGAATTATCAAGCAACTGTTCAAAAATAAAGACAATAATTAAATCT…
BnaA03g17320D	TGTAAATTATAAAATTATTGTATTTGAAATAGTTATATAAATATTTAAATATATGATTAACATTAAAAATATATACCACTTATGTTTTAAAACAATAATTTATGTATAGAAAAGTGAAAACAAACATCCGTGCGGTTGCACGGGTCAAAATCTAGTTATACTTTATAGTATCTCTAAAGCAGCCGGCGTCTTTCTTTGGCCGACATATAGGATTTCCTATTACTTCTCCTTGGTTTTATCTTTTGAGACCTGCTGGTTCTCTGTTTTTTATTCTTTTTTTTTTCGAAAATGGGCATAGCTGGTTCTCTGTTTTGCTCTGTTTTTGTTTCATGAAACTCTGTTTTTTGAGTAATAGCTCTGTCTTTTCTAATAGAATGTTACTAATAAGAGTTAAAAAAA…
BnaA03g34950D	TTTTATGGATTTGTTTCATATTTTCTGAATTGTCAAGTTTTGATCCCTGAAATAATTCACTAATTTCTCTTCAAATAATAATTCACCAACTTTAATAATTGGACGATGTCATTCATTTTTTAATAGTACATCAGACCTCAAAACAGAGAAAAATCAGTTTATCTATTTAATTCTGGCATCATCTCTAGTTTGTTTGTTTGTTTGTTTACACCATAATTTCTTGTTCAATTATTTATTTATATTTTAATGTTTATGTTTTGTTAATAAACTAATAATTGTATAAATTAGCAAAACAAATTTTATATTACATTATTGGACGATGGATGCTTCATGCTCGTATCCTTTTCTTTCAAAAACTTTATTCTTAGCACACTTACAAATTCAGGCTACTGTCTAACA…
BnaA03g55890D	TTGTTTATGTATAGTTGTTTGTTTCATTGGTAACATTCAATTGCAGCAGTTTTATCAAACCAGCTTCAAAGTGGATAGTAACGGATAAAAAATTCAATAAACGCCTAGTTTTCTTTTTATAGAGGTAGAACAGTCAGTCAAAATAGTAACTTTCAAATTCAAATTATAAGTTCGAAGACTAGCGTTCATTTTTAATTTTATTTCCGTAGGTAGAAGGAAATCCCCTATATATTATTTCTTCACAATCTGTGTTATCTTCCCACCGAGTTAATTTCTTGTCCGTTTGTCCCTACCGTTGGAAAGACATCAAATGGTCGGTCTAACTAAATCACCCAAATACTTTAGGAATACTTTGAAAAAAGATCCACCACACACTAAAATGTGTAGTTGCCGCCGGAC…
BnaA04g04550D	GGAACTCAATTATTACAGTAACACATTAATCTATAGAAGACATTATTTGAAAAGTGTCATATATCACGTATAGACTATACTATTGTTTGATGTCATCTGTCTCTCACAGGATGAATATTTGCATTACAAATATAACCTTGTTATAATAGAAAAGTATACAACTCACAATTAAAATACCACATCTAAACTCGTCCCTCTACATAATTTTCATAGATAGTATCTTATCTCTAGAACTCAAAGAAACACAAATGGCAGTTTATGTTCTTGAGCTGAATAGGACAGGTGTCTGAGAACAAAGTAGGTTGGATACACTTTCCCTTTGATGGCGTCATGTGATCATGATTTAAAATCAGACCAATCTATCTGTACGTGTCATAGCTGCTGCAAAAATTCAATCCC…
BnaA04g24300D	TTGAAGGATAAAGAGAAAGAGAGAGAGACTAAACCGAATCCCAGGAAGTGCGACGTTTGCGTTCCAAGACGGGTGTGGAATGAAAGAACGATGCTTTAAGGTGAGAGGATACGCTCTGTGTTCTGAGAATCGCAGCTCTAACGGCGGCGTTCATCTCCGGGAGGTAAGAGATTGCGTATTGAGAAGGAAGGGAAGAAGAAAACTAAAAAAGCCGATGAGGTAGACTCGGTCTTTGACTCGGTGTGTGGACTCGTGATAAGGGCATATACTTCGCTGGCAATAAGCATTTTCCGCCAGTAAAAAGGAATTTAGAGGAGGAAGGAAATTACATTTTTACCTTTTTTTTACTGTTTATTTTTTCTCTGCCTCACGAGTAAAAGTTAAATGTCACCGTAAAAA…
BnaA04g29020D	TGACATCTTTCTTTAATTATTTTATATTGCAATGTGTTTCAAATTCTTTCTTATCTTTTTTTTTTTTGAACAACTTTTTTCTTATCTTTTTCTTTTGAACAACAACTTCTTTCTTATATTTTCTACGTTTTGCAAACTTTTATCAATTAAAGTTGTAAGCTATGGAAAGTTTTGCAGCTGTGAGCCAGTGCCTATGATTCAACGCCAAGCTTGAGACGTCAAATGATTAAAGAAGAGAAACAAACAAATACAATAAAATCTGAGTTGAGAAATCCCTAAAAGTCTAGTTAGCATTGTAGACACCAGACTATCAAAGAAACAAAAAAAGCCTACATGACACAAGAAAGAGGAGAAGAGATTTTAGTAGGCGACGGTTAAATTTGATGTATGAGTTATATA…
BnaA05g06900D	AAATTATAACAGCAATGTGTTTCATGTGCTCTATATATGTTTTATATTTTCTACACTTTTATCAATTAAAGTTGTGAACTATGGAAAGTTTTTCATGCCTACATTCAACACCAAGCTTGAGAAAAAACATTGGAGATACCAAATGATTAAAGAAGAGAAACCAACACATACATTAAAAGCTGAGTTAAGGAACCCAAAAGTCTGATTAACATTGGAGACACCAAATGATGAAAATAAAAACAAAAAGCTTACATTACATTACACAACAAAGAGGAGAAGAGATCATAGTAGGTGTTTGGTGGTTTGGTTCATGTGTCAAGGCCGGTCTAATAGTCTCTGCCTGCAGCCCATGTGTTGTTCAAGAAACTTGGTGAGCCTGATATGCTTAGAGGTCCACTG…
BnaA05g21350D	TAATTGTTATCATGCAACCTTCATTTGGTATCAAGAGTCTGTATGATCGAGCCATCGAGGCGTTATTGGTTTTCCATTTAAGTAGAAAACAAAACTACACTAACCGCAACAATGTATAAAGCCACACTAACCGCAACAATTCTACTGCTGTACCAGCAAACCATTCCAAGCATCTCGTCATTACTATTTGAGTTATAATCCTTTTACATGATGAACATTGTACATTATAATAATGTTGATGGAATTTCGAATTGATATATAACACATTAGGTACCTTGATTCCCTAATGGGCTTTGGGTTGGGTCCATATTGTCTTTTCTGGGTTTAAGGTTCAGCTCAGTAGGTCTCATTCGGGTTTTATATATGTTCAAGTTGATTCAGCCAATAACATTTTATATT…
BnaA05g21360D	TGATCGTAGTTGTGAATATACTGCCACCCAGGTCGAGTTGCAGTAATGATATTATGATAGTTGCTTTCTTGAACACGAGTTTCAATTAAGCATCCAAAAGATGGTGTTACAGAACGAACCCAAGAGCTAAATGATTGATGTTTGCGCTTTTTGTTGAAGCCCCGAGTGTTCCACGTAAATAGGGATTATTGAAACTATGTAAATGTAAACTCTTTGTGTATAAGAATGAAGTATAAGAATAACTCTCTTATATAAATCTCTCAAGGGAAAACTCACTCAAAACCTTGAATCTCAAACTCATACAAAATCCTATCATCACTCGATGGATCCTTATAACAAGCTAAACATAGATCCTAACCGAATACAAAGATATGATATGCTTATAGATAACTCCCAACA…
BnaA05g26700D	AATTATATTGCATATAAATTAAATTTATCTAAGGGCCCAATATGAGGTTGAGCCAGACCTGGATGGGAGAATCATCTCCATTTGTGAATCTGTGATCTATGACTATTTCTTTTTTATTTTGGGAGTCTTTGTGGTGAATGTCATTATCTAGTGAGCCATTTATTTTGAGAATGTCAATGTGTCGATATTGGAAATTGGAACATGAGAAAAATTGGTGCTTGAGTTCAGTTCATCATGCAGAAGGAAACGTACCACAGACATAATAAGCCATAACACTTGAATTCCTGCATTAACTTTGTCAAGTCTTGTTATCAGCAACTGCAACATTCTTGAACATTGGGTTTCATCACTCTAGGTGCAACAATAGAAACATCTTCAACGTGTGCTCCTCCTTTGAAT…
BnaA05g26910D	GATTACGCTCGCCGTTGGATGAAAGATTTTTTCGTATTATTTTATATGTTCAACGAGTTGGTTTCAGACAATTTTTTTTCTTTGGTTTTTCCTCACTACAATTGTTTCTTGTTGTCACACTCTCTTTGGTTGTTTCTGCCATTAATGAGAAAAAAAAAGATTCATTTGTCTTATTTTCTTTTGTTCCCTCACAAATCTGAAAGCAAATAAATATGAAGAAATGAATTTGGCTTATGTTGACAGGTTTCTACAAATTAAAAGAGAAGAATAGAGTTTTTTACAAAGAGACTGAACCACATGAGTAGTAAAGGTGATCTGCCAACCAAACAACGCAATAACTCAAACTAACTTAACTGTAACGAAGATTAGATTTATGGTTCACTTCAGGTGAGTAAAACA…
BnaA06g07560D	AAGAAACAAAAAAGGCAACAACTTGATAAGCTTCATGGGACTTGGTGACAGAAACGATAATTGTTTCCTACAAACCAGACTTGGCTAAATAAGAGTACTAAATGGGCTTAAAACACAACGCAATACAGCCCATTAACTAATGATTCGAAGCCCGGGCCCAATAGCTTATCACTAACACGGAGGAGAAATCTATTATCGCATCGGATAAGAAAGAACAACACATCACGTGTTCTCTCTCAACGAAGACGACTCTCTCCCTCCGATCTCAAAACCAATACTTTCATTGAATTTCCCCGGAGAAGCTCAGATCCTCGCCGGCGAAACAACCCTCAGATCCTTATCGAAATCTCAACCTCCGTAGACGGAAGAGACCCAGCTGCAAAGAGTCAAAGTAAGCAA…
BnaA06g12580D	GACAAGAGGAATAAGGGGTAGTGGAGGCTTCATGTCTCAGTCTTCGTCATCTTCTCAATTGTTTTCGTCTCTATCGAATTCGTTTTCCTCTCAGTCGGATTTGGAGTTACCTCAGGTTCAGTTACCTTCTCCGAAGCCAAAGTCTCCGCCGCCGCAGCTCCCATGGCTCATAGTCGGTTTGGGGAATCCTGGGAAAAAGTATCAGGGCACTCGCCACAACGTATATATCTATCTTTCCCTAAGCTGCATCTTCCCTTTATGTTCTCCTTTTGGGGCTTGCTAACGTTTTTTGTGTTTATTGCAGGTTGGGTTTGAGATGGTGGACGCTTTGGCTGAAGCAGAAGGGATATCTATGAACACCGTTAACTTCAAGGCCTTGTTTGGCAAAGGTTCTCTCGT…
BnaA06g18020D	AGAAAAAAATACATATCAGTAACTAACATAGTGTTATTGTTATATTTGTATACATTTTGGTATGCAAACATCACATACATGCCGAGATTTCATTTATAACATATTCAACTTGTGTTCTAATCAAGCAATGAGACGATATGCTTATTTTCACCATCGGTAAATGGATGGTTCTCTTCTTCTTTTACTAGATCTTGACCCTCCTTTTTATCACAACCCAAAAGTGGGTTTATCTCTGTGTTCTCCTCATCTTCAGGATCCATATTTTCTTTCATACTCCTCCTCGATTCCTCGTTCGGGTCAATCACCAACGGCTGAGGGAAGTGGCCGGTGACATTAGGAGAAACCATTGTGTTGATCTCTTGGTCATCTTCAATGTACTTGGTGAAGTTGTAATTGCAT…
BnaA06g20460D	CTAAAATTTGTTCTTCGTCGTTGGATGAGGATGCCATGTTAAACTCTTAATAAAAAATTTAAATCCCTGTAATAAAAGAAAGTCTGAAACAATATTATTGGTTAACTCTATATAAACTCTTATTTTACATTTATATATTTAGATATACTTCACAATTTAATTTTGTAGCAATAAACATTAACAGGTGGCTAATAATAATTACTGAAACTAAATATTAATAAGTATATAAGATAACATATGGTAGTTAACTAATAAGTCCCTCATTATTGTATTGGATGGGGCACGTGCACATATTATCTCATAATAAAGGAGTGTAAGTCCATTAACTAAATTACCGTTGTTCCATAAATGAATATCATAACTTCCTTTGAAAATCTAATGGCAAAAAATATATATTCT…
BnaA06g32490D	CTCCCATTCTGCATCGGGATCTTGCGGGGTCTCATTGGAATTATAAAAAAAAAAAAAAACACTGTAAATATTTCCTCAAAGTCGATACCTTTTTCTCATCGAAGTCACACACCACAATTCTCTCACAAACCCTTAAAAATTGAATCCGAGAGAAGAAGAGAGTCTGGACCCTCAAAAGTCCCCACATGGATCCCAAGAACCCAAATCGTCACCAAGTACCAAACTTTTTGAACCCACCACCAAGAAACCAGAGCTTAGGAGATGCTTCCAAGGACGACAACCATCATTCCAAACCGGCTGAGGTTAAGGATTTTCAGATCGTGGTCGCTTCCGACAAAGAACCGAACAAGAAGCCGCAGCAGCAGCAGAACCAGCTTGGTCCTAAGAGAAGCTCTAACA…
BnaA07g00230D	TTAGCTAAGGAGTCAGCTTGAACATTTGCTAAACGCGGGATAAACTTAAACGAGATAGATACGAAAGAGCGACACAGAACATGAATGTCGTGTAGCACTCCTCGCAGAGCCACATCTTGACCTTGAGTCTTCAAGAGCAAAATAAGGTTCTTTGGAGTCGGAGTTAACAGTGAGGCTGCTAACATGGGAAGAGACTGCAGCTGTAACTGCAGCTTTAACCGCCAAAGCTTCTGCCACAAGAGCCGAAGGAACAAAGCGCCGGTGCGATGAGGAGGATTCTGCAATGGAATTATCAGAGTCCCTGAGTATAAATTTGACGGATCTTAAAACTACGTCGTTTTTGACAAGAAATTTAAATAAAAAAAAATGGTACTCAAGAGATTCAAACCCACCAACTGA…
BnaA07g18830D	TAAGTTTCAATCTTTTTATGAACTTCACAAATTTTTGCCAGGGAACTCTTCTTTCTGGATTAAAAATCAATACTGAAAAAAAGAATGTAAATGTGTGGCTAGCATCATTATCGATTTTTGATAAACTATAAACTTTGAGAAGATTTTTTGTTACTAATATAACTACAAAAGAAGTTTTAAATCATAAACAGAACATGAAAAGAAGCTATTTAGAACCTATTTGCGAAGATACTGAAGATGAACTCTATAGAAGTTTTATAGAGCTAAGAAATCTAATAATGTTATAAAATCTCTTGAAAAGAACTTTGTCATAAAGGAAACTTCAAGCATGAGTTGATAACTGCAATACATCCAAGCCAATAACATAGTTCAAGATAACCGAGGGGACCTAATGTTGAG…
BnaA08g00100D	GCGCAATTTCTCTAGTCAATTTTACACAGCACAGCCAAGGTTTAGGGTACAACATATATAAACGTTGTAGGTTATCTTTATCTGAATACCAAAACCTGTTTGTTAATCAGCATATAATAAGACAAGCGAGTCAGACTTTCAGAGTTTGACACTGAAAAAACTTGAAAAGCCAATCAAAACATTCTAAATTTACACATGATTTATAAACTCTCTGAATCTGCCTTCTTCAGAGCCTAATGATCAGTCTATCAAAAAGATGAACAACAAGAAAGGCAAAAACTTATTTTTATACTCTTTCATTAATTTTCTCCTTTCCTCTTGCCAGCTCAACAACCCTCAGCCATGTCAGCACTACCATTCAGTATCTATGAGCCCACCTATGCTACATGCCTTCATCTT…
BnaA08g22640D	AGTTGTTCTGCTTATCTTCAGATGTTAGGATAGGACATGTCAGTAAACCAAGTTAAATCCGGATTAAGCTGAATCTAAAACTAGCGTTGTCGTGTTACTCAAACTGCTAATGACTTTGAAGCTTTGTTGATATTAAAAAAACATGAAAATATACAAACCACAAGCTTAAAAGTCACGACACTTATTGTCAGAAACAAACTTTGAAGCTTTGTTGATATAAAAACATAAAAGAAAATTTCAACCACAAGCTTAAAAGTCACGACACTTAAATTGTCAGAGACAAAGTACAAATGGGCGTAACTTCTCCGCCACTACAGACTTGCGTGTCATGTCTCCAGATCTGCATGCAAAACCAATCCACTAACATATTCCCACGTGTTACTCTATGTCACGTCTCTC…
BnaA08g24380D	GTCGGCTTTGTTTCTTCTTTGAAACGTACCACACGCATCAATTCCCATTAAAGTGAATGCACCTATTTAATTTGTCGATGCCACTGTTTTGGATCTACAATTGCATAATCGGTGCCGGTGATAACCGATCGATTTTTACAGACCAGAGTGAGATTTTTCACCTTGTAATATTTGGGAAGAGTAAATATTTACAACATTTTGATAAGAATTCTGAATCCCTTTTTGTTTACTGTTCGATCTATTTGTCTTAAAAAACTTTTATCCAATGACATTGACATCATCTATTGGAAGTCTGTCTTCATTGCTCAAGCTTGACCTAAGCAATAACGATTATACCTCAAGAGTCAAGAACTGCTCTTTTGAAGAACCCAACACTTACACATGACATGTATATCATAT…
BnaA09g01850D	TTGATTGACACTCTTAAATATCAAATTTTAAGTCTGTGATGTGTGTTTGTAGCATTCACCAACACTTAAGGATGTTTTAGCTGGATTCTCTAAGTTCTTGTTTTCTTTGTTCTTTAGCACAAACACATTTTCATTTCTTGATTAAATAAAAACCTTAATTCTTGCCACACAAGGCAAGATTCCTCTTGAACGGTCTGAAGTTCAAACCATTGAATCCATAGATACAGAGATTAGACCGTTTAGACTTAAACACAACTTGATCCGTAGTGCTCCTGTAACCAGGTACGTTGCAAGAAGAATCAGAGGAGCCTCTTCTTCCCACCAAACTCGCTTGACAAGAAGTTGCAAGACTGTCCACGTCAACGCTGTCTAGAGATGTTATGGCTACCTTGTAGAGTC…
BnaA09g09810D	GATCATTCTCTGTAACTCTAGGTCAAAAACGGGTAAAAATCAAAACTAAAGACCTTCTAAAACTCTCATGTTGAACTAAGATTGGAGCAAAATGAAACACTTTTTTTAAAGTACAGGCGTTTTCGACATGTGTTTCACTACTTACAAATGGCTTACGCTGTTGCCGTTCTGGTTGGAGCCACGTCTCCTTTCATATGGAGCAAAGTCATCTCGGTAACAATCTTTCTCTACCCATCAAACTGCAACCAGTTCATTTGATTGAGTGATAGCGGTTTGGTTCTCATGATTTATAGGTTGTGTGTCATGTTCTTCTGGCAACAACTTTGTGGACTCGAGCTAAGTCTGTTGATCTGAGTAGCAAAACTGAAATAACTTCATGTTATATGCTCATTTGGAAGG…
BnaA09g33970D	AATACAAGAAACTTGAGAAATGAAAATTTTAATTTTTTTTTTCAAAATCTAAATATCCGAACCCGATCCGAAATAACCGAATCCGAACTAAAAATACCCGAACCCGACCCGAAGTACAGAAATACCCGAACGGGTTCTACACCTCTATACCGAAATATCCGAAAATCCGAAATACCCGACCCGAACCCGAACGGGTACCCGAACGCCCACCCCTAGTTTAAGGAAGAGACACTTATGTTTACAGCATAAACACTTCAGCTAAGCTTCACTTCAAGGTAGGAGGATGATAGGAGAAGAAGTGCCGATAAATCTTCTGCCAAGTGCATTTGAAACACTAATGCTAGGAGTTTTTTGAAGATGTAGTTTATATTATTAAATGAAGTTAAAGCCAAGTAGACG…
BnaA09g38930D	TCCACCAAAACGGTTGTAGTACTTGTTGTAGCTGAGGATTGGTTTTGCTTTTGCTGTGTTTAGGTTTAACTCTGATTATTTGGACATGTCCCACTCAATCTGTGTACTTTTAAGCAGCTTACACGGTTGGAATATCCGGACCAAATTGTCATTATGTTAAAACGTTCTCCCACTCTGCTGTTACTCGACAAGAAAGGAACATCTTATCGCTATGTTCCATAGCTCACAAGAGGATGAAAAGTTATCAACATGTTAAGCTAGATGGGCTTCCAACCTAAAACCAATTGGTGCTAAGTGGAGTGACCCATCTATCTTATATATTGCTTAGGATCCCTTCCAATATCCGATGTGGGACATTTATCCCTAATACAACATACTATAATAATCCACATGTAGTTT…
BnaA10g12390D	GTAGAGTAATTTTTTAACTCCAAATTTTGATTTCTCAACCATTTATTTTCTTCTTTTTCAGCATTTTTTTACTCCACTTTACTCAGACGTTACCAATCACACTCTAAATATCTAAAGTATCTCCAAATATAGAAGAATAATTAGAATTGGTACAAAATGATAAATGTTCTACTATTACTTTTTCTATTATTAGTTGATTAATATTTGTAGATTAACTTTTAGTATTTAAGTCTCTATAGTATTACCGATGCTTATTGTTCTCGTATCACTACATTTAATTGTTTTTAAATGCACTATTTTTTACCATCACTTAGATTTTCATAGTACACCACTGTTTTTAGCGGCATTTATACCACTATTTCTAATGTCTAAATAGAAGCCTTTTCAGTCTTAAAAAAT…
BnaA10g22340D	TGCATTTAAACCATAACGAAAGTTCGCGTTCCAAAAAAAAAAAACCATAACGAGAGTTCACGTTGGATTGAATGTGAAATTCGCAAAACCGCTTCTTTTCAACGTTCCACAGCGGTGGAAGCACCGTCCTCCTGTCAACTTTGGTAACGTCTTTTCAATCCCGACTGCTACGTTTGGAGACTAGCTTAGCCATCGTTTTTATTGGTGTAAAAGCGTATATTATTGGTTACGCTTTTGGATTTTTCCATATATAATTTCTTTCCAAATCACAAAATGTCTAATACATCGCAATCAGTTTGTCTTTCTACAGAGTTATAATTAATTTGACCCCACCATTTGAAATACATGAAATGGTCGGTCCAACCAAATCACCCAACAACTTTAATCGATACTTTGAAA…
BnaAnng20990D	TTGTGGTGGTTTATATACTTAAATCCTTTCACAATCTTCTTTATAATATTTACTAGGCCAATTTATAGAAGAGACAATGATGCATACATAAGTCAATCATACAAATTATCATTTAGAAGCTTTTGAAGTTCCCTAAATCATAGACTCTTCCACGGAGGTTGTAACAAGAAGCATTACATATGGCTTTATCGGCCTCGAAACAATAAAACAGTCACGAATAAAGCTGCGGTCATCCAAATACGAGAAGAAGCGGTGGTTGTGGTTGTGGCTGTGTTTACGTCTGCTGCTGAACTGGGAGGCATATCGGGGCACTCGAGGCCTATTTTATTTCCGTGACACTGGTTAGCGAAAAGTCCAGCCGGGTATTTCCCATAGATATTGATGTAACTAAACATCGTG…
BnaAnng36990D	AGNNNNNNNNNNNNNNNNNNNNNNNNNNNNNNNNNNNNNNNNNNNNNNNNNNNNNNNNNNNNNNNNNNNNNNNNNNNNNNNNNNNNNNNNNNNNNNNNNNNNTATTCAGGATTGATCGCGGGACGAAAATATCCCGGAAGGGTCAAAAATCGCGTAAACCGACCAAGAAGCTCGAGGTGTCTCTATGCATATGGACAGGACGTTCTGTCTATCACATCAGTAGCTGAGTGTCAACAAAAGGAGGAGGTGTAGACGTGCATGGAAGCAGTCCATGCAGCCTGACACATAGAAGCACGAGGTGGAGCGGCCAAGCACGAGATGTCTCGATGCATGCAACCGAAGCATGCGGCCAGCCAAGTGGGTGATGCTGTGGCGCCTTGCATGAGTTCCAGTCATGCA…
BnaC01g17360D	GTTCAAAGTTTATCATAAGCGTTACTACTCTTTGTTTTATGTTCTTTTATATTTTGAAATTCTGCCAAAGACACTTTGAAGGATTTATATTCTTCTTATTCAGTTTCAACTGTCTTTTGAAATGTGTTTCAAGTTCTCTTTTATCTTATCTACTTTTGCATATTTTTTATCAATTAAAGATGTAAGCTATAGAAAGCAAGGTTCTAAAAATCGGTCTAGGCATCGCCTAGGCCCCCGCCTAGATGGCAACTCAATCCTATTCGAAGCGATTTTCTTAAAATCCAATCTATACCGATTTACATGATTTAAATTGGTTTAAACTGTTTAAAATCGATTTAAATTTGTTTAAATATGTGAAATTAAGCAATAATATTATTATAAATCTACAAATTAGTCTAA…
BnaC01g33900D	TCATAGTTTATTGACATCACATATTGTAACACATTAATATTCATTTTGATATTTATAGTTTAGCAAAACTAGTTCCAAAGTGCATATCTTGGTTACTAAAACCTTGATATTATAGTTTTACATGATAGACGACATTATAATAAAGTCACAGGAATTTCAAATTGATCTTGTTTTTACTAATTACTAGATCCTTTTTCCGCGCTACGCGCGAAGTATATATTTTAAAATACTATAACTATATTTAATTTGATTATCTATTAATCATATATATATTTTATATTGTATTTTATTTATATCTCAATAATTTATCCAACATATTTATTTAATAAATAATCATTTTGTATGTAAATGTGAAATTAATATTATATTGAAAACAACATTGTAACATAGAAGAATCTT…
BnaC02g00690D	ACATATAAAATTTGACGTTTTAGAGATCCAACAAAACATCTTTCATTAGGTAGGAGCCTTGCTAATTTGAAAGAAAACTGGACGTTTAGGTGTTTGGTGGATAACTTCCAATTGCATCCGTCGGAACTCAATGCTTTTGGATTTTTCCGAATATTTTTTTCTTTCAAATCAAATGATCTAAAACAAACACAAGCTGTTTTTGTCCTCCTTCCTAGTTAATTATTTGTCCCCACCATCGGAAAGACCTGAAATGGTCGGTCCGACCAAATCACCCAATTACTTTAATCAATACTTTACAGAAGATTCTATTGAACAACTCATATACACACGAAAACAAGTAGTTGCCTGACATTGTCACCGACTTTCTCTATAATCCCTAACTTTATCGTATACATTTCT…
BnaC02g10000D	ATATCACACCAATAGTGTTTTTTTTATTGTTTTTTTTTTTTATTTTGATTCAAAACAATTCTCTCGAATATTTTTTTTTTAAAGTTTTTGTTTCAAAAAGGTTTTCAAAAAAGAAAATGACCTAAAAAGTTTCATTAAAGAAGCAAAATATTATTGGAAAAATTGTTTTTATAGACAAAAAAATAAGGACATTGTCCCATTAGACTAATTTCAAATTTGGTCCATTTTTTCCTATAATGCCCTTTTTATTTATAAAAATAAATCAAATAAATAGTTTTACAAACAAAAAAATTAGGAAAAATAGGAATTGCATTGTAAATACCTATACCAATTTAGAGGTATTTTTTTTTGTTCTAAAAATGTTTAAATAAAAATTTCAAATTTCGTTCTACGGACTGT…
BnaC02g12420D	GAGATCCCGAGTCAAATTAATAACATGGAGGCTTGAGAGACGAACCTCAGAAGGAGCTACATGACCTTTAACGTTGAGAATTTCATTCCTGGAACCTGTCAAAGAAGACCAGTGGCTGATAGAGTAGTTGGACAAGAGGTAAACATCATGTTTTGATGTAGCCCAAACCAAATTCCTCAACTGCAACAAAGAAGACAAAATAGTTCAGCTTAACTATTCCATCAGTAATACCAGAACAGGGAATACACTATTGGAAGCATAACAGAGTGTAATGGTGTGACAGTTGACAAACCTGAAAATGAAGAATGGTTGATCTCACTGATCTAGAATTGCTCCTAAACGTATAGAAAGAGCTCCCCTTCTCCGTATCCGTGCAATGCTGGTTCCAATAAAGCAAGA…
BnaC02g30280D	TTACATGTTTCTTGTTTGTTTACGTTTTTATTTTTATTGTAATTATTGACTACACAAATAATAGTGTATATAGATCAAATAGATTACAATAAATATCATGTATATTTAATATTAGTTAACTATATATTTTATGTATTAGCATTCACATATTATAAGATATAAGATATAATACGATAAATAGCACTTACATATTATATTTATTTTATTACTTAACTTTAATTTAAAAATTGTATAGATATTACATATATAAGATATAATTAATTAAATATTAATTTCTTATACACGGTATAAAGTTATTTTATTTTAATAAAAATATTTTATAACGTAAAATAAACTTGAAAACTTTTGTATATACCTTAAATTATATACAGAGATTTATATTTTATTTATTTATATTTA…
BnaC03g03940D	AATATAAATTGGCTTAAACGATGTGACAAACGCTAGAGACTAGAGTAGTAGAGTGTATATTACGATGGATCATGGATATGCGGCATGTGATGTGTCCATGCATTCGTGTGTACTCATGTCCACGTGCACGTACACGTGCGGTGTGCCCCGCCTGGATAGGGTCTCGATTATTTCGAATCACATATATTAATGTAATATACAACCTATAAATCTAGAACATATCCATATGCACGCATCGACAAACATACTCGTTCCAAAAACTCAATATTTTGGTTAATGATTGAACATTATTGATCGTATATAATTCATTCATATTGTAAATATATGCTATACACTGTAAGAAATATCAGGTATAGTAATGTTCACAGAAAGTATCAGATATATTACATTATATGTTTA…
BnaC03g12030D	ATTTCTTTATTAAATTATGCATACCACACCAATTTATTTATTTTATATTCTTTTTGTTTGAATAGAACACTAGTTGTCAAAGTAGATTGACGTCAAAAAAAAAATTGTTAAAGTAGATAGTTAATTTCTATTGATATTTTTCTCCTATGCATACCCAACTTTCAAAATTTACTTTACCCATTGAGCTACCAGATTTAGGCAATTTATCGAGCAACTGTTCAAAAATAAAGACAATAAATCTTTCAGTTTATTAGTGATAAAAGGCATAACTGATATGGCACTGATTGATGTGGCAGCTCGAGGAAATTTTGGTAAGAATTGCACGTGGCGGTGATGGTATTGGCAAAAGAGGAGAACTGATGTTAAATAATGAAGCTAAGAAAAATGCTTGGCTGAGTG…
BnaC03g20820D	GTCCACTACAAATCCGTTATAATTGAGCTGACGGTATATTCCAGCGGGAAACTCAAGCTTCTCCGGCACGACTTTGTTTTACCTCTGTGCATCACCGAATATTTCTTACCTCCTTTCATTGGCGCCGGTGGGCATTCTCTGACCTCAGGGATTCTATTCTCCGGACAAGTCGGTGTTTTGAATACGTCTTTATCTTTCTGCACAACTTCTTCTTCTTTTTCATCTAATCTCTTCCTTTTCCGACATATATCTAACACTAGTTTGTCGTCCGAAAATTCGCCTTCTCTCGTGTCTGAAACCTCACCTAACGTCACCTCTTCTTGCATCAGCCTTGAGATCTCTGACATACCTAGAAATCTACACAAGTCGGACCAGAAAGAAACAAAAAAAAACTCTTGT…
BnaC03g55960D	CAAGATTCATATAGATCTTTAGATGATTAATAAGTTGTATAAGTTTTTTTTTTTTTTTTAGTAGATACATAGATCTTTAGAGATTTATAAGTTTTTAGGATTCAAATAATTTTAGAAACAAAATTCATATAGATCTTAGATTCAAGGTTAATATTTGAGATAATTTTAGATCTATAGATTTTTATAAGTTTTAGGATTCATATAGATCCAAGATTCAGATATATGATGGTCTTAGATCTTTAGGTTTTGATTAGTTTACCTTTTAGAAAACACCAAATTGATCTGAATGGACCACCGTGAGAGAGAGCTGATCCGCGGATGAGCTGGTTGAGAGAGAGGTGGAGGAGCTGGCCGGAAAACCGTGAGAGGGATAGACTTGGCCGGCGGAGCAAGGCTGAG…
BnaC03g56850D	CATAAAAGTGATTGCACCTATTTAATTTGTCGATGTCACTGTTTTGGATCTACAGCTGCATAATCGGTGCCGGTGATAACCGATCGATTTTTACAGACCAGAGAGAGATTTTTCACCTTGTAATATTTGGGAAGAGTAAATATTTAAAACATTTTGATAAGAATTCTGAATCCCTTTTTGTTTACTATTCGATCTATTTGTCTCTCTTTTTTAACTGTTGACTGATGTGTTTTGCTTTTCTATATGTCCGAATAGTCATCCAGTTAAGTTAAGAGTTTCAATTTATGAACTATGGATTTATCATTTGATAATATTTTATTGATAACTTTTGTATAAAAAGAATTTGATCATTCAATCTCTGACTTTAGATCTAATCTATTCATTAAAAATGTAATAGAT…
BnaC03g71020D	CTGCCACCGGGGAACACGGAGAAGCGGACCGACGGATCCACCACCAAAGAAACCCCACGCGCTGCTACCACCGGAGAACACGACAGCAACACCTCAGACAAAGCAGAGAGGCACTGATGTTGCCAGAAACCGGCGAACCAGGAGCCCCAACTCCACACAACCCCTCGCTCACCAACCAGCCACCACGCCACGAGACCGATGAGGAGTAAGAAGGCGCTGCACGCGCCACCACACTCGGAGAAACGTACCTGAGACTCTGTAAAACTACCGGGAGAGACCTAGACAGAGGGAGGTTGAACACAGCAGTGGGAGAAGCCGTCCTCAAGCAACCACCAACGCCGTAAACCTAGATCTGCTTTCGGTCTTCCCAGATCTGAGAAGCAGGACGCTCTCCCTCAG…
BnaC03g73810D	AGTTTTGATCCCTGAAATAATTCACTAATTTCTCTTCAAATAATAATTCACCAACTTTAATAATTGGACTATATCATTCATTTTTTAATAGTATATCAGACCTCAAAACAGAGAAAATCAGTTTATTTATTTAATTGTGGCATCATCTCTAGTTAATTTGTTTGTTTGTTTACACCATAATTTTTTGTTCAATTATTTATTTATATATTTTAATGTTTATGTTTTGTTAATAAACTAATGATTGTATAAATTAGCAAAACAAATTTTATATTACATTATTGGACGATGAATGCTTCATGCTCGTATCCTTTTCTTTCAAAAACTCTTTAGCACACTTACAAATTCAGGCTACTGTCTAACAATATGAATACAAAAGTATAATATCATCGAGAACAATAT…
BnaC03g75050D	GCCCAACAATGACGGAAGCTACAGAGGGGGAGTTGGTAAAGGATATAAGGTCTTGGAGAGAGGAGTCTTGGGGTGAGGAAGGAAAAGGGATGGGGAAGGGAGAGGGGTTTGAATAAGAGGGAGGGGAGGATGGTGTGGTAGGGATAATGGTGTCTTTCTCCATAGATTTTGGAGGAGATTGAATGGTGGGCGGAGAAAGGATTTCTTGCAGGTCAGTTTCAAACTCCATTTGCTGGTTTTCTTCAGCAGTTGGTGTATTTTCTACTTCCGGCTGTTGATTGGCCATGCTCGCATAAGTTTGAGAAGTAGGAGCAGGTGCCGGGGGATCTTCTGGGAGAGAAGGTTGAGAAGGTTTTTTAACAGGGGGGATGGGAGGTGTTGTTAAGTAGTCCTTTAAGA…
BnaC04g07770D	TAAATTATAATACAGGAATGTGTTTCATGTGCTCTATGTTTTATATTTTCTACACTTTTATCAATTAAAGTTATGAACTGTGGAAAGTTTATCATGCCTACATTCAACACCAAGCTTTTGAAAAAAACATTGGAGACACCAAATGATTAAAGAAGAGAAACCAACACATACAATAAAAGCTGAGTTAAGGAACCCAAAAGTCTGATTAACATTACAAAAACAAAAACAAAAAAGCTTACATTACATTACAAAACAAAGAGGAGAGGAGATCATAGCAGGTGTTTTGGTTTAGGATTCAGGGCCGGTCTAATAGTCTCTGCCTGCATCCAATGTGTTGTTCAAGAAACTTGGTGAGCCTGATATGCTTAGATGTCCACTGATCAGCTAGTTTCTGGTCCT…
BnaC04g27010D	GTAACTCAATTATTACAGTAACACATTAATCTATAGAAGACACTATTTGAAAAGTGTCATATATCACGTAGGCTATACTATTGTTTGATGTCTTCTGTATCTCACAGTATGAATATTTGCGTTACAAATATAACCTTGTTATAATAGAAAAGTATACAACTCACAATTAAAATACCACATCTAAACTCGTCCCTCTACATAATTTTCATAGATAGTATCTCATCTCTAAAACTCAAAGAAACACAAATGGCAGTTTATGTTCTTGAGCTGAAAAGGACAGGCGTCTGAGAACAAAGTAGGTTGAATACACTTTCCCTTTGATGGCGTCATGTGATCATGATTTAAAATCAGACCAATCTATCTGTACGTGTCATAGCTGCTGCAAAACTTCAATCCCAT…
BnaC04g45360D	AGGATAATTAGTTTAGTTTCTAATTAATGGTCTAACATAGACTTTTGTATGGTAGATAAAAAATAGGACTCTAAATTAATAGATTAGATAACGAATAACACCTCTTACTTTGAAATTTATAAACGGAGGGAGTATAATTTCACACGTGTCAAAGATGTTTGTTCCAAGAAATGAAACATTTAGTGAAGGAAGACAATTTTGCAGATTTGTCCAACATTTTTGTTTCTTTTATAGAAAGTAGGTTTCGTGTTGGATTCGTATATGCGCTGCTCTTCATTTATACCTGAGTCTCTTCGGTTCATTCGTGCAAGATAAGATTCAAGTTACGGAAATAACTATTTTTTAATATTTTCCACATTGTTAAAAGAAAAGTTTCATTAGTATGTAATAATGAACACA…
BnaC04g48100D	GGTTTAAAGGACCCGAAGGACTAAGACCAAGTGCTTGCCTATGAGAAGCTTGGTTCGGTTCAGACTCACTCTCAGAGTCGCTGGACTCTGTTGAAGTTGTATAGTCATCTTCATCTTCTTCGTATATTCGATGATGTTTCGATCTCGAAGACCTTGATGATGAGTGGTCCCGATGATGCCATCGTGGAGGTTCATCGTCTTCAAAGGTGAATGAGAAAGAGAAACCTCGTGGTCCACCAGGGAAGATATAATCAATGTCAAAGTCCTCATCCACTTCGCAAAAGTCAAAGTTCCCTACACATTAAGAATAAAACTACTTTTTAATACGAGTATGTAGATGAAATGAAGCTAAAGACATTTCACTTACTTGGACCGTGTTTGCCGTTCCATTTCCCTTTA…
BnaC04g55390D	AGCTTACAAGATTTAAACACTCCGACCAAACTAAGTACTTACTGCGTTGTAAGCAACTCTTCAATCTTAGTTCAGGAAAGAAAAAAAAAAAGCGATTGATGAAAAACGCAAAAGTAGTACATCAACATCAAACCATAAAGCCGGTTGTATAGTAAACGCAAACGTTTTACAGAAATCCACTGTGGGAAAGTATTCAAGTGAAGAACAAAACACAAAATGTGTTTTCCAATCAAACCGATTTAAAATTCCTACAAAAGCAGTCAAACCGAATCCATTTTTCCAGCTTTCTAAGTCAAACGAGAAAACCTGATATTATCACGGTTTAGCAAAAACCGGCTCTAACCTCTTCAAACGAGTACTCAACACCTTCTGCATTGTCCAGCCTCTTCTTCACCGCCT…
BnaC05g09010D	AAAAAAACAAAACAAAAAAAAGGCAACAACTTGATAAGGCTGCTCATGGGACTTGGTGACAGAAAGGGGATAAGATCAGAGGTAGAAGGATTAGACCTTGTTTGAATTACAGACCAGACTTGGCTAAATAAGAGTACTAAATGGAGTTAAAACACAACGCAATAAAGCCCATTAATTAATTATTCGAAGCCCGGGCCCAATAAGCTTATCACTAACACGGAGGAGAAATCTATTATCGCATCGGATAAGAAAGAAGCACGTCACGTGTTCTCTCTCTCAACGAAGACGACTCTATCTCCGATCTCAAAACCAATACTTTCATTGAATTTCCCCGGAGAAGCTCAGATCCTCGCCGGCAAACAATTCTCGGATCCTTATCGGAATCTCAGCCTCCGTAGA…
BnaC05g14140D	TATTGGTTTTGTCTATCATAGGCGTTATTGGAAACATACCGATTATGCTGGCGAAACCTCAAACTTTCATGAACGCCAGTGGTGAGTCTGTAAGTGAAGCTCAGAGGAAGAACTTTACTTTATATAATGAACCAACAACCTCTCTACTTATTATCTCTTTTTAATTTTTTTTTTTTTTATTGTGATTGCTGGAATTGTTTGAAGGTTGGACAAATTGTTTCCTTTTACAAGATCCCGCTAAAGCATGTACTTGTGGTATACATTATCTTCTCTCCCACTCTCTCCGACTGGATTTAGAGTGCATCTGCGGTCTAAAAGAACTTTCTGTGTCTTTGTACAGATTTACGATGATTTAGACTTGCCCTTTGGTAAACTGCGTTTACTGCCAAAAGGTGGCCA…
BnaC05g34300D	TTTTTATTGATATTTGGCTTTTAATTGTTATCATGCAACCTTCATTTGGTATCAAGAGTCTGTATGATTGAGGCGTTATTGGTTTTCCATTTACATAGAAAACAAAACTACACTAACCGCAACAATGTATAAGACCACACTAACCGCAACAATTCTACTGCTGTACCACCAAACCATTCCAAGCATCTCGTTGTTATTATTTGATTTATAATCCTTTTACATAATGAACATCTACTCTATTAAATTAGAGTCTTATTTTTATCTATTTAGAAAAGTCGTTGCTTAAGTTTAAATTGGTCCTACTAGACTTACGTATATCATAAATGTTATTCATGATATAATTCAGCTAATGTATTTTCTATCCAAAATATATAAAATTTCTTAGTGTAACAAAAACCT…
BnaC05g40720D	AGTCAATTGGTTTGAGAATGTCAATGTGTCGATATTGGAAACTGGAACATGAGAAAAATTGGTGCGTGAGTTCAGTTCATCATGCAGAAGGAAACGTAGCACAAACATAATAAGCCATAACACATGAATTCCTGCATTAATTTTGTCAAGTCTTGTTATCAGCAACTGCAACATTCTTGAACATTGGGTTTCATCACTCTAGGTGCAACAATAGAAACATCTTCAAGGTGTGCTCCTCCTTTGAATCCTTCATTGTCATGTACAAAACTAGTCACTTCCTTGCAACTCCTCACGCTTGACCTCTTGGTCTGGAACAGAAGGATCTATTCACAAAGTCAGAACTGTAATCGCCAACACTTGTAAATATTCAAAATCAAATCAAACTGAAATTCAATAATC…
BnaC05g40980D	TTGTTTCTTTTTCTTCATCTTCATGTTCCTCCTCAAATCTAAAAACAGAGAAAGAGGAAGAAACCAGAGTTTTTTCTTGTGCCAGGTAATAATGAATTTGGCTTTTGTTAAAAGGTTCTTACAAAAAGATAAAACGTAGTTCTTTACAAAAAGCTATTCTGTAAGGAGTTCTTTACAAAAAAACATAGTAAAGGTGCCAAATAACACGATAACTCGACGCAAATTAATTGGACAGAAGATCATGGTTATGTCTTAACACTATGGACATGGTGAACATTAGTACACAAACCTTCTTATACCATTGGTAGGTCTTAAACAAACAAGTTGGCTGATGTAAAAATTCACTAAATAATAGCAGTTTCAGATTAAAATCAACAATAACACTTTCATTAATGCCAC…
BnaC06g08720D	TTGAGTTTTCTAAGAAAGTGGGTGAATTGCTTCACAAAAGTAAGTGTAGTCTAGTCACAAAATCTATTTTGATTAGGGAATTTGACATCATAAATCTTATGTTTTTAATCCATCAAAGATAGGTTATAAGAAGTCCAAAATAAAAAAGTTATAAGAAATCAATTCACAAACCACATGATTTTGTCAGCTTCCTTCAGAAATATTGATTTATAACAAGAAATTTTTCATTTAATGGAAACGAAGATCTACCAAACTTTTTTTGGGTGAAAGATGTTAAGTCAGCTTGTTTGAGATATCTTGATCTCCCTGCTCATGCAATAATAAACCTGCAGGTTAGGGAACTTTTTATAAATAAGATAAGACTCCTTTTTACGAGCATGACTAACCTTCACTTACCTG…
BnaC07g49030D	TCTGCGCCGCTAGGATCTTCCAATTGACTAGAGAATTGGGCCACAAATCCGACGGCGAGACAATCCAGTGGCTGCTTCAGCAGGCTGAGCCGTCGATTATCGCAGCCACCGGTTCGGGAACCATACCGGCCTCTGCTTTAGCCTCGGCCGCTGCTGTATCCAGCCACCATCTTCAAGGTGGGTCACTCACTGCTGGTTTGATGATCAGTCATGAGTTGGACGGTGGTGGTGGGTCTAGTAGTGGGAGGCCAAATTGGGGTGTTGGCGGCGGAGATGGAGTAGGAGGAGCTTCTAGGTCGAGTTTACCAACAGGGCTGTGGCCAAATGTAGCTGGGTTTGGAGCTGGTGTGCAGACCACTGGGATGATGAGTGATGGAGGTGGTTACAGAATTGGGTTTC…
BnaC08g17980D	AGCTACTCTTCGTCTTAACGAAGAAGATGAAGAAAAAAATATTTATTTATTAATAGGTGGAGATGCTCTTCTCGAGGTCAAAAATAAAACATTGTGTTCTACCGTAGATGTGTTCGTGGAAGTGTAGCGGTGGATGGATAATATTTGTTTGTTATTGCTGGATTCATGTGGATATGATCTCGTGGTTAGACTAACATAAAGGCTCGTCCACAAAATACCCTAAGGTTTTTCTTGATGTTTTTGGTTAGTTATTGTGAGTGATATTAAGTTTTTGGATATCAAAAAGTAGAGCAAAGTAAACAAACAGAGAGCAATAGATTAGTTAACTACCAAAAGAACAACTCAGTCTAAATTGGTGGCATTAGAATACATGAGAAGAAGTAGCCGAAAGGGCACATT…
BnaC08g24760D	ATAAGTTAAATGAAACGCGACGTTTTCAAAGGCGGGACACGTGTCGACATTACAGACCTCGACTTTCTGACCTGGCGCTGACGTGGCGCGCCCAGGAGAGAGTAGACAGTATTATATATATATATATATAGATTTGTATTTGTATTTTTGTTATTCTGTGATTAAGGAAGAAGAGCTTTGTTCTCGTGCGGGTTATTTGTGAGTTAATCTCAATTACTCGAGTGAGTGAATGTGATAGAGACTCTTTTTGTTAGGAAATTGTAATTTTGAGATTAAGAAACTTGTAGTCAGGATCAAGATAACAAGATCTTTAATAAAGTTTGAGATTTATAAGACTCTAGAGAATCTTGTTAAACACATTTTCTGAAATTTTCTGGAGCATTTTACTTCGATTGTTCA…
BnaC08g31000D	AGACTAAAGATGGGCTTTATACTGGGCCTCATATGGGCTTTTAGATTATGGATGACCGTAAGAAGGTGTTATTGGATATGGTAATTTAAAGGAACTGATTTCTAGTACTGGAATCTGAGTTTGAGTGAGATTTTAGTGGATTTTGATGAATTCAATGCAACGCAATCAGATTTCGTTGTAATTCATTGCAATGTATTATTACATGTATACTGATTGCTACGGAATCTTCTTGTTTTAAAAAGAAATAGACCACCAAGTTTCTTCCTCTGTATCATTTTAAGTGGTGTTTAAGATATTTTCGCAAAGATTAAGAAAATATAAATTTTTATGCAATTTATCTTGATTACATAAAAATAACATTAAATGAACGAAGTTTAACCAATAAGAAAAAATACATTA…
BnaC09g01290D	TTGATTGACACTCTTAAACATCAACATTTTAATTCTGTGATGTCTGTTTGTAGCATTCACCAACACTTGAGGATGTTTTAGTTGGATTCTCTAAGTTCTTGTTTTCTTTGTTCTTTAGCACAAACACATTTTCATTTCTTGATTAAATAAAAACAACTTTTGAGATAGTTTGTAGTTTGAAAACCCTAATTCTTGCCACACAAGGCAAGGTCCCTCTTGAACGGTCTGAAGTTTAACCCATTGAATCCATAGATACAGAGATTAGACCGTTTTGACTTAAACACGACTTGATCCGTGGTGCTTCTGTAACCAGGTACGTTGCAGGAAGAATCCGAGGAGCCTCTTCTTCCCACCAAACTCGCTTGACAAGAAGTTGCGAGACTGTCCAAGTCAACGCTG…
BnaC09g34680D	NNNNNNNNNNNNNNNNNNNNNNNNNNNNNNNNNNNNNNNNNNNNNNNNNNNNNNNNNNNNNNNNNNNNNNNNNNNNNNNNNNNNNNNNNNNNNNNNNNNNNNNNNNNNNNNNNNNNTCCAGGCGCGGCGGAGTAACAATGGCGCTTGCAAGCTTCCTAGAGATACCAGCATCTGCATCCTTAAAATGAGTTGGCGAGTCAAGAGACCCTGCTCCAGAGATGTGTTCATAGGGAACAATCTCATTGTTCGAAGCATCACCCCTCTGCTCTTTTCCATTTACCTCGGGAAGCCTCTGTTTTGGCCTCCATGAAACCTCCTTTCTGCGATCATATGGACCTGCACGAGCGCGTCCTCCACCATATCAGTCACTCCGCTTATAGTCATCTTTGCGTCTGATGA…
BnaC09g46850D	CTTAAACCATAACGAAAGTTCGCGTTCCAAAAAAAAAACCACAACGAAAGTTCGCGTTGGATTGAATGTGAAATTCGCAAAACCGCTTCGTTTCAACGTTCCACAGCGGTGGAAGCACCGCCCTCCTGTCAACTTTGGTAACGTCTTTTCAACCCAGTTTGCTACGTTTGGAGACTAGCTTAGCCATCGTTTTTATTGGTGTAAAAGCGTATATTAATGGTTACGCTTTTGGATTTTTCCATATATAATTTCTTTCCAAATCACAAAATGTCTAATACATCACAATCTGTTTGTCTTTCTACAGAGTTATAATTAATTTGACCCCACCATTTGAAATACTTGAAATGGTCGGTCCAACCAAATCACCCAACAACTTTAATCGATACTTTGAAATAAAAT…
BnaCnng31150D	TATCCATGCAAAGTGTGCCAAACAAACAATGTGTCTTTAAGAGAAAAGAAAAATCATAATGTGTATTTATACGTAAGTCTCTCTGGTATAAATGTGTGGCTCGCATCTTTATTGAATTGATAAACTACGAACTAGAAGTTTATTTTTGTTATTAATATAACTGAAAATGTTTTTAAATCATAAACCACACACTGATAACAAGCTATTTAAAACAAAACCTATTTAAGATATTGGAGATGAACTCTATAGAAGTTTATAGGTAGCTAAGAAATCGAATATGGTTATTAAAACTCTCCAAAAGAACTTTTGTCACAAAGCAAACTTCAAGCACGAGTTGACAACTGCAATACATCAAGCCAATAACACAGTTCAAGATAACCAAGGGAGCCTAATGTTGAG…
