# Supplementary material for: Genome-Wide Profiling of the ACTIN Gene Family and Its Implications for Agronomic Traits in Brassica napus: A Bioinformatics Study
Source: Int J Mol Sci. 2024 Oct 6;25(19):10752. doi: 10.3390/ijms251910752 (PMC11476578; doi:10.3390/ijms251910752)
Supplement: Supplementary file 1 [file ijms-25-10752-s001.zip › Supplementary Table S5.xlsx]

## Sheet: Sheet1
Table S5. Localization of cis-Acting Elements in BnACTINs promoters.Localization of cis-Acting Elements in BnACTIN promoters.
GeneID	Chr	Start	End	Cis-acting regulatory element
BnaA01g19850D	chrA01	302	348	Myb
BnaA01g19850D	chrA01	1161	1207	Myb
BnaA01g19850D	chrA01	191	237	MYB
BnaA01g19850D	chrA01	772	818	MYB
BnaA01g19850D	chrA01	1061	1107	MYB
BnaA01g19850D	chrA01	1232	1278	MYB
BnaA01g19850D	chrA01	1033	1080	AAGAA-motif
BnaA01g19850D	chrA01	859	906	GT1-motif
BnaA01g19850D	chrA01	1233	1280	GT1-motif
BnaA01g19850D	chrA01	103	149	G-box
BnaA01g19850D	chrA01	1851	1901.5	G-box
BnaA01g19850D	chrA01	1856	1902	G-box
BnaA01g19850D	chrA01	761	807	ARE
BnaA01g19850D	chrA01	1213	1259	ARE
BnaA01g19850D	chrA01	1724	1770	ARE
BnaA01g19850D	chrA01	1482	1528	MYC
BnaA01g19850D	chrA01	132	178	G-Box
BnaA01g19850D	chrA01	191	237	MYB-like
BnaA01g19850D	chrA01	1061	1107	MYB-like
BnaA01g19850D	chrA01	1232	1278	MYB-like
BnaA01g19850D	chrA01	188	233	TATA-box
BnaA01g19850D	chrA01	189	233	TATA-box
BnaA01g19850D	chrA01	266	312	TATA-box
BnaA01g19850D	chrA01	268	312	TATA-box
BnaA01g19850D	chrA01	500	546	TATA-box
BnaA01g19850D	chrA01	501	545	TATA-box
BnaA01g19850D	chrA01	518	565	TATA-box
BnaA01g19850D	chrA01	585	631	TATA-box
BnaA01g19850D	chrA01	586	631	TATA-box
BnaA01g19850D	chrA01	587	631	TATA-box
BnaA01g19850D	chrA01	637	681	TATA-box
BnaA01g19850D	chrA01	648	696	TATA-box
BnaA01g19850D	chrA01	654	702	TATA-box
BnaA01g19850D	chrA01	656	704	TATA-box
BnaA01g19850D	chrA01	735	781	TATA-box
BnaA01g19850D	chrA01	736	781	TATA-box
BnaA01g19850D	chrA01	737	781	TATA-box
BnaA01g19850D	chrA01	932	977	TATA-box
BnaA01g19850D	chrA01	933	977	TATA-box
BnaA01g19850D	chrA01	996	1045	TATA-box
BnaA01g19850D	chrA01	997	1043	TATA-box
BnaA01g19850D	chrA01	998	1045	TATA-box
BnaA01g19850D	chrA01	999	1045	TATA-box
BnaA01g19850D	chrA01	1000	1046	TATA-box
BnaA01g19850D	chrA01	1001	1045	TATA-box
BnaA01g19850D	chrA01	1188	1234	TATA-box
BnaA01g19850D	chrA01	1189	1233	TATA-box
BnaA01g19850D	chrA01	1202	1246	TATA-box
BnaA01g19850D	chrA01	1328	1374	TATA-box
BnaA01g19850D	chrA01	1329	1376	TATA-box
BnaA01g19850D	chrA01	1330	1376	TATA-box
BnaA01g19850D	chrA01	1331	1377	TATA-box
BnaA01g19850D	chrA01	1332	1376	TATA-box
BnaA01g19850D	chrA01	1496	1543	TATA-box
BnaA01g19850D	chrA01	1497	1543	TATA-box
BnaA01g19850D	chrA01	1498	1543	TATA-box
BnaA01g19850D	chrA01	1499	1543	TATA-box
BnaA01g19850D	chrA01	1526	1572	TATA-box
BnaA01g19850D	chrA01	1527	1571	TATA-box
BnaA01g19850D	chrA01	1543	1589	TATA-box
BnaA01g19850D	chrA01	1544	1588	TATA-box
BnaA01g19850D	chrA01	1556	1601	TATA-box
BnaA01g19850D	chrA01	1557	1601	TATA-box
BnaA01g19850D	chrA01	1569	1615	TATA-box
BnaA01g19850D	chrA01	1570	1615	TATA-box
BnaA01g19850D	chrA01	1571	1615	TATA-box
BnaA01g19850D	chrA01	1614	1660	TATA-box
BnaA01g19850D	chrA01	1615	1659	TATA-box
BnaA01g19850D	chrA01	1750	1796	TATA-box
BnaA01g19850D	chrA01	1751	1796	TATA-box
BnaA01g19850D	chrA01	1752	1796	TATA-box
BnaA01g19850D	chrA01	1891	1938	TATA-box
BnaA01g19850D	chrA01	21	65	CAAT-box
BnaA01g19850D	chrA01	92	136	CAAT-box
BnaA01g19850D	chrA01	112	157	CAAT-box
BnaA01g19850D	chrA01	113	157	CAAT-box
BnaA01g19850D	chrA01	153	197	CAAT-box
BnaA01g19850D	chrA01	176	220	CAAT-box
BnaA01g19850D	chrA01	314	359	CAAT-box
BnaA01g19850D	chrA01	345	390	CAAT-box
BnaA01g19850D	chrA01	399	444	CAAT-box
BnaA01g19850D	chrA01	426	471	CAAT-box
BnaA01g19850D	chrA01	449	494	CAAT-box
BnaA01g19850D	chrA01	465	509	CAAT-box
BnaA01g19850D	chrA01	620	664	CAAT-box
BnaA01g19850D	chrA01	640	685	CAAT-box
BnaA01g19850D	chrA01	645	689	CAAT-box
BnaA01g19850D	chrA01	714	759	CAAT-box
BnaA01g19850D	chrA01	783	827	CAAT-box
BnaA01g19850D	chrA01	793	838	CAAT-box
BnaA01g19850D	chrA01	809	853	CAAT-box
BnaA01g19850D	chrA01	821	865	CAAT-box
BnaA01g19850D	chrA01	830	875	CAAT-box
BnaA01g19850D	chrA01	848	892	CAAT-box
BnaA01g19850D	chrA01	1081	1125	CAAT-box
BnaA01g19850D	chrA01	1123	1167	CAAT-box
BnaA01g19850D	chrA01	1156	1200	CAAT-box
BnaA01g19850D	chrA01	1207	1251	CAAT-box
BnaA01g19850D	chrA01	1285	1330	CAAT-box
BnaA01g19850D	chrA01	1286	1330	CAAT-box
BnaA01g19850D	chrA01	1454	1499	CAAT-box
BnaA01g19850D	chrA01	1483	1528	CAAT-box
BnaA01g19850D	chrA01	1566	1611	CAAT-box
BnaA01g19850D	chrA01	1567	1611	CAAT-box
BnaA01g19850D	chrA01	1694	1738	CAAT-box
BnaA01g19850D	chrA01	1709	1754	CAAT-box
BnaA01g19850D	chrA01	133	178	ABRE
BnaA01g19850D	chrA01	1857	1902	ABRE
BnaA01g19850D	chrA01	196	241	STRE
BnaA01g19850D	chrA01	219	264	STRE
BnaA01g19850D	chrA01	1468	1513	STRE
BnaA01g19850D	chrA01	1772	1817	STRE
BnaA01g19850D	chrA01	997	1045	AT~TATA-box
BnaA01g19850D	chrA01	999	1045	AT~TATA-box
BnaA01g19850D	chrA01	1328	1376	AT~TATA-box
BnaA01g19850D	chrA01	1330	1376	AT~TATA-box
BnaA01g26500D	chrA01	222	268	ARE
BnaA01g26500D	chrA01	263	309	ARE
BnaA01g26500D	chrA01	251	297	MYC
BnaA01g26500D	chrA01	11	57	Box
BnaA01g26500D	chrA01	210	256	Box
BnaA01g26500D	chrA01	688	734	Box
BnaA01g26500D	chrA01	-3	43	TATA-box
BnaA01g26500D	chrA01	-2	44	TATA-box
BnaA01g26500D	chrA01	-1	45	TATA-box
BnaA01g26500D	chrA01	0	46	TATA-box
BnaA01g26500D	chrA01	1	47	TATA-box
BnaA01g26500D	chrA01	2	46	TATA-box
BnaA01g26500D	chrA01	28	76	TATA-box
BnaA01g26500D	chrA01	45	91	TATA-box
BnaA01g26500D	chrA01	47	91	TATA-box
BnaA01g26500D	chrA01	75	122	TATA-box
BnaA01g26500D	chrA01	76	122	TATA-box
BnaA01g26500D	chrA01	77	122	TATA-box
BnaA01g26500D	chrA01	78	122	TATA-box
BnaA01g26500D	chrA01	111	160	TATA-box
BnaA01g26500D	chrA01	113	157	TATA-box
BnaA01g26500D	chrA01	140	184	TATA-box
BnaA01g26500D	chrA01	146	191	TATA-box
BnaA01g26500D	chrA01	147	191	TATA-box
BnaA01g26500D	chrA01	237	283	TATA-box
BnaA01g26500D	chrA01	238	283	TATA-box
BnaA01g26500D	chrA01	239	283	TATA-box
BnaA01g26500D	chrA01	301	353	TATA-box
BnaA01g26500D	chrA01	303	349	TATA-box
BnaA01g26500D	chrA01	304	350	TATA-box
BnaA01g26500D	chrA01	305	351	TATA-box
BnaA01g26500D	chrA01	306	352	TATA-box
BnaA01g26500D	chrA01	307	353	TATA-box
BnaA01g26500D	chrA01	308	354	TATA-box
BnaA01g26500D	chrA01	309	355	TATA-box
BnaA01g26500D	chrA01	310	356	TATA-box
BnaA01g26500D	chrA01	311	357	TATA-box
BnaA01g26500D	chrA01	312	358	TATA-box
BnaA01g26500D	chrA01	313	359	TATA-box
BnaA01g26500D	chrA01	314	360	TATA-box
BnaA01g26500D	chrA01	315	361	TATA-box
BnaA01g26500D	chrA01	316	362	TATA-box
BnaA01g26500D	chrA01	317	363	TATA-box
BnaA01g26500D	chrA01	318	364	TATA-box
BnaA01g26500D	chrA01	319	365	TATA-box
BnaA01g26500D	chrA01	320	364	TATA-box
BnaA01g26500D	chrA01	328	374	TATA-box
BnaA01g26500D	chrA01	330	374	TATA-box
BnaA01g26500D	chrA01	343	391	TATA-box
BnaA01g26500D	chrA01	389	436	TATA-box
BnaA01g26500D	chrA01	390	436	TATA-box
BnaA01g26500D	chrA01	391	436	TATA-box
BnaA01g26500D	chrA01	392	436	TATA-box
BnaA01g26500D	chrA01	397	443	TATA-box
BnaA01g26500D	chrA01	398	443	TATA-box
BnaA01g26500D	chrA01	399	443	TATA-box
BnaA01g26500D	chrA01	410	458	TATA-box
BnaA01g26500D	chrA01	443	492	TATA-box
BnaA01g26500D	chrA01	445	493	TATA-box
BnaA01g26500D	chrA01	458	503	TATA-box
BnaA01g26500D	chrA01	459	503	TATA-box
BnaA01g26500D	chrA01	493	539	TATA-box
BnaA01g26500D	chrA01	494	539	TATA-box
BnaA01g26500D	chrA01	495	539	TATA-box
BnaA01g26500D	chrA01	520	564	TATA-box
BnaA01g26500D	chrA01	522	569	TATA-box
BnaA01g26500D	chrA01	529	573	TATA-box
BnaA01g26500D	chrA01	538	587	TATA-box
BnaA01g26500D	chrA01	567	612	TATA-box
BnaA01g26500D	chrA01	568	612	TATA-box
BnaA01g26500D	chrA01	677	721	TATA-box
BnaA01g26500D	chrA01	692	738	TATA-box
BnaA01g26500D	chrA01	693	738	TATA-box
BnaA01g26500D	chrA01	694	738	TATA-box
BnaA01g26500D	chrA01	724	771	TATA-box
BnaA01g26500D	chrA01	749	796	TATA-box
BnaA01g26500D	chrA01	750	796	TATA-box
BnaA01g26500D	chrA01	751	796	TATA-box
BnaA01g26500D	chrA01	752	796	TATA-box
BnaA01g26500D	chrA01	767	815	TATA-box
BnaA01g26500D	chrA01	786	832	TATA-box
BnaA01g26500D	chrA01	787	833	TATA-box
BnaA01g26500D	chrA01	788	834	TATA-box
BnaA01g26500D	chrA01	789	833	TATA-box
BnaA01g26500D	chrA01	801	848	TATA-box
BnaA01g26500D	chrA01	802	848	TATA-box
BnaA01g26500D	chrA01	803	848	TATA-box
BnaA01g26500D	chrA01	804	848	TATA-box
BnaA01g26500D	chrA01	812	860	TATA-box
BnaA01g26500D	chrA01	815	860	TATA-box
BnaA01g26500D	chrA01	816	860	TATA-box
BnaA01g26500D	chrA01	822	867	TATA-box
BnaA01g26500D	chrA01	823	867	TATA-box
BnaA01g26500D	chrA01	848	892	TATA-box
BnaA01g26500D	chrA01	9	53	CAAT-box
BnaA01g26500D	chrA01	33	78	CAAT-box
BnaA01g26500D	chrA01	42	86	CAAT-box
BnaA01g26500D	chrA01	100	144	CAAT-box
BnaA01g26500D	chrA01	104	149	CAAT-box
BnaA01g26500D	chrA01	171	215	CAAT-box
BnaA01g26500D	chrA01	219	263	CAAT-box
BnaA01g26500D	chrA01	371	415	CAAT-box
BnaA01g26500D	chrA01	422	466	CAAT-box
BnaA01g26500D	chrA01	600	644	CAAT-box
BnaA01g26500D	chrA01	711	756	CAAT-box
BnaA01g26500D	chrA01	720	764	CAAT-box
BnaA01g26500D	chrA01	778	823	CAAT-box
BnaA01g26500D	chrA01	863	908	CAAT-box
BnaA01g26500D	chrA01	896	940	CAAT-box
BnaA01g26500D	chrA01	257	305	ERE
BnaA01g26500D	chrA01	-2	44	AT~TATA-box
BnaA01g26500D	chrA01	0	46	AT~TATA-box
BnaA01g26500D	chrA01	304	350	AT~TATA-box
BnaA01g26500D	chrA01	306	352	AT~TATA-box
BnaA01g26500D	chrA01	308	354	AT~TATA-box
BnaA01g26500D	chrA01	310	356	AT~TATA-box
BnaA01g26500D	chrA01	312	358	AT~TATA-box
BnaA01g26500D	chrA01	314	360	AT~TATA-box
BnaA01g26500D	chrA01	316	362	AT~TATA-box
BnaA01g26500D	chrA01	318	364	AT~TATA-box
BnaA01g26500D	chrA01	328	374	AT~TATA-box
BnaA01g26500D	chrA01	787	833	AT~TATA-box
BnaA01g33120D	chrA01	642	687	TGACG-motif
BnaA01g33120D	chrA01	770	815	TGACG-motif
BnaA01g33120D	chrA01	148	195	GT1-motif
BnaA01g33120D	chrA01	149	195	GT1-motif
BnaA01g33120D	chrA01	1625	1671	GT1-motif
BnaA01g33120D	chrA01	1648	1694	GT1-motif
BnaA01g33120D	chrA01	337	383	Box
BnaA01g33120D	chrA01	520	566	Box
BnaA01g33120D	chrA01	524	570	Box
BnaA01g33120D	chrA01	990	1036	Box
BnaA01g33120D	chrA01	1360	1406	Box
BnaA01g33120D	chrA01	1471	1517	Box
BnaA01g33120D	chrA01	150	196	MYB
BnaA01g33120D	chrA01	604	650	MYB
BnaA01g33120D	chrA01	903	949	MYB
BnaA01g33120D	chrA01	1649	1695	MYB
BnaA01g33120D	chrA01	1733	1779	MYB
BnaA01g33120D	chrA01	642	687	as-1
BnaA01g33120D	chrA01	770	815	as-1
BnaA01g33120D	chrA01	1166	1212	Myb
BnaA01g33120D	chrA01	1424	1472	ERE
BnaA01g33120D	chrA01	1485	1533	ERE
BnaA01g33120D	chrA01	1487	1535	ERE
BnaA01g33120D	chrA01	-19	27	AT~TATA-box
BnaA01g33120D	chrA01	-6	40	AT~TATA-box
BnaA01g33120D	chrA01	13	59	AT~TATA-box
BnaA01g33120D	chrA01	242	288	AT~TATA-box
BnaA01g33120D	chrA01	270	316	AT~TATA-box
BnaA01g33120D	chrA01	1593	1639	AT~TATA-box
BnaA01g33120D	chrA01	1950	1996	AT~TATA-box
BnaA01g33120D	chrA01	1964	2010	AT~TATA-box
BnaA01g33120D	chrA01	788	833	STRE
BnaA01g33120D	chrA01	642	687	CGTCA-motif
BnaA01g33120D	chrA01	770	815	CGTCA-motif
BnaA01g33120D	chrA01	150	196	MYB-like
BnaA01g33120D	chrA01	903	949	MYB-like
BnaA01g33120D	chrA01	1649	1695	MYB-like
BnaA01g33120D	chrA01	-19	27	TATA-box
BnaA01g33120D	chrA01	-17	27	TATA-box
BnaA01g33120D	chrA01	-8	38	TATA-box
BnaA01g33120D	chrA01	-7	40	TATA-box
BnaA01g33120D	chrA01	-6	40	TATA-box
BnaA01g33120D	chrA01	-4	40	TATA-box
BnaA01g33120D	chrA01	11	57	TATA-box
BnaA01g33120D	chrA01	13	59	TATA-box
BnaA01g33120D	chrA01	14	60	TATA-box
BnaA01g33120D	chrA01	15	59	TATA-box
BnaA01g33120D	chrA01	183	228	TATA-box
BnaA01g33120D	chrA01	184	228	TATA-box
BnaA01g33120D	chrA01	241	287	TATA-box
BnaA01g33120D	chrA01	242	288	TATA-box
BnaA01g33120D	chrA01	244	288	TATA-box
BnaA01g33120D	chrA01	254	298	TATA-box
BnaA01g33120D	chrA01	269	315	TATA-box
BnaA01g33120D	chrA01	270	316	TATA-box
BnaA01g33120D	chrA01	272	316	TATA-box
BnaA01g33120D	chrA01	419	465	TATA-box
BnaA01g33120D	chrA01	421	465	TATA-box
BnaA01g33120D	chrA01	496	541	TATA-box
BnaA01g33120D	chrA01	497	541	TATA-box
BnaA01g33120D	chrA01	531	576	TATA-box
BnaA01g33120D	chrA01	532	576	TATA-box
BnaA01g33120D	chrA01	557	604	TATA-box
BnaA01g33120D	chrA01	558	604	TATA-box
BnaA01g33120D	chrA01	559	604	TATA-box
BnaA01g33120D	chrA01	560	604	TATA-box
BnaA01g33120D	chrA01	677	721	TATA-box
BnaA01g33120D	chrA01	842	888	TATA-box
BnaA01g33120D	chrA01	843	887	TATA-box
BnaA01g33120D	chrA01	908	954	TATA-box
BnaA01g33120D	chrA01	909	954	TATA-box
BnaA01g33120D	chrA01	910	954	TATA-box
BnaA01g33120D	chrA01	941	987	TATA-box
BnaA01g33120D	chrA01	942	987	TATA-box
BnaA01g33120D	chrA01	943	987	TATA-box
BnaA01g33120D	chrA01	979	1023	TATA-box
BnaA01g33120D	chrA01	1069	1117	TATA-box
BnaA01g33120D	chrA01	1070	1117	TATA-box
BnaA01g33120D	chrA01	1071	1117	TATA-box
BnaA01g33120D	chrA01	1072	1117	TATA-box
BnaA01g33120D	chrA01	1073	1117	TATA-box
BnaA01g33120D	chrA01	1095	1141	TATA-box
BnaA01g33120D	chrA01	1096	1140	TATA-box
BnaA01g33120D	chrA01	1110	1155	TATA-box
BnaA01g33120D	chrA01	1111	1155	TATA-box
BnaA01g33120D	chrA01	1154	1200	TATA-box
BnaA01g33120D	chrA01	1155	1199	TATA-box
BnaA01g33120D	chrA01	1390	1436	TATA-box
BnaA01g33120D	chrA01	1391	1435	TATA-box
BnaA01g33120D	chrA01	1397	1444	TATA-box
BnaA01g33120D	chrA01	1435	1481	TATA-box
BnaA01g33120D	chrA01	1436	1481	TATA-box
BnaA01g33120D	chrA01	1437	1481	TATA-box
BnaA01g33120D	chrA01	1452	1498	TATA-box
BnaA01g33120D	chrA01	1453	1497	TATA-box
BnaA01g33120D	chrA01	1460	1506	TATA-box
BnaA01g33120D	chrA01	1461	1506	TATA-box
BnaA01g33120D	chrA01	1462	1506	TATA-box
BnaA01g33120D	chrA01	1477	1523	TATA-box
BnaA01g33120D	chrA01	1478	1523	TATA-box
BnaA01g33120D	chrA01	1479	1523	TATA-box
BnaA01g33120D	chrA01	1504	1551	TATA-box
BnaA01g33120D	chrA01	1505	1551	TATA-box
BnaA01g33120D	chrA01	1506	1551	TATA-box
BnaA01g33120D	chrA01	1507	1551	TATA-box
BnaA01g33120D	chrA01	1529	1573	TATA-box
BnaA01g33120D	chrA01	1542	1588	TATA-box
BnaA01g33120D	chrA01	1543	1587	TATA-box
BnaA01g33120D	chrA01	1559	1605	TATA-box
BnaA01g33120D	chrA01	1560	1605	TATA-box
BnaA01g33120D	chrA01	1561	1605	TATA-box
BnaA01g33120D	chrA01	1584	1631	TATA-box
BnaA01g33120D	chrA01	1585	1631	TATA-box
BnaA01g33120D	chrA01	1586	1631	TATA-box
BnaA01g33120D	chrA01	1587	1631	TATA-box
BnaA01g33120D	chrA01	1591	1637	TATA-box
BnaA01g33120D	chrA01	1592	1639	TATA-box
BnaA01g33120D	chrA01	1593	1639	TATA-box
BnaA01g33120D	chrA01	1594	1640	TATA-box
BnaA01g33120D	chrA01	1595	1639	TATA-box
BnaA01g33120D	chrA01	1809	1855	TATA-box
BnaA01g33120D	chrA01	1810	1855	TATA-box
BnaA01g33120D	chrA01	1811	1855	TATA-box
BnaA01g33120D	chrA01	1875	1921	TATA-box
BnaA01g33120D	chrA01	1876	1920	TATA-box
BnaA01g33120D	chrA01	1950	1996	TATA-box
BnaA01g33120D	chrA01	1951	1997	TATA-box
BnaA01g33120D	chrA01	1952	1996	TATA-box
BnaA01g33120D	chrA01	1963	2010	TATA-box
BnaA01g33120D	chrA01	1964	2010	TATA-box
BnaA01g33120D	chrA01	1966	2010	TATA-box
BnaA01g33120D	chrA01	38	82	CAAT-box
BnaA01g33120D	chrA01	43	87	CAAT-box
BnaA01g33120D	chrA01	138	182	CAAT-box
BnaA01g33120D	chrA01	391	436	CAAT-box
BnaA01g33120D	chrA01	472	516	CAAT-box
BnaA01g33120D	chrA01	515	559	CAAT-box
BnaA01g33120D	chrA01	674	718	CAAT-box
BnaA01g33120D	chrA01	681	726	CAAT-box
BnaA01g33120D	chrA01	722	767	CAAT-box
BnaA01g33120D	chrA01	890	935	CAAT-box
BnaA01g33120D	chrA01	983	1028	CAAT-box
BnaA01g33120D	chrA01	986	1030	CAAT-box
BnaA01g33120D	chrA01	997	1042	CAAT-box
BnaA01g33120D	chrA01	1093	1137	CAAT-box
BnaA01g33120D	chrA01	1180	1225	CAAT-box
BnaA01g33120D	chrA01	1220	1265	CAAT-box
BnaA01g33120D	chrA01	1248	1292	CAAT-box
BnaA01g33120D	chrA01	1266	1311	CAAT-box
BnaA01g33120D	chrA01	1609	1653	CAAT-box
BnaA01g33120D	chrA01	1639	1684	CAAT-box
BnaA01g33120D	chrA01	1678	1723	CAAT-box
BnaA01g33120D	chrA01	1679	1723	CAAT-box
BnaA01g33120D	chrA01	1706	1751	CAAT-box
BnaA01g33120D	chrA01	1788	1833	CAAT-box
BnaA01g33120D	chrA01	1789	1833	CAAT-box
BnaA01g33120D	chrA01	1859	1904	CAAT-box
BnaA01g33120D	chrA01	811	857	TCT-motif
BnaA01g33120D	chrA01	1943	1989	TCT-motif
BnaA01g33120D	chrA01	31	77	MYC
BnaA01g33120D	chrA01	390	436	MYC
BnaA01g33120D	chrA01	1858	1904	MYC
BnaA01g33120D	chrA01	579	625	ARE
BnaA01g33120D	chrA01	588	634	ARE
BnaA01g33120D	chrA01	630	676	ARE
BnaA01g33120D	chrA01	1182	1228	ARE
BnaA01g33120D	chrA01	1385	1431	ARE
BnaA02g00190D	chrA02	343	388	TGACG-motif
BnaA02g00190D	chrA02	314	361	AAGAA-motif
BnaA02g00190D	chrA02	1651	1697	GT1-motif
BnaA02g00190D	chrA02	1674	1720	GT1-motif
BnaA02g00190D	chrA02	648	694	MYB
BnaA02g00190D	chrA02	1675	1721	MYB
BnaA02g00190D	chrA02	1759	1805	MYB
BnaA02g00190D	chrA02	1115	1161	Box
BnaA02g00190D	chrA02	265	311	Myb
BnaA02g00190D	chrA02	343	388	as-1
BnaA02g00190D	chrA02	343	388	CGTCA-motif
BnaA02g00190D	chrA02	1053	1100	ABRE
BnaA02g00190D	chrA02	947	995	ERE
BnaA02g00190D	chrA02	1029	1077	ERE
BnaA02g00190D	chrA02	41	87	AT~TATA-box
BnaA02g00190D	chrA02	299	345	AT~TATA-box
BnaA02g00190D	chrA02	39	85	TATA-box
BnaA02g00190D	chrA02	40	87	TATA-box
BnaA02g00190D	chrA02	41	87	TATA-box
BnaA02g00190D	chrA02	43	87	TATA-box
BnaA02g00190D	chrA02	45	92	TATA-box
BnaA02g00190D	chrA02	201	247	TATA-box
BnaA02g00190D	chrA02	202	246	TATA-box
BnaA02g00190D	chrA02	234	278	TATA-box
BnaA02g00190D	chrA02	289	333	TATA-box
BnaA02g00190D	chrA02	298	344	TATA-box
BnaA02g00190D	chrA02	299	345	TATA-box
BnaA02g00190D	chrA02	300	346	TATA-box
BnaA02g00190D	chrA02	301	345	TATA-box
BnaA02g00190D	chrA02	517	563	TATA-box
BnaA02g00190D	chrA02	518	563	TATA-box
BnaA02g00190D	chrA02	519	563	TATA-box
BnaA02g00190D	chrA02	567	613	TATA-box
BnaA02g00190D	chrA02	568	613	TATA-box
BnaA02g00190D	chrA02	569	613	TATA-box
BnaA02g00190D	chrA02	796	842	TATA-box
BnaA02g00190D	chrA02	798	842	TATA-box
BnaA02g00190D	chrA02	841	885	TATA-box
BnaA02g00190D	chrA02	846	890	TATA-box
BnaA02g00190D	chrA02	942	988	TATA-box
BnaA02g00190D	chrA02	944	988	TATA-box
BnaA02g00190D	chrA02	1039	1083	TATA-box
BnaA02g00190D	chrA02	1620	1666	TATA-box
BnaA02g00190D	chrA02	1621	1665	TATA-box
BnaA02g00190D	chrA02	1835	1881	TATA-box
BnaA02g00190D	chrA02	1836	1881	TATA-box
BnaA02g00190D	chrA02	1837	1881	TATA-box
BnaA02g00190D	chrA02	1901	1947	TATA-box
BnaA02g00190D	chrA02	1902	1946	TATA-box
BnaA02g00190D	chrA02	1976	2020	TATA-box
BnaA02g00190D	chrA02	18	63	CAAT-box
BnaA02g00190D	chrA02	29	73	CAAT-box
BnaA02g00190D	chrA02	36	81	CAAT-box
BnaA02g00190D	chrA02	37	81	CAAT-box
BnaA02g00190D	chrA02	113	157	CAAT-box
BnaA02g00190D	chrA02	166	210	CAAT-box
BnaA02g00190D	chrA02	198	243	CAAT-box
BnaA02g00190D	chrA02	219	263	CAAT-box
BnaA02g00190D	chrA02	370	414	CAAT-box
BnaA02g00190D	chrA02	394	439	CAAT-box
BnaA02g00190D	chrA02	400	445	CAAT-box
BnaA02g00190D	chrA02	409	454	CAAT-box
BnaA02g00190D	chrA02	414	458	CAAT-box
BnaA02g00190D	chrA02	431	475	CAAT-box
BnaA02g00190D	chrA02	547	591	CAAT-box
BnaA02g00190D	chrA02	579	623	CAAT-box
BnaA02g00190D	chrA02	645	692	CAAT-box
BnaA02g00190D	chrA02	677	721	CAAT-box
BnaA02g00190D	chrA02	764	809	CAAT-box
BnaA02g00190D	chrA02	773	817	CAAT-box
BnaA02g00190D	chrA02	802	847	CAAT-box
BnaA02g00190D	chrA02	803	847	CAAT-box
BnaA02g00190D	chrA02	820	864	CAAT-box
BnaA02g00190D	chrA02	850	894	CAAT-box
BnaA02g00190D	chrA02	922	966	CAAT-box
BnaA02g00190D	chrA02	968	1012	CAAT-box
BnaA02g00190D	chrA02	1049	1094	CAAT-box
BnaA02g00190D	chrA02	1084	1129	CAAT-box
BnaA02g00190D	chrA02	1093	1137	CAAT-box
BnaA02g00190D	chrA02	1138	1182	CAAT-box
BnaA02g00190D	chrA02	1204	1249	CAAT-box
BnaA02g00190D	chrA02	1244	1289	CAAT-box
BnaA02g00190D	chrA02	1272	1316	CAAT-box
BnaA02g00190D	chrA02	1290	1335	CAAT-box
BnaA02g00190D	chrA02	1635	1679	CAAT-box
BnaA02g00190D	chrA02	1665	1710	CAAT-box
BnaA02g00190D	chrA02	1705	1749	CAAT-box
BnaA02g00190D	chrA02	1732	1777	CAAT-box
BnaA02g00190D	chrA02	1814	1859	CAAT-box
BnaA02g00190D	chrA02	1815	1859	CAAT-box
BnaA02g00190D	chrA02	1885	1930	CAAT-box
BnaA02g00190D	chrA02	1675	1721	MYB-like
BnaA02g00190D	chrA02	682	728	MYC
BnaA02g00190D	chrA02	1083	1129	MYC
BnaA02g00190D	chrA02	1884	1930	MYC
BnaA02g00190D	chrA02	-19	27	TCT-motif
BnaA02g00190D	chrA02	259	305	TCT-motif
BnaA02g00190D	chrA02	1969	2015	TCT-motif
BnaA02g00190D	chrA02	33	79	ARE
BnaA02g00190D	chrA02	1206	1252	ARE
BnaA02g07080D	chrA02	720	767	GT1-motif
BnaA02g07080D	chrA02	905	951	G-box
BnaA02g07080D	chrA02	1581	1627	G-box
BnaA02g07080D	chrA02	1132	1178	MYB
BnaA02g07080D	chrA02	1624	1670	MYB
BnaA02g07080D	chrA02	605	651	Box
BnaA02g07080D	chrA02	-10	34	TATA-box
BnaA02g07080D	chrA02	146	192	TATA-box
BnaA02g07080D	chrA02	147	193	TATA-box
BnaA02g07080D	chrA02	148	194	TATA-box
BnaA02g07080D	chrA02	149	193	TATA-box
BnaA02g07080D	chrA02	185	232	TATA-box
BnaA02g07080D	chrA02	186	232	TATA-box
BnaA02g07080D	chrA02	187	232	TATA-box
BnaA02g07080D	chrA02	188	232	TATA-box
BnaA02g07080D	chrA02	207	254	TATA-box
BnaA02g07080D	chrA02	208	254	TATA-box
BnaA02g07080D	chrA02	209	254	TATA-box
BnaA02g07080D	chrA02	210	254	TATA-box
BnaA02g07080D	chrA02	385	432	TATA-box
BnaA02g07080D	chrA02	386	432	TATA-box
BnaA02g07080D	chrA02	387	432	TATA-box
BnaA02g07080D	chrA02	388	432	TATA-box
BnaA02g07080D	chrA02	496	542	TATA-box
BnaA02g07080D	chrA02	497	541	TATA-box
BnaA02g07080D	chrA02	671	717	TATA-box
BnaA02g07080D	chrA02	672	716	TATA-box
BnaA02g07080D	chrA02	1298	1343	TATA-box
BnaA02g07080D	chrA02	1299	1343	TATA-box
BnaA02g07080D	chrA02	1369	1416	TATA-box
BnaA02g07080D	chrA02	1450	1497	TATA-box
BnaA02g07080D	chrA02	1939	1985	TATA-box
BnaA02g07080D	chrA02	1940	1985	TATA-box
BnaA02g07080D	chrA02	1941	1985	TATA-box
BnaA02g07080D	chrA02	1716	1762	MYB
BnaA02g07080D	chrA02	5	49	CAAT-box
BnaA02g07080D	chrA02	31	75	CAAT-box
BnaA02g07080D	chrA02	40	85	CAAT-box
BnaA02g07080D	chrA02	196	241	CAAT-box
BnaA02g07080D	chrA02	199	244	CAAT-box
BnaA02g07080D	chrA02	281	326	CAAT-box
BnaA02g07080D	chrA02	282	326	CAAT-box
BnaA02g07080D	chrA02	300	345	CAAT-box
BnaA02g07080D	chrA02	592	636	CAAT-box
BnaA02g07080D	chrA02	618	662	CAAT-box
BnaA02g07080D	chrA02	659	704	CAAT-box
BnaA02g07080D	chrA02	703	748	CAAT-box
BnaA02g07080D	chrA02	711	755	CAAT-box
BnaA02g07080D	chrA02	773	817	CAAT-box
BnaA02g07080D	chrA02	885	929	CAAT-box
BnaA02g07080D	chrA02	1355	1399	CAAT-box
BnaA02g07080D	chrA02	1361	1405	CAAT-box
BnaA02g07080D	chrA02	1380	1425	CAAT-box
BnaA02g07080D	chrA02	1381	1425	CAAT-box
BnaA02g07080D	chrA02	1391	1435	CAAT-box
BnaA02g07080D	chrA02	1421	1465	CAAT-box
BnaA02g07080D	chrA02	1470	1515	CAAT-box
BnaA02g07080D	chrA02	1471	1515	CAAT-box
BnaA02g07080D	chrA02	1654	1699	CAAT-box
BnaA02g07080D	chrA02	1709	1753	CAAT-box
BnaA02g07080D	chrA02	1837	1882	CAAT-box
BnaA02g07080D	chrA02	1886	1930	CAAT-box
BnaA02g07080D	chrA02	1930	1974	CAAT-box
BnaA02g07080D	chrA02	1624	1670	MYB-like
BnaA02g07080D	chrA02	147	193	AT~TATA-box
BnaA02g07080D	chrA02	905	950	ABRE
BnaA02g07080D	chrA02	915	962	ABRE
BnaA02g07080D	chrA02	1582	1627	ABRE
BnaA02g07080D	chrA02	293	339	ARE
BnaA02g07080D	chrA02	533	579	ARE
BnaA02g07080D	chrA02	1653	1699	MYC
BnaA02g22260D	chrA02	22	68	ARE
BnaA02g22260D	chrA02	138	184	ARE
BnaA02g22260D	chrA02	255	301	ARE
BnaA02g22260D	chrA02	779	825	ARE
BnaA02g22260D	chrA02	1151	1197	ARE
BnaA02g22260D	chrA02	1242	1288	ARE
BnaA02g22260D	chrA02	1324	1370	ARE
BnaA02g22260D	chrA02	586	632	TCT-motif
BnaA02g22260D	chrA02	760	806	MYC
BnaA02g22260D	chrA02	764	810	MYB-like
BnaA02g22260D	chrA02	790	836	MYB-like
BnaA02g22260D	chrA02	810	856	MYB-like
BnaA02g22260D	chrA02	-8	36	TATA-box
BnaA02g22260D	chrA02	-2	43	TATA-box
BnaA02g22260D	chrA02	-1	43	TATA-box
BnaA02g22260D	chrA02	3	52	TATA-box
BnaA02g22260D	chrA02	100	144	TATA-box
BnaA02g22260D	chrA02	108	152	TATA-box
BnaA02g22260D	chrA02	114	159	TATA-box
BnaA02g22260D	chrA02	115	159	TATA-box
BnaA02g22260D	chrA02	119	168	TATA-box
BnaA02g22260D	chrA02	156	205	TATA-box
BnaA02g22260D	chrA02	158	205	TATA-box
BnaA02g22260D	chrA02	217	261	TATA-box
BnaA02g22260D	chrA02	236	285	TATA-box
BnaA02g22260D	chrA02	412	461	TATA-box
BnaA02g22260D	chrA02	413	460	TATA-box
BnaA02g22260D	chrA02	414	460	TATA-box
BnaA02g22260D	chrA02	415	462	TATA-box
BnaA02g22260D	chrA02	416	462	TATA-box
BnaA02g22260D	chrA02	418	462	TATA-box
BnaA02g22260D	chrA02	514	561	TATA-box
BnaA02g22260D	chrA02	578	624	TATA-box
BnaA02g22260D	chrA02	579	623	TATA-box
BnaA02g22260D	chrA02	664	711	TATA-box
BnaA02g22260D	chrA02	703	751	TATA-box
BnaA02g22260D	chrA02	747	793	TATA-box
BnaA02g22260D	chrA02	748	792	TATA-box
BnaA02g22260D	chrA02	895	940	TATA-box
BnaA02g22260D	chrA02	896	940	TATA-box
BnaA02g22260D	chrA02	900	946	TATA-box
BnaA02g22260D	chrA02	901	945	TATA-box
BnaA02g22260D	chrA02	953	998	TATA-box
BnaA02g22260D	chrA02	954	998	TATA-box
BnaA02g22260D	chrA02	1010	1055	TATA-box
BnaA02g22260D	chrA02	1011	1055	TATA-box
BnaA02g22260D	chrA02	1015	1061	TATA-box
BnaA02g22260D	chrA02	1016	1060	TATA-box
BnaA02g22260D	chrA02	1057	1104	TATA-box
BnaA02g22260D	chrA02	1143	1187	TATA-box
BnaA02g22260D	chrA02	1181	1227	TATA-box
BnaA02g22260D	chrA02	1182	1227	TATA-box
BnaA02g22260D	chrA02	1183	1227	TATA-box
BnaA02g22260D	chrA02	1200	1246	TATA-box
BnaA02g22260D	chrA02	1201	1247	TATA-box
BnaA02g22260D	chrA02	1202	1248	TATA-box
BnaA02g22260D	chrA02	1203	1247	TATA-box
BnaA02g22260D	chrA02	1386	1432	TATA-box
BnaA02g22260D	chrA02	1387	1434	TATA-box
BnaA02g22260D	chrA02	1388	1434	TATA-box
BnaA02g22260D	chrA02	1389	1435	TATA-box
BnaA02g22260D	chrA02	1390	1436	TATA-box
BnaA02g22260D	chrA02	1391	1437	TATA-box
BnaA02g22260D	chrA02	1392	1436	TATA-box
BnaA02g22260D	chrA02	1517	1561	TATA-box
BnaA02g22260D	chrA02	1526	1572	TATA-box
BnaA02g22260D	chrA02	1527	1572	TATA-box
BnaA02g22260D	chrA02	1528	1572	TATA-box
BnaA02g22260D	chrA02	1539	1583	TATA-box
BnaA02g22260D	chrA02	1605	1651	TATA-box
BnaA02g22260D	chrA02	1607	1653	TATA-box
BnaA02g22260D	chrA02	1609	1653	TATA-box
BnaA02g22260D	chrA02	1619	1665	TATA-box
BnaA02g22260D	chrA02	1620	1664	TATA-box
BnaA02g22260D	chrA02	1639	1685	TATA-box
BnaA02g22260D	chrA02	1641	1685	TATA-box
BnaA02g22260D	chrA02	1661	1707	TATA-box
BnaA02g22260D	chrA02	1662	1708	TATA-box
BnaA02g22260D	chrA02	1663	1707	TATA-box
BnaA02g22260D	chrA02	1685	1731	TATA-box
BnaA02g22260D	chrA02	1686	1733	TATA-box
BnaA02g22260D	chrA02	1687	1733	TATA-box
BnaA02g22260D	chrA02	1688	1734	TATA-box
BnaA02g22260D	chrA02	1689	1733	TATA-box
BnaA02g22260D	chrA02	1693	1739	TATA-box
BnaA02g22260D	chrA02	1694	1738	TATA-box
BnaA02g22260D	chrA02	1727	1773	TATA-box
BnaA02g22260D	chrA02	1728	1773	TATA-box
BnaA02g22260D	chrA02	1729	1781	TATA-box
BnaA02g22260D	chrA02	1731	1779	TATA-box
BnaA02g22260D	chrA02	1732	1779	TATA-box
BnaA02g22260D	chrA02	1733	1779	TATA-box
BnaA02g22260D	chrA02	1734	1779	TATA-box
BnaA02g22260D	chrA02	1735	1779	TATA-box
BnaA02g22260D	chrA02	1765	1811	TATA-box
BnaA02g22260D	chrA02	1767	1811	TATA-box
BnaA02g22260D	chrA02	1779	1825	TATA-box
BnaA02g22260D	chrA02	1780	1826	TATA-box
BnaA02g22260D	chrA02	1781	1827	TATA-box
BnaA02g22260D	chrA02	1782	1826	TATA-box
BnaA02g22260D	chrA02	1788	1834	TATA-box
BnaA02g22260D	chrA02	1789	1833	TATA-box
BnaA02g22260D	chrA02	1810	1858	TATA-box
BnaA02g22260D	chrA02	1813	1860	TATA-box
BnaA02g22260D	chrA02	1814	1860	TATA-box
BnaA02g22260D	chrA02	1816	1860	TATA-box
BnaA02g22260D	chrA02	1823	1867	TATA-box
BnaA02g22260D	chrA02	1880	1927	TATA-box
BnaA02g22260D	chrA02	1883	1929	TATA-box
BnaA02g22260D	chrA02	1885	1931	TATA-box
BnaA02g22260D	chrA02	1887	1931	TATA-box
BnaA02g22260D	chrA02	1889	1937	TATA-box
BnaA02g22260D	chrA02	1897	1943	TATA-box
BnaA02g22260D	chrA02	1898	1945	TATA-box
BnaA02g22260D	chrA02	1899	1945	TATA-box
BnaA02g22260D	chrA02	1901	1945	TATA-box
BnaA02g22260D	chrA02	1907	1959	TATA-box
BnaA02g22260D	chrA02	1909	1958	TATA-box
BnaA02g22260D	chrA02	1910	1957	TATA-box
BnaA02g22260D	chrA02	1911	1957	TATA-box
BnaA02g22260D	chrA02	1912	1957	TATA-box
BnaA02g22260D	chrA02	1913	1957	TATA-box
BnaA02g22260D	chrA02	1919	1967	TATA-box
BnaA02g22260D	chrA02	1956	2002	TATA-box
BnaA02g22260D	chrA02	1957	2001	TATA-box
BnaA02g22260D	chrA02	1961	2007	TATA-box
BnaA02g22260D	chrA02	1962	2006	TATA-box
BnaA02g22260D	chrA02	59	103	CAAT-box
BnaA02g22260D	chrA02	176	220	CAAT-box
BnaA02g22260D	chrA02	292	336	CAAT-box
BnaA02g22260D	chrA02	399	443	CAAT-box
BnaA02g22260D	chrA02	490	534	CAAT-box
BnaA02g22260D	chrA02	543	587	CAAT-box
BnaA02g22260D	chrA02	591	635	CAAT-box
BnaA02g22260D	chrA02	684	728	CAAT-box
BnaA02g22260D	chrA02	761	806	CAAT-box
BnaA02g22260D	chrA02	787	832	CAAT-box
BnaA02g22260D	chrA02	832	876	CAAT-box
BnaA02g22260D	chrA02	873	917	CAAT-box
BnaA02g22260D	chrA02	914	959	CAAT-box
BnaA02g22260D	chrA02	949	993	CAAT-box
BnaA02g22260D	chrA02	984	1028	CAAT-box
BnaA02g22260D	chrA02	1029	1074	CAAT-box
BnaA02g22260D	chrA02	1069	1114	CAAT-box
BnaA02g22260D	chrA02	1114	1158	CAAT-box
BnaA02g22260D	chrA02	1130	1174	CAAT-box
BnaA02g22260D	chrA02	1157	1202	CAAT-box
BnaA02g22260D	chrA02	1238	1282	CAAT-box
BnaA02g22260D	chrA02	1246	1291	CAAT-box
BnaA02g22260D	chrA02	1258	1302	CAAT-box
BnaA02g22260D	chrA02	1279	1323	CAAT-box
BnaA02g22260D	chrA02	1335	1379	CAAT-box
BnaA02g22260D	chrA02	1355	1400	CAAT-box
BnaA02g22260D	chrA02	1360	1404	CAAT-box
BnaA02g22260D	chrA02	1384	1428	CAAT-box
BnaA02g22260D	chrA02	1496	1540	CAAT-box
BnaA02g22260D	chrA02	1500	1544	CAAT-box
BnaA02g22260D	chrA02	1510	1554	CAAT-box
BnaA02g22260D	chrA02	1576	1620	CAAT-box
BnaA02g22260D	chrA02	1585	1629	CAAT-box
BnaA02g22260D	chrA02	1595	1640	CAAT-box
BnaA02g22260D	chrA02	1616	1661	CAAT-box
BnaA02g22260D	chrA02	1627	1671	CAAT-box
BnaA02g22260D	chrA02	1763	1807	CAAT-box
BnaA02g22260D	chrA02	91	139	ERE
BnaA02g22260D	chrA02	208	256	ERE
BnaA02g22260D	chrA02	414	462	AT~TATA-box
BnaA02g22260D	chrA02	416	462	AT~TATA-box
BnaA02g22260D	chrA02	1201	1247	AT~TATA-box
BnaA02g22260D	chrA02	1388	1434	AT~TATA-box
BnaA02g22260D	chrA02	1390	1436	AT~TATA-box
BnaA02g22260D	chrA02	1607	1653	AT~TATA-box
BnaA02g22260D	chrA02	1661	1707	AT~TATA-box
BnaA02g22260D	chrA02	1687	1733	AT~TATA-box
BnaA02g22260D	chrA02	1780	1826	AT~TATA-box
BnaA02g22260D	chrA02	1814	1860	AT~TATA-box
BnaA02g22260D	chrA02	1885	1931	AT~TATA-box
BnaA02g22260D	chrA02	1899	1945	AT~TATA-box
BnaA02g22260D	chrA02	643	689	Box
BnaA02g22260D	chrA02	1218	1264	Box
BnaA02g22260D	chrA02	1793	1839	Box
BnaA02g22260D	chrA02	1804	1850	Box
BnaA02g22260D	chrA02	764	810	MYB
BnaA02g22260D	chrA02	790	836	MYB
BnaA02g22260D	chrA02	810	856	MYB
BnaA02g22260D	chrA02	765	811	GT1-motif
BnaA02g22260D	chrA02	811	857	GT1-motif
BnaA02g22260D	chrA02	1269	1315	GT1-motif
BnaA02g22260D	chrA02	333	380	AAGAA-motif
BnaA03g09510D	chrA03	1491	1536	ABRE
BnaA03g09510D	chrA03	1781	1826	ABRE
BnaA03g09510D	chrA03	1249	1294	CGTCA-motif
BnaA03g09510D	chrA03	1489	1534	CGTCA-motif
BnaA03g09510D	chrA03	1779	1824	CGTCA-motif
BnaA03g09510D	chrA03	295	343	ERE
BnaA03g09510D	chrA03	9	53	CAAT-box
BnaA03g09510D	chrA03	69	114	CAAT-box
BnaA03g09510D	chrA03	70	114	CAAT-box
BnaA03g09510D	chrA03	106	151	CAAT-box
BnaA03g09510D	chrA03	109	153	CAAT-box
BnaA03g09510D	chrA03	128	173	CAAT-box
BnaA03g09510D	chrA03	160	205	CAAT-box
BnaA03g09510D	chrA03	190	235	CAAT-box
BnaA03g09510D	chrA03	191	235	CAAT-box
BnaA03g09510D	chrA03	235	280	CAAT-box
BnaA03g09510D	chrA03	262	306	CAAT-box
BnaA03g09510D	chrA03	314	358	CAAT-box
BnaA03g09510D	chrA03	366	410	CAAT-box
BnaA03g09510D	chrA03	417	462	CAAT-box
BnaA03g09510D	chrA03	457	501	CAAT-box
BnaA03g09510D	chrA03	518	562	CAAT-box
BnaA03g09510D	chrA03	553	597	CAAT-box
BnaA03g09510D	chrA03	570	615	CAAT-box
BnaA03g09510D	chrA03	615	659	CAAT-box
BnaA03g09510D	chrA03	644	689	CAAT-box
BnaA03g09510D	chrA03	673	718	CAAT-box
BnaA03g09510D	chrA03	679	723	CAAT-box
BnaA03g09510D	chrA03	701	746	CAAT-box
BnaA03g09510D	chrA03	832	876	CAAT-box
BnaA03g09510D	chrA03	874	919	CAAT-box
BnaA03g09510D	chrA03	929	973	CAAT-box
BnaA03g09510D	chrA03	931	975	CAAT-box
BnaA03g09510D	chrA03	1029	1073	CAAT-box
BnaA03g09510D	chrA03	1181	1226	CAAT-box
BnaA03g09510D	chrA03	1212	1256	CAAT-box
BnaA03g09510D	chrA03	1354	1398	CAAT-box
BnaA03g09510D	chrA03	1395	1439	CAAT-box
BnaA03g09510D	chrA03	1397	1442	CAAT-box
BnaA03g09510D	chrA03	1513	1557	CAAT-box
BnaA03g09510D	chrA03	1544	1588	CAAT-box
BnaA03g09510D	chrA03	1593	1637	CAAT-box
BnaA03g09510D	chrA03	1727	1772	CAAT-box
BnaA03g09510D	chrA03	1773	1817	CAAT-box
BnaA03g09510D	chrA03	1850	1895	CAAT-box
BnaA03g09510D	chrA03	1859	1904	CAAT-box
BnaA03g09510D	chrA03	1935	1979	CAAT-box
BnaA03g09510D	chrA03	743	787	TATA-box
BnaA03g09510D	chrA03	769	817	TATA-box
BnaA03g09510D	chrA03	984	1028	TATA-box
BnaA03g09510D	chrA03	1000	1044	TATA-box
BnaA03g09510D	chrA03	1020	1064	TATA-box
BnaA03g09510D	chrA03	1093	1137	TATA-box
BnaA03g09510D	chrA03	1837	1881	TATA-box
BnaA03g09510D	chrA03	1399	1445	MYB-like
BnaA03g09510D	chrA03	1830	1876	MYB-like
BnaA03g09510D	chrA03	672	718	MYC
BnaA03g09510D	chrA03	929	975	MYC
BnaA03g09510D	chrA03	1395	1441	MYC
BnaA03g09510D	chrA03	1858	1904	MYC
BnaA03g09510D	chrA03	547	593	TCT-motif
BnaA03g09510D	chrA03	1130	1176	ARE
BnaA03g09510D	chrA03	1249	1294	TGACG-motif
BnaA03g09510D	chrA03	1489	1534	TGACG-motif
BnaA03g09510D	chrA03	1779	1824	TGACG-motif
BnaA03g09510D	chrA03	1490	1536	G-box
BnaA03g09510D	chrA03	1780	1826	G-box
BnaA03g09510D	chrA03	96	145	AAGAA-motif
BnaA03g09510D	chrA03	753	802	AAGAA-motif
BnaA03g09510D	chrA03	1831	1878	GT1-motif
BnaA03g09510D	chrA03	1399	1445	MYB
BnaA03g09510D	chrA03	1410	1456	MYB
BnaA03g09510D	chrA03	1830	1876	MYB
BnaA03g09510D	chrA03	346	392	Myb
BnaA03g09510D	chrA03	405	451	Myb
BnaA03g09510D	chrA03	879	925	Myb
BnaA03g09510D	chrA03	1249	1294	as-1
BnaA03g09510D	chrA03	1489	1534	as-1
BnaA03g09510D	chrA03	1779	1824	as-1
BnaA03g17320D	chrA03	-14	32	TATA-box
BnaA03g17320D	chrA03	-13	32	TATA-box
BnaA03g17320D	chrA03	-12	32	TATA-box
BnaA03g17320D	chrA03	13	60	TATA-box
BnaA03g17320D	chrA03	14	60	TATA-box
BnaA03g17320D	chrA03	15	61	TATA-box
BnaA03g17320D	chrA03	16	60	TATA-box
BnaA03g17320D	chrA03	22	70	TATA-box
BnaA03g17320D	chrA03	24	72	TATA-box
BnaA03g17320D	chrA03	29	75	TATA-box
BnaA03g17320D	chrA03	30	74	TATA-box
BnaA03g17320D	chrA03	49	95	TATA-box
BnaA03g17320D	chrA03	50	96	TATA-box
BnaA03g17320D	chrA03	52	96	TATA-box
BnaA03g17320D	chrA03	79	127	TATA-box
BnaA03g17320D	chrA03	83	129	TATA-box
BnaA03g17320D	chrA03	85	129	TATA-box
BnaA03g17320D	chrA03	136	181	TATA-box
BnaA03g17320D	chrA03	137	181	TATA-box
BnaA03g17320D	chrA03	142	188	TATA-box
BnaA03g17320D	chrA03	143	188	TATA-box
BnaA03g17320D	chrA03	144	188	TATA-box
BnaA03g17320D	chrA03	186	230	TATA-box
BnaA03g17320D	chrA03	443	487	TATA-box
BnaA03g17320D	chrA03	512	556	TATA-box
BnaA03g17320D	chrA03	540	585	TATA-box
BnaA03g17320D	chrA03	541	585	TATA-box
BnaA03g17320D	chrA03	679	725	TATA-box
BnaA03g17320D	chrA03	680	725	TATA-box
BnaA03g17320D	chrA03	681	725	TATA-box
BnaA03g17320D	chrA03	713	761	TATA-box
BnaA03g17320D	chrA03	770	816	TATA-box
BnaA03g17320D	chrA03	771	816	TATA-box
BnaA03g17320D	chrA03	772	816	TATA-box
BnaA03g17320D	chrA03	791	837	TATA-box
BnaA03g17320D	chrA03	792	837	TATA-box
BnaA03g17320D	chrA03	793	837	TATA-box
BnaA03g17320D	chrA03	814	860	TATA-box
BnaA03g17320D	chrA03	815	859	TATA-box
BnaA03g17320D	chrA03	822	868	TATA-box
BnaA03g17320D	chrA03	823	868	TATA-box
BnaA03g17320D	chrA03	824	868	TATA-box
BnaA03g17320D	chrA03	847	893	TATA-box
BnaA03g17320D	chrA03	848	893	TATA-box
BnaA03g17320D	chrA03	849	893	TATA-box
BnaA03g17320D	chrA03	865	912	TATA-box
BnaA03g17320D	chrA03	866	912	TATA-box
BnaA03g17320D	chrA03	867	912	TATA-box
BnaA03g17320D	chrA03	868	912	TATA-box
BnaA03g17320D	chrA03	888	934	TATA-box
BnaA03g17320D	chrA03	889	933	TATA-box
BnaA03g17320D	chrA03	900	948	TATA-box
BnaA03g17320D	chrA03	908	954	TATA-box
BnaA03g17320D	chrA03	909	953	TATA-box
BnaA03g17320D	chrA03	946	992	TATA-box
BnaA03g17320D	chrA03	947	993	TATA-box
BnaA03g17320D	chrA03	948	992	TATA-box
BnaA03g17320D	chrA03	983	1030	TATA-box
BnaA03g17320D	chrA03	984	1030	TATA-box
BnaA03g17320D	chrA03	985	1032	TATA-box
BnaA03g17320D	chrA03	986	1032	TATA-box
BnaA03g17320D	chrA03	987	1033	TATA-box
BnaA03g17320D	chrA03	988	1034	TATA-box
BnaA03g17320D	chrA03	990	1034	TATA-box
BnaA03g17320D	chrA03	1099	1147	TATA-box
BnaA03g17320D	chrA03	1104	1150	TATA-box
BnaA03g17320D	chrA03	1105	1149	TATA-box
BnaA03g17320D	chrA03	1120	1166	TATA-box
BnaA03g17320D	chrA03	1121	1165	TATA-box
BnaA03g17320D	chrA03	1165	1211	TATA-box
BnaA03g17320D	chrA03	1166	1212	TATA-box
BnaA03g17320D	chrA03	1167	1213	TATA-box
BnaA03g17320D	chrA03	1168	1212	TATA-box
BnaA03g17320D	chrA03	1215	1261	TATA-box
BnaA03g17320D	chrA03	1216	1261	TATA-box
BnaA03g17320D	chrA03	1217	1261	TATA-box
BnaA03g17320D	chrA03	1229	1275	TATA-box
BnaA03g17320D	chrA03	1230	1275	TATA-box
BnaA03g17320D	chrA03	1231	1275	TATA-box
BnaA03g17320D	chrA03	1256	1303	TATA-box
BnaA03g17320D	chrA03	1257	1303	TATA-box
BnaA03g17320D	chrA03	1258	1304	TATA-box
BnaA03g17320D	chrA03	1259	1303	TATA-box
BnaA03g17320D	chrA03	1273	1317	TATA-box
BnaA03g17320D	chrA03	1292	1338	TATA-box
BnaA03g17320D	chrA03	1293	1339	TATA-box
BnaA03g17320D	chrA03	1295	1339	TATA-box
BnaA03g17320D	chrA03	1322	1370	TATA-box
BnaA03g17320D	chrA03	1326	1372	TATA-box
BnaA03g17320D	chrA03	1328	1372	TATA-box
BnaA03g17320D	chrA03	1412	1458	TATA-box
BnaA03g17320D	chrA03	1413	1457	TATA-box
BnaA03g17320D	chrA03	1513	1557	TATA-box
BnaA03g17320D	chrA03	1565	1611	TATA-box
BnaA03g17320D	chrA03	1566	1612	TATA-box
BnaA03g17320D	chrA03	1567	1613	TATA-box
BnaA03g17320D	chrA03	1568	1614	TATA-box
BnaA03g17320D	chrA03	1569	1613	TATA-box
BnaA03g17320D	chrA03	1593	1639	TATA-box
BnaA03g17320D	chrA03	1594	1640	TATA-box
BnaA03g17320D	chrA03	1595	1641	TATA-box
BnaA03g17320D	chrA03	1596	1642	TATA-box
BnaA03g17320D	chrA03	1597	1643	TATA-box
BnaA03g17320D	chrA03	1598	1644	TATA-box
BnaA03g17320D	chrA03	1599	1643	TATA-box
BnaA03g17320D	chrA03	-3	41	CAAT-box
BnaA03g17320D	chrA03	2	47	CAAT-box
BnaA03g17320D	chrA03	73	117	CAAT-box
BnaA03g17320D	chrA03	486	531	CAAT-box
BnaA03g17320D	chrA03	487	531	CAAT-box
BnaA03g17320D	chrA03	549	593	CAAT-box
BnaA03g17320D	chrA03	593	637	CAAT-box
BnaA03g17320D	chrA03	617	662	CAAT-box
BnaA03g17320D	chrA03	721	765	CAAT-box
BnaA03g17320D	chrA03	855	899	CAAT-box
BnaA03g17320D	chrA03	857	901	CAAT-box
BnaA03g17320D	chrA03	994	1038	CAAT-box
BnaA03g17320D	chrA03	1031	1076	CAAT-box
BnaA03g17320D	chrA03	1128	1173	CAAT-box
BnaA03g17320D	chrA03	1148	1193	CAAT-box
BnaA03g17320D	chrA03	1154	1198	CAAT-box
BnaA03g17320D	chrA03	1186	1231	CAAT-box
BnaA03g17320D	chrA03	1205	1249	CAAT-box
BnaA03g17320D	chrA03	1240	1284	CAAT-box
BnaA03g17320D	chrA03	1245	1290	CAAT-box
BnaA03g17320D	chrA03	1316	1360	CAAT-box
BnaA03g17320D	chrA03	1431	1476	CAAT-box
BnaA03g17320D	chrA03	1447	1491	CAAT-box
BnaA03g17320D	chrA03	1464	1508	CAAT-box
BnaA03g17320D	chrA03	1648	1693	CAAT-box
BnaA03g17320D	chrA03	1649	1693	CAAT-box
BnaA03g17320D	chrA03	1664	1709	CAAT-box
BnaA03g17320D	chrA03	1674	1719	CAAT-box
BnaA03g17320D	chrA03	1712	1757	CAAT-box
BnaA03g17320D	chrA03	1781	1825	CAAT-box
BnaA03g17320D	chrA03	1889	1934	CAAT-box
BnaA03g17320D	chrA03	1918	1963	CAAT-box
BnaA03g17320D	chrA03	1614	1660	MYB-like
BnaA03g17320D	chrA03	684	732	ERE
BnaA03g17320D	chrA03	902	950	ERE
BnaA03g17320D	chrA03	14	60	AT~TATA-box
BnaA03g17320D	chrA03	50	96	AT~TATA-box
BnaA03g17320D	chrA03	946	992	AT~TATA-box
BnaA03g17320D	chrA03	984	1032	AT~TATA-box
BnaA03g17320D	chrA03	986	1032	AT~TATA-box
BnaA03g17320D	chrA03	988	1034	AT~TATA-box
BnaA03g17320D	chrA03	1166	1212	AT~TATA-box
BnaA03g17320D	chrA03	1257	1303	AT~TATA-box
BnaA03g17320D	chrA03	1293	1339	AT~TATA-box
BnaA03g17320D	chrA03	1565	1611	AT~TATA-box
BnaA03g17320D	chrA03	1567	1613	AT~TATA-box
BnaA03g17320D	chrA03	1593	1639	AT~TATA-box
BnaA03g17320D	chrA03	1595	1641	AT~TATA-box
BnaA03g17320D	chrA03	1597	1643	AT~TATA-box
BnaA03g17320D	chrA03	505	550	CGTCA-motif
BnaA03g17320D	chrA03	1852	1899	ABRE
BnaA03g17320D	chrA03	211	257	ARE
BnaA03g17320D	chrA03	411	457	ARE
BnaA03g17320D	chrA03	577	623	ARE
BnaA03g17320D	chrA03	559	605	TCT-motif
BnaA03g17320D	chrA03	975	1021	TCT-motif
BnaA03g17320D	chrA03	855	901	MYC
BnaA03g17320D	chrA03	1431	1477	MYC
BnaA03g17320D	chrA03	1908	1954	GT1-motif
BnaA03g17320D	chrA03	588	634	G-box
BnaA03g17320D	chrA03	505	550	TGACG-motif
BnaA03g17320D	chrA03	505	550	as-1
BnaA03g17320D	chrA03	1614	1660	MYB
BnaA03g17320D	chrA03	1124	1170	Box
BnaA03g17320D	chrA03	1207	1253	Box
BnaA03g17320D	chrA03	1211	1257	Box
BnaA03g17320D	chrA03	1385	1431	Box
BnaA03g34950D	chrA03	882	928	GT1-motif
BnaA03g34950D	chrA03	1681	1727	GT1-motif
BnaA03g34950D	chrA03	325	372	AAGAA-motif
BnaA03g34950D	chrA03	1919	1968	AAGAA-motif
BnaA03g34950D	chrA03	923	969	G-box
BnaA03g34950D	chrA03	1654	1700	G-box
BnaA03g34950D	chrA03	1040	1085	TGACG-motif
BnaA03g34950D	chrA03	1440	1485	TGACG-motif
BnaA03g34950D	chrA03	1040	1085	as-1
BnaA03g34950D	chrA03	1440	1485	as-1
BnaA03g34950D	chrA03	443	489	MYB
BnaA03g34950D	chrA03	1650	1696	MYB
BnaA03g34950D	chrA03	660	706	Box
BnaA03g34950D	chrA03	1422	1468	Box
BnaA03g34950D	chrA03	1468	1514	Box
BnaA03g34950D	chrA03	1491	1537	Box
BnaA03g34950D	chrA03	1608	1654	Box
BnaA03g34950D	chrA03	1775	1821	Box
BnaA03g34950D	chrA03	1796	1842	Box
BnaA03g34950D	chrA03	1800	1846	Box
BnaA03g34950D	chrA03	-11	34	CAAT-box
BnaA03g34950D	chrA03	9	53	CAAT-box
BnaA03g34950D	chrA03	52	97	CAAT-box
BnaA03g34950D	chrA03	78	123	CAAT-box
BnaA03g34950D	chrA03	206	250	CAAT-box
BnaA03g34950D	chrA03	255	299	CAAT-box
BnaA03g34950D	chrA03	274	319	CAAT-box
BnaA03g34950D	chrA03	292	337	CAAT-box
BnaA03g34950D	chrA03	357	402	CAAT-box
BnaA03g34950D	chrA03	378	422	CAAT-box
BnaA03g34950D	chrA03	411	455	CAAT-box
BnaA03g34950D	chrA03	417	461	CAAT-box
BnaA03g34950D	chrA03	508	553	CAAT-box
BnaA03g34950D	chrA03	558	603	CAAT-box
BnaA03g34950D	chrA03	600	644	CAAT-box
BnaA03g34950D	chrA03	658	702	CAAT-box
BnaA03g34950D	chrA03	696	740	CAAT-box
BnaA03g34950D	chrA03	803	848	CAAT-box
BnaA03g34950D	chrA03	904	949	CAAT-box
BnaA03g34950D	chrA03	905	949	CAAT-box
BnaA03g34950D	chrA03	912	956	CAAT-box
BnaA03g34950D	chrA03	1044	1088	CAAT-box
BnaA03g34950D	chrA03	1079	1124	CAAT-box
BnaA03g34950D	chrA03	1137	1181	CAAT-box
BnaA03g34950D	chrA03	1206	1251	CAAT-box
BnaA03g34950D	chrA03	1341	1385	CAAT-box
BnaA03g34950D	chrA03	1376	1420	CAAT-box
BnaA03g34950D	chrA03	1418	1462	CAAT-box
BnaA03g34950D	chrA03	1639	1683	CAAT-box
BnaA03g34950D	chrA03	1673	1717	CAAT-box
BnaA03g34950D	chrA03	1761	1806	CAAT-box
BnaA03g34950D	chrA03	1908	1953	CAAT-box
BnaA03g34950D	chrA03	1782	1828	MYB
BnaA03g34950D	chrA03	212	264	TATA-box
BnaA03g34950D	chrA03	214	262	TATA-box
BnaA03g34950D	chrA03	215	262	TATA-box
BnaA03g34950D	chrA03	216	262	TATA-box
BnaA03g34950D	chrA03	217	262	TATA-box
BnaA03g34950D	chrA03	218	262	TATA-box
BnaA03g34950D	chrA03	257	303	TATA-box
BnaA03g34950D	chrA03	259	303	TATA-box
BnaA03g34950D	chrA03	278	325	TATA-box
BnaA03g34950D	chrA03	279	325	TATA-box
BnaA03g34950D	chrA03	280	325	TATA-box
BnaA03g34950D	chrA03	281	325	TATA-box
BnaA03g34950D	chrA03	386	432	TATA-box
BnaA03g34950D	chrA03	387	431	TATA-box
BnaA03g34950D	chrA03	394	438	TATA-box
BnaA03g34950D	chrA03	413	459	TATA-box
BnaA03g34950D	chrA03	414	458	TATA-box
BnaA03g34950D	chrA03	458	504	TATA-box
BnaA03g34950D	chrA03	459	504	TATA-box
BnaA03g34950D	chrA03	460	504	TATA-box
BnaA03g34950D	chrA03	462	509	TATA-box
BnaA03g34950D	chrA03	737	783	TATA-box
BnaA03g34950D	chrA03	738	784	TATA-box
BnaA03g34950D	chrA03	739	785	TATA-box
BnaA03g34950D	chrA03	740	784	TATA-box
BnaA03g34950D	chrA03	750	796	TATA-box
BnaA03g34950D	chrA03	751	796	TATA-box
BnaA03g34950D	chrA03	752	796	TATA-box
BnaA03g34950D	chrA03	756	802	TATA-box
BnaA03g34950D	chrA03	757	801	TATA-box
BnaA03g34950D	chrA03	783	829	TATA-box
BnaA03g34950D	chrA03	784	828	TATA-box
BnaA03g34950D	chrA03	1085	1133	TATA-box
BnaA03g34950D	chrA03	1086	1133	TATA-box
BnaA03g34950D	chrA03	1087	1133	TATA-box
BnaA03g34950D	chrA03	1088	1133	TATA-box
BnaA03g34950D	chrA03	1089	1133	TATA-box
BnaA03g34950D	chrA03	1100	1144	TATA-box
BnaA03g34950D	chrA03	1367	1411	TATA-box
BnaA03g34950D	chrA03	1373	1417	TATA-box
BnaA03g34950D	chrA03	1378	1424	TATA-box
BnaA03g34950D	chrA03	1380	1424	TATA-box
BnaA03g34950D	chrA03	1386	1433	TATA-box
BnaA03g34950D	chrA03	1387	1433	TATA-box
BnaA03g34950D	chrA03	1389	1433	TATA-box
BnaA03g34950D	chrA03	1405	1450	TATA-box
BnaA03g34950D	chrA03	1406	1450	TATA-box
BnaA03g34950D	chrA03	1408	1455	TATA-box
BnaA03g34950D	chrA03	1939	1988	TATA-box
BnaA03g34950D	chrA03	1941	1987	TATA-box
BnaA03g34950D	chrA03	1942	1988	TATA-box
BnaA03g34950D	chrA03	1943	1987	TATA-box
BnaA03g34950D	chrA03	738	784	AT~TATA-box
BnaA03g34950D	chrA03	1387	1433	AT~TATA-box
BnaA03g34950D	chrA03	1941	1987	AT~TATA-box
BnaA03g34950D	chrA03	1812	1857	STRE
BnaA03g34950D	chrA03	725	770	ABRE
BnaA03g34950D	chrA03	921	970	ABRE
BnaA03g34950D	chrA03	923	969	ABRE
BnaA03g34950D	chrA03	924	969	ABRE
BnaA03g34950D	chrA03	1282	1327	ABRE
BnaA03g34950D	chrA03	1851	1896	ABRE
BnaA03g34950D	chrA03	1040	1085	CGTCA-motif
BnaA03g34950D	chrA03	1440	1485	CGTCA-motif
BnaA03g34950D	chrA03	1291	1337	TCT-motif
BnaA03g34950D	chrA03	724	770	G-Box
BnaA03g34950D	chrA03	923	969	G-Box
BnaA03g34950D	chrA03	1282	1328	G-Box
BnaA03g34950D	chrA03	1851	1897	G-Box
BnaA03g34950D	chrA03	507	553	MYC
BnaA03g34950D	chrA03	803	849	MYC
BnaA03g34950D	chrA03	1227	1273	MYC
BnaA03g55890D	chrA03_random	989	1036	AAGAA-motif
BnaA03g55890D	chrA03_random	1471	1517	G-box
BnaA03g55890D	chrA03_random	18	64	MYC
BnaA03g55890D	chrA03_random	288	334	MYC
BnaA03g55890D	chrA03_random	585	631	TCT-motif
BnaA03g55890D	chrA03_random	273	319	MYB
BnaA03g55890D	chrA03_random	6	51	CAAT-box
BnaA03g55890D	chrA03_random	18	62	CAAT-box
BnaA03g55890D	chrA03_random	20	64	CAAT-box
BnaA03g55890D	chrA03_random	75	119	CAAT-box
BnaA03g55890D	chrA03_random	134	179	CAAT-box
BnaA03g55890D	chrA03_random	140	185	CAAT-box
BnaA03g55890D	chrA03_random	223	267	CAAT-box
BnaA03g55890D	chrA03_random	288	333	CAAT-box
BnaA03g55890D	chrA03_random	314	359	CAAT-box
BnaA03g55890D	chrA03_random	422	466	CAAT-box
BnaA03g55890D	chrA03_random	476	520	CAAT-box
BnaA03g55890D	chrA03_random	533	577	CAAT-box
BnaA03g55890D	chrA03_random	569	613	CAAT-box
BnaA03g55890D	chrA03_random	590	634	CAAT-box
BnaA03g55890D	chrA03_random	595	640	CAAT-box
BnaA03g55890D	chrA03_random	596	640	CAAT-box
BnaA03g55890D	chrA03_random	646	691	CAAT-box
BnaA03g55890D	chrA03_random	660	704	CAAT-box
BnaA03g55890D	chrA03_random	692	736	CAAT-box
BnaA03g55890D	chrA03_random	811	856	CAAT-box
BnaA03g55890D	chrA03_random	812	856	CAAT-box
BnaA03g55890D	chrA03_random	831	875	CAAT-box
BnaA03g55890D	chrA03_random	841	885	CAAT-box
BnaA03g55890D	chrA03_random	863	908	CAAT-box
BnaA03g55890D	chrA03_random	1008	1052	CAAT-box
BnaA03g55890D	chrA03_random	1089	1134	CAAT-box
BnaA03g55890D	chrA03_random	1090	1134	CAAT-box
BnaA03g55890D	chrA03_random	1095	1140	CAAT-box
BnaA03g55890D	chrA03_random	1152	1197	CAAT-box
BnaA03g55890D	chrA03_random	1238	1283	CAAT-box
BnaA03g55890D	chrA03_random	1366	1411	CAAT-box
BnaA03g55890D	chrA03_random	1382	1426	CAAT-box
BnaA03g55890D	chrA03_random	1411	1456	CAAT-box
BnaA03g55890D	chrA03_random	1414	1458	CAAT-box
BnaA03g55890D	chrA03_random	1447	1492	CAAT-box
BnaA03g55890D	chrA03_random	1504	1548	CAAT-box
BnaA03g55890D	chrA03_random	1618	1662	CAAT-box
BnaA03g55890D	chrA03_random	1701	1745	CAAT-box
BnaA03g55890D	chrA03_random	1844	1888	CAAT-box
BnaA03g55890D	chrA03_random	1870	1914	CAAT-box
BnaA03g55890D	chrA03_random	1877	1921	CAAT-box
BnaA03g55890D	chrA03_random	1886	1930	CAAT-box
BnaA03g55890D	chrA03_random	1894	1939	CAAT-box
BnaA03g55890D	chrA03_random	1961	2005	CAAT-box
BnaA03g55890D	chrA03_random	449	494	ABRE
BnaA03g55890D	chrA03_random	441	487	Myb
BnaA03g55890D	chrA03_random	619	665	Myb
BnaA03g55890D	chrA03_random	1302	1348	Myb
BnaA03g55890D	chrA03_random	1560	1605	as-1
BnaA03g55890D	chrA03_random	721	767	MYB
BnaA03g55890D	chrA03_random	788	834	MYB
BnaA03g55890D	chrA03_random	959	1005	MYB
BnaA03g55890D	chrA03_random	969	1015	MYB
BnaA03g55890D	chrA03_random	1527	1573	MYB
BnaA03g55890D	chrA03_random	1190	1236	Box
BnaA03g55890D	chrA03_random	1601	1647	Box
BnaA03g55890D	chrA03_random	1253	1299	GT1-motif
BnaA03g55890D	chrA03_random	1528	1575	GT1-motif
BnaA03g55890D	chrA03_random	1560	1605	TGACG-motif
BnaA03g55890D	chrA03_random	37	83	ARE
BnaA03g55890D	chrA03_random	625	671	ARE
BnaA03g55890D	chrA03_random	449	495	G-Box
BnaA03g55890D	chrA03_random	-16	32	TATA-box
BnaA03g55890D	chrA03_random	-12	34	TATA-box
BnaA03g55890D	chrA03_random	-10	34	TATA-box
BnaA03g55890D	chrA03_random	94	143	TATA-box
BnaA03g55890D	chrA03_random	95	142	TATA-box
BnaA03g55890D	chrA03_random	96	142	TATA-box
BnaA03g55890D	chrA03_random	97	142	TATA-box
BnaA03g55890D	chrA03_random	98	142	TATA-box
BnaA03g55890D	chrA03_random	143	189	TATA-box
BnaA03g55890D	chrA03_random	144	189	TATA-box
BnaA03g55890D	chrA03_random	145	189	TATA-box
BnaA03g55890D	chrA03_random	206	252	TATA-box
BnaA03g55890D	chrA03_random	207	253	TATA-box
BnaA03g55890D	chrA03_random	208	252	TATA-box
BnaA03g55890D	chrA03_random	429	474	TATA-box
BnaA03g55890D	chrA03_random	430	474	TATA-box
BnaA03g55890D	chrA03_random	484	531	TATA-box
BnaA03g55890D	chrA03_random	786	830	TATA-box
BnaA03g55890D	chrA03_random	820	866	TATA-box
BnaA03g55890D	chrA03_random	822	866	TATA-box
BnaA03g55890D	chrA03_random	938	984	TATA-box
BnaA03g55890D	chrA03_random	940	984	TATA-box
BnaA03g55890D	chrA03_random	1057	1103	TATA-box
BnaA03g55890D	chrA03_random	1059	1103	TATA-box
BnaA03g55890D	chrA03_random	1205	1252	TATA-box
BnaA03g55890D	chrA03_random	1206	1252	TATA-box
BnaA03g55890D	chrA03_random	1207	1252	TATA-box
BnaA03g55890D	chrA03_random	1208	1252	TATA-box
BnaA03g55890D	chrA03_random	1256	1304	TATA-box
BnaA03g55890D	chrA03_random	1940	1988	TATA-box
BnaA03g55890D	chrA03_random	721	767	MYB-like
BnaA03g55890D	chrA03_random	788	834	MYB-like
BnaA03g55890D	chrA03_random	969	1015	MYB-like
BnaA03g55890D	chrA03_random	1527	1573	MYB-like
BnaA03g55890D	chrA03_random	1560	1605	CGTCA-motif
BnaA03g55890D	chrA03_random	206	252	AT~TATA-box
BnaA03g55890D	chrA03_random	202	247	STRE
BnaA04g04550D	chrA04	427	473	ARE
BnaA04g04550D	chrA04	1151	1197	ARE
BnaA04g04550D	chrA04	1303	1349	ARE
BnaA04g04550D	chrA04	226	272	MYC
BnaA04g04550D	chrA04	310	356	MYC
BnaA04g04550D	chrA04	472	518	MYC
BnaA04g04550D	chrA04	962	1008	MYC
BnaA04g04550D	chrA04	1096	1142	G-Box
BnaA04g04550D	chrA04	1910	1956	TCT-motif
BnaA04g04550D	chrA04	694	740	MYB-like
BnaA04g04550D	chrA04	1101	1147	MYB-like
BnaA04g04550D	chrA04	1243	1289	MYB-like
BnaA04g04550D	chrA04	-13	31	CAAT-box
BnaA04g04550D	chrA04	25	70	CAAT-box
BnaA04g04550D	chrA04	62	106	CAAT-box
BnaA04g04550D	chrA04	97	142	CAAT-box
BnaA04g04550D	chrA04	107	152	CAAT-box
BnaA04g04550D	chrA04	146	190	CAAT-box
BnaA04g04550D	chrA04	226	271	CAAT-box
BnaA04g04550D	chrA04	335	380	CAAT-box
BnaA04g04550D	chrA04	336	380	CAAT-box
BnaA04g04550D	chrA04	373	417	CAAT-box
BnaA04g04550D	chrA04	422	467	CAAT-box
BnaA04g04550D	chrA04	430	475	CAAT-box
BnaA04g04550D	chrA04	431	475	CAAT-box
BnaA04g04550D	chrA04	556	601	CAAT-box
BnaA04g04550D	chrA04	642	686	CAAT-box
BnaA04g04550D	chrA04	767	811	CAAT-box
BnaA04g04550D	chrA04	862	906	CAAT-box
BnaA04g04550D	chrA04	952	997	CAAT-box
BnaA04g04550D	chrA04	955	1000	CAAT-box
BnaA04g04550D	chrA04	962	1007	CAAT-box
BnaA04g04550D	chrA04	1084	1128	CAAT-box
BnaA04g04550D	chrA04	1185	1230	CAAT-box
BnaA04g04550D	chrA04	1236	1281	CAAT-box
BnaA04g04550D	chrA04	1248	1293	CAAT-box
BnaA04g04550D	chrA04	1293	1338	CAAT-box
BnaA04g04550D	chrA04	1469	1514	CAAT-box
BnaA04g04550D	chrA04	1489	1533	CAAT-box
BnaA04g04550D	chrA04	1555	1599	CAAT-box
BnaA04g04550D	chrA04	1616	1660	CAAT-box
BnaA04g04550D	chrA04	1715	1759	CAAT-box
BnaA04g04550D	chrA04	1750	1794	CAAT-box
BnaA04g04550D	chrA04	1795	1839	CAAT-box
BnaA04g04550D	chrA04	1831	1875	CAAT-box
BnaA04g04550D	chrA04	1920	1964	CAAT-box
BnaA04g04550D	chrA04	1949	1993	CAAT-box
BnaA04g04550D	chrA04	1957	2001	CAAT-box
BnaA04g04550D	chrA04	1968	2012	CAAT-box
BnaA04g04550D	chrA04	12	56	TATA-box
BnaA04g04550D	chrA04	39	85	TATA-box
BnaA04g04550D	chrA04	40	84	TATA-box
BnaA04g04550D	chrA04	49	93	TATA-box
BnaA04g04550D	chrA04	56	100	TATA-box
BnaA04g04550D	chrA04	110	156	TATA-box
BnaA04g04550D	chrA04	111	155	TATA-box
BnaA04g04550D	chrA04	121	166	TATA-box
BnaA04g04550D	chrA04	122	166	TATA-box
BnaA04g04550D	chrA04	135	179	TATA-box
BnaA04g04550D	chrA04	435	483	TATA-box
BnaA04g04550D	chrA04	436	483	TATA-box
BnaA04g04550D	chrA04	437	483	TATA-box
BnaA04g04550D	chrA04	438	483	TATA-box
BnaA04g04550D	chrA04	439	483	TATA-box
BnaA04g04550D	chrA04	566	612	TATA-box
BnaA04g04550D	chrA04	567	611	TATA-box
BnaA04g04550D	chrA04	819	867	TATA-box
BnaA04g04550D	chrA04	824	870	TATA-box
BnaA04g04550D	chrA04	825	869	TATA-box
BnaA04g04550D	chrA04	843	889	TATA-box
BnaA04g04550D	chrA04	845	889	TATA-box
BnaA04g04550D	chrA04	866	914	TATA-box
BnaA04g04550D	chrA04	876	922	TATA-box
BnaA04g04550D	chrA04	877	923	TATA-box
BnaA04g04550D	chrA04	878	924	TATA-box
BnaA04g04550D	chrA04	879	923	TATA-box
BnaA04g04550D	chrA04	1005	1049	TATA-box
BnaA04g04550D	chrA04	1058	1102	TATA-box
BnaA04g04550D	chrA04	1391	1438	TATA-box
BnaA04g04550D	chrA04	1392	1438	TATA-box
BnaA04g04550D	chrA04	1393	1438	TATA-box
BnaA04g04550D	chrA04	1394	1438	TATA-box
BnaA04g04550D	chrA04	1603	1649	TATA-box
BnaA04g04550D	chrA04	1604	1648	TATA-box
BnaA04g04550D	chrA04	1635	1684	TATA-box
BnaA04g04550D	chrA04	1755	1801	TATA-box
BnaA04g04550D	chrA04	1756	1800	TATA-box
BnaA04g04550D	chrA04	1852	1901	TATA-box
BnaA04g04550D	chrA04	1854	1900	TATA-box
BnaA04g04550D	chrA04	1855	1901	TATA-box
BnaA04g04550D	chrA04	1856	1900	TATA-box
BnaA04g04550D	chrA04	1929	1973	TATA-box
BnaA04g04550D	chrA04	45	90	ABRE
BnaA04g04550D	chrA04	347	395	ABRE
BnaA04g04550D	chrA04	348	393	ABRE
BnaA04g04550D	chrA04	1096	1141	ABRE
BnaA04g04550D	chrA04	1445	1494	ABRE
BnaA04g04550D	chrA04	1561	1610	ABRE
BnaA04g04550D	chrA04	307	352	CGTCA-motif
BnaA04g04550D	chrA04	1296	1341	CGTCA-motif
BnaA04g04550D	chrA04	877	923	AT~TATA-box
BnaA04g04550D	chrA04	1854	1900	AT~TATA-box
BnaA04g04550D	chrA04	1322	1367	STRE
BnaA04g04550D	chrA04	323	371	ERE
BnaA04g04550D	chrA04	817	865	ERE
BnaA04g04550D	chrA04	848	896	ERE
BnaA04g04550D	chrA04	1676	1724	ERE
BnaA04g04550D	chrA04	307	352	as-1
BnaA04g04550D	chrA04	1296	1341	as-1
BnaA04g04550D	chrA04	1177	1223	Myb
BnaA04g04550D	chrA04	1262	1308	Myb
BnaA04g04550D	chrA04	5	51	Box
BnaA04g04550D	chrA04	694	740	MYB
BnaA04g04550D	chrA04	1101	1147	MYB
BnaA04g04550D	chrA04	1243	1289	MYB
BnaA04g04550D	chrA04	1062	1111	AAGAA-motif
BnaA04g04550D	chrA04	1312	1359	AAGAA-motif
BnaA04g04550D	chrA04	695	741	GT1-motif
BnaA04g04550D	chrA04	307	352	TGACG-motif
BnaA04g04550D	chrA04	1296	1341	TGACG-motif
BnaA04g04550D	chrA04	45	91	G-box
BnaA04g04550D	chrA04	347	393	G-box
BnaA04g04550D	chrA04	1561	1610	G-box
BnaA04g24300D	chrA04	1728	1776	G-box
BnaA04g24300D	chrA04	1729	1775	G-box
BnaA04g24300D	chrA04	1677	1723	GT1-motif
BnaA04g24300D	chrA04	62	109	AAGAA-motif
BnaA04g24300D	chrA04	657	704	AAGAA-motif
BnaA04g24300D	chrA04	1142	1191	AAGAA-motif
BnaA04g24300D	chrA04	418	464	Box
BnaA04g24300D	chrA04	939	985	Box
BnaA04g24300D	chrA04	1470	1516	Box
BnaA04g24300D	chrA04	1652	1698	Box
BnaA04g24300D	chrA04	1686	1732	Box
BnaA04g24300D	chrA04	664	710	MYB
BnaA04g24300D	chrA04	894	942	ERE
BnaA04g24300D	chrA04	455	503	AT~TATA-box
BnaA04g24300D	chrA04	457	503	AT~TATA-box
BnaA04g24300D	chrA04	508	554	AT~TATA-box
BnaA04g24300D	chrA04	1642	1688	AT~TATA-box
BnaA04g24300D	chrA04	1887	1933	AT~TATA-box
BnaA04g24300D	chrA04	1842	1887	STRE
BnaA04g24300D	chrA04	1727	1776	ABRE
BnaA04g24300D	chrA04	1729	1775	ABRE
BnaA04g24300D	chrA04	1730	1775	ABRE
BnaA04g24300D	chrA04	1769	1818	ABRE
BnaA04g24300D	chrA04	664	710	MYB-like
BnaA04g24300D	chrA04	245	289	TATA-box
BnaA04g24300D	chrA04	454	501	TATA-box
BnaA04g24300D	chrA04	455	501	TATA-box
BnaA04g24300D	chrA04	456	503	TATA-box
BnaA04g24300D	chrA04	457	503	TATA-box
BnaA04g24300D	chrA04	458	504	TATA-box
BnaA04g24300D	chrA04	459	503	TATA-box
BnaA04g24300D	chrA04	504	553	TATA-box
BnaA04g24300D	chrA04	507	554	TATA-box
BnaA04g24300D	chrA04	508	554	TATA-box
BnaA04g24300D	chrA04	509	555	TATA-box
BnaA04g24300D	chrA04	510	554	TATA-box
BnaA04g24300D	chrA04	606	652	TATA-box
BnaA04g24300D	chrA04	608	652	TATA-box
BnaA04g24300D	chrA04	615	659	TATA-box
BnaA04g24300D	chrA04	620	664	TATA-box
BnaA04g24300D	chrA04	681	725	TATA-box
BnaA04g24300D	chrA04	707	753	TATA-box
BnaA04g24300D	chrA04	708	752	TATA-box
BnaA04g24300D	chrA04	845	891	TATA-box
BnaA04g24300D	chrA04	846	891	TATA-box
BnaA04g24300D	chrA04	847	891	TATA-box
BnaA04g24300D	chrA04	899	945	TATA-box
BnaA04g24300D	chrA04	900	944	TATA-box
BnaA04g24300D	chrA04	918	965	TATA-box
BnaA04g24300D	chrA04	919	965	TATA-box
BnaA04g24300D	chrA04	920	965	TATA-box
BnaA04g24300D	chrA04	921	965	TATA-box
BnaA04g24300D	chrA04	928	974	TATA-box
BnaA04g24300D	chrA04	929	974	TATA-box
BnaA04g24300D	chrA04	930	974	TATA-box
BnaA04g24300D	chrA04	1230	1274	TATA-box
BnaA04g24300D	chrA04	1319	1365	TATA-box
BnaA04g24300D	chrA04	1320	1364	TATA-box
BnaA04g24300D	chrA04	1347	1393	TATA-box
BnaA04g24300D	chrA04	1348	1392	TATA-box
BnaA04g24300D	chrA04	1360	1404	TATA-box
BnaA04g24300D	chrA04	1421	1465	TATA-box
BnaA04g24300D	chrA04	1442	1487	TATA-box
BnaA04g24300D	chrA04	1443	1487	TATA-box
BnaA04g24300D	chrA04	1488	1536	TATA-box
BnaA04g24300D	chrA04	1572	1618	TATA-box
BnaA04g24300D	chrA04	1573	1618	TATA-box
BnaA04g24300D	chrA04	1574	1618	TATA-box
BnaA04g24300D	chrA04	1640	1686	TATA-box
BnaA04g24300D	chrA04	1641	1688	TATA-box
BnaA04g24300D	chrA04	1642	1688	TATA-box
BnaA04g24300D	chrA04	1643	1689	TATA-box
BnaA04g24300D	chrA04	1644	1688	TATA-box
BnaA04g24300D	chrA04	1657	1701	TATA-box
BnaA04g24300D	chrA04	1756	1800	TATA-box
BnaA04g24300D	chrA04	1887	1933	TATA-box
BnaA04g24300D	chrA04	1888	1934	TATA-box
BnaA04g24300D	chrA04	1889	1933	TATA-box
BnaA04g24300D	chrA04	151	195	CAAT-box
BnaA04g24300D	chrA04	158	202	CAAT-box
BnaA04g24300D	chrA04	258	302	CAAT-box
BnaA04g24300D	chrA04	409	453	CAAT-box
BnaA04g24300D	chrA04	427	471	CAAT-box
BnaA04g24300D	chrA04	429	473	CAAT-box
BnaA04g24300D	chrA04	479	524	CAAT-box
BnaA04g24300D	chrA04	526	571	CAAT-box
BnaA04g24300D	chrA04	596	641	CAAT-box
BnaA04g24300D	chrA04	669	713	CAAT-box
BnaA04g24300D	chrA04	694	738	CAAT-box
BnaA04g24300D	chrA04	713	757	CAAT-box
BnaA04g24300D	chrA04	754	798	CAAT-box
BnaA04g24300D	chrA04	817	861	CAAT-box
BnaA04g24300D	chrA04	828	873	CAAT-box
BnaA04g24300D	chrA04	956	1001	CAAT-box
BnaA04g24300D	chrA04	971	1016	CAAT-box
BnaA04g24300D	chrA04	1017	1062	CAAT-box
BnaA04g24300D	chrA04	1039	1084	CAAT-box
BnaA04g24300D	chrA04	1112	1156	CAAT-box
BnaA04g24300D	chrA04	1198	1242	CAAT-box
BnaA04g24300D	chrA04	1220	1264	CAAT-box
BnaA04g24300D	chrA04	1389	1434	CAAT-box
BnaA04g24300D	chrA04	1412	1457	CAAT-box
BnaA04g24300D	chrA04	1521	1566	CAAT-box
BnaA04g24300D	chrA04	1549	1594	CAAT-box
BnaA04g24300D	chrA04	1570	1614	CAAT-box
BnaA04g24300D	chrA04	1638	1682	CAAT-box
BnaA04g24300D	chrA04	1650	1694	CAAT-box
BnaA04g24300D	chrA04	1749	1794	CAAT-box
BnaA04g24300D	chrA04	1800	1844	CAAT-box
BnaA04g24300D	chrA04	1832	1877	CAAT-box
BnaA04g24300D	chrA04	1729	1775	G-Box
BnaA04g24300D	chrA04	144	190	TCT-motif
BnaA04g24300D	chrA04	427	473	MYC
BnaA04g24300D	chrA04	650	696	MYC
BnaA04g24300D	chrA04	828	874	MYC
BnaA04g24300D	chrA04	956	1002	MYC
BnaA04g24300D	chrA04	1617	1663	MYC
BnaA04g24300D	chrA04	386	432	ARE
BnaA04g24300D	chrA04	566	612	ARE
BnaA04g24300D	chrA04	1025	1071	ARE
BnaA04g24300D	chrA04	1060	1106	ARE
BnaA04g24300D	chrA04	1593	1639	ARE
BnaA04g29020D	chrA04_random	197	242	TGACG-motif
BnaA04g29020D	chrA04_random	24	71	AAGAA-motif
BnaA04g29020D	chrA04_random	87	134	AAGAA-motif
BnaA04g29020D	chrA04_random	920	969	AAGAA-motif
BnaA04g29020D	chrA04_random	353	399	GT1-motif
BnaA04g29020D	chrA04_random	1169	1215	Box
BnaA04g29020D	chrA04_random	197	242	as-1
BnaA04g29020D	chrA04_random	724	770	Myb
BnaA04g29020D	chrA04_random	197	242	CGTCA-motif
BnaA04g29020D	chrA04_random	374	420	AT~TATA-box
BnaA04g29020D	chrA04_random	6	50	CAAT-box
BnaA04g29020D	chrA04_random	10	54	CAAT-box
BnaA04g29020D	chrA04_random	20	65	CAAT-box
BnaA04g29020D	chrA04_random	124	168	CAAT-box
BnaA04g29020D	chrA04_random	200	245	CAAT-box
BnaA04g29020D	chrA04_random	225	270	CAAT-box
BnaA04g29020D	chrA04_random	231	275	CAAT-box
BnaA04g29020D	chrA04_random	273	317	CAAT-box
BnaA04g29020D	chrA04_random	359	404	CAAT-box
BnaA04g29020D	chrA04_random	425	469	CAAT-box
BnaA04g29020D	chrA04_random	441	486	CAAT-box
BnaA04g29020D	chrA04_random	480	524	CAAT-box
BnaA04g29020D	chrA04_random	501	545	CAAT-box
BnaA04g29020D	chrA04_random	508	553	CAAT-box
BnaA04g29020D	chrA04_random	555	599	CAAT-box
BnaA04g29020D	chrA04_random	600	644	CAAT-box
BnaA04g29020D	chrA04_random	670	714	CAAT-box
BnaA04g29020D	chrA04_random	746	790	CAAT-box
BnaA04g29020D	chrA04_random	826	871	CAAT-box
BnaA04g29020D	chrA04_random	833	877	CAAT-box
BnaA04g29020D	chrA04_random	966	1010	CAAT-box
BnaA04g29020D	chrA04_random	1003	1047	CAAT-box
BnaA04g29020D	chrA04_random	1070	1114	CAAT-box
BnaA04g29020D	chrA04_random	1233	1278	CAAT-box
BnaA04g29020D	chrA04_random	1435	1479	CAAT-box
BnaA04g29020D	chrA04_random	1477	1521	CAAT-box
BnaA04g29020D	chrA04_random	1484	1528	CAAT-box
BnaA04g29020D	chrA04_random	1500	1545	CAAT-box
BnaA04g29020D	chrA04_random	1533	1577	CAAT-box
BnaA04g29020D	chrA04_random	1545	1590	CAAT-box
BnaA04g29020D	chrA04_random	1548	1593	CAAT-box
BnaA04g29020D	chrA04_random	1679	1723	CAAT-box
BnaA04g29020D	chrA04_random	1839	1883	CAAT-box
BnaA04g29020D	chrA04_random	1854	1898	CAAT-box
BnaA04g29020D	chrA04_random	1916	1961	CAAT-box
BnaA04g29020D	chrA04_random	1931	1975	CAAT-box
BnaA04g29020D	chrA04_random	0	47	TATA-box
BnaA04g29020D	chrA04_random	1	47	TATA-box
BnaA04g29020D	chrA04_random	2	47	TATA-box
BnaA04g29020D	chrA04_random	3	47	TATA-box
BnaA04g29020D	chrA04_random	91	139	TATA-box
BnaA04g29020D	chrA04_random	94	139	TATA-box
BnaA04g29020D	chrA04_random	95	139	TATA-box
BnaA04g29020D	chrA04_random	370	419	TATA-box
BnaA04g29020D	chrA04_random	373	420	TATA-box
BnaA04g29020D	chrA04_random	374	420	TATA-box
BnaA04g29020D	chrA04_random	375	421	TATA-box
BnaA04g29020D	chrA04_random	376	420	TATA-box
BnaA04g29020D	chrA04_random	427	473	TATA-box
BnaA04g29020D	chrA04_random	428	472	TATA-box
BnaA04g29020D	chrA04_random	493	537	TATA-box
BnaA04g29020D	chrA04_random	881	927	TATA-box
BnaA04g29020D	chrA04_random	882	926	TATA-box
BnaA04g29020D	chrA04_random	1159	1207	TATA-box
BnaA04g29020D	chrA04_random	1242	1288	TATA-box
BnaA04g29020D	chrA04_random	1243	1287	TATA-box
BnaA04g29020D	chrA04_random	1296	1341	TATA-box
BnaA04g29020D	chrA04_random	1297	1341	TATA-box
BnaA04g29020D	chrA04_random	1316	1364	TATA-box
BnaA04g29020D	chrA04_random	1319	1364	TATA-box
BnaA04g29020D	chrA04_random	1320	1364	TATA-box
BnaA04g29020D	chrA04_random	1371	1419	TATA-box
BnaA04g29020D	chrA04_random	1372	1419	TATA-box
BnaA04g29020D	chrA04_random	1373	1419	TATA-box
BnaA04g29020D	chrA04_random	1374	1419	TATA-box
BnaA04g29020D	chrA04_random	1375	1419	TATA-box
BnaA04g29020D	chrA04_random	1471	1517	TATA-box
BnaA04g29020D	chrA04_random	1472	1516	TATA-box
BnaA04g29020D	chrA04_random	1486	1532	TATA-box
BnaA04g29020D	chrA04_random	1487	1532	TATA-box
BnaA04g29020D	chrA04_random	1488	1532	TATA-box
BnaA04g29020D	chrA04_random	1507	1553	TATA-box
BnaA04g29020D	chrA04_random	1509	1553	TATA-box
BnaA04g29020D	chrA04_random	1567	1613	TATA-box
BnaA04g29020D	chrA04_random	1568	1612	TATA-box
BnaA04g29020D	chrA04_random	1893	1939	TATA-box
BnaA04g29020D	chrA04_random	1894	1938	TATA-box
BnaA04g29020D	chrA04_random	1926	1972	TATA-box
BnaA04g29020D	chrA04_random	1927	1972	TATA-box
BnaA04g29020D	chrA04_random	1928	1972	TATA-box
BnaA04g29020D	chrA04_random	200	246	MYC
BnaA04g29020D	chrA04_random	383	429	MYC
BnaA04g29020D	chrA04_random	508	554	MYC
BnaA04g29020D	chrA04_random	826	872	MYC
BnaA04g29020D	chrA04_random	908	954	MYC
BnaA04g29020D	chrA04_random	1277	1323	MYC
BnaA04g29020D	chrA04_random	1404	1450	TCT-motif
BnaA05g06900D	chrA05	801	847	TCT-motif
BnaA05g06900D	chrA05	3	49	MYC
BnaA05g06900D	chrA05	120	166	MYC
BnaA05g06900D	chrA05	202	248	MYC
BnaA05g06900D	chrA05	290	336	MYC
BnaA05g06900D	chrA05	329	375	MYC
BnaA05g06900D	chrA05	872	918	MYC
BnaA05g06900D	chrA05	1687	1733	MYC
BnaA05g06900D	chrA05	138	184	ARE
BnaA05g06900D	chrA05	280	326	ARE
BnaA05g06900D	chrA05	1948	1994	ARE
BnaA05g06900D	chrA05	1715	1760	STRE
BnaA05g06900D	chrA05	12	58	AT~TATA-box
BnaA05g06900D	chrA05	1030	1075	CGTCA-motif
BnaA05g06900D	chrA05	1340	1385	ABRE
BnaA05g06900D	chrA05	1348	1393	ABRE
BnaA05g06900D	chrA05	1962	2007	ABRE
BnaA05g06900D	chrA05	857	903	MYB-like
BnaA05g06900D	chrA05	-17	29	TATA-box
BnaA05g06900D	chrA05	-16	29	TATA-box
BnaA05g06900D	chrA05	-15	29	TATA-box
BnaA05g06900D	chrA05	12	58	TATA-box
BnaA05g06900D	chrA05	13	59	TATA-box
BnaA05g06900D	chrA05	14	58	TATA-box
BnaA05g06900D	chrA05	20	67	TATA-box
BnaA05g06900D	chrA05	21	67	TATA-box
BnaA05g06900D	chrA05	22	67	TATA-box
BnaA05g06900D	chrA05	23	67	TATA-box
BnaA05g06900D	chrA05	439	483	TATA-box
BnaA05g06900D	chrA05	1710	1754	TATA-box
BnaA05g06900D	chrA05	1865	1909	TATA-box
BnaA05g06900D	chrA05	1880	1926	TATA-box
BnaA05g06900D	chrA05	1881	1926	TATA-box
BnaA05g06900D	chrA05	1882	1926	TATA-box
BnaA05g06900D	chrA05	840	886	MYB
BnaA05g06900D	chrA05	-7	37	CAAT-box
BnaA05g06900D	chrA05	43	87	CAAT-box
BnaA05g06900D	chrA05	109	154	CAAT-box
BnaA05g06900D	chrA05	120	165	CAAT-box
BnaA05g06900D	chrA05	191	236	CAAT-box
BnaA05g06900D	chrA05	202	247	CAAT-box
BnaA05g06900D	chrA05	451	495	CAAT-box
BnaA05g06900D	chrA05	462	506	CAAT-box
BnaA05g06900D	chrA05	505	549	CAAT-box
BnaA05g06900D	chrA05	833	877	CAAT-box
BnaA05g06900D	chrA05	1033	1077	CAAT-box
BnaA05g06900D	chrA05	1355	1399	CAAT-box
BnaA05g06900D	chrA05	1588	1633	CAAT-box
BnaA05g06900D	chrA05	1589	1633	CAAT-box
BnaA05g06900D	chrA05	1635	1680	CAAT-box
BnaA05g06900D	chrA05	1636	1680	CAAT-box
BnaA05g06900D	chrA05	1687	1732	CAAT-box
BnaA05g06900D	chrA05	1756	1800	CAAT-box
BnaA05g06900D	chrA05	1829	1874	CAAT-box
BnaA05g06900D	chrA05	1837	1881	CAAT-box
BnaA05g06900D	chrA05	764	810	MYB
BnaA05g06900D	chrA05	857	903	MYB
BnaA05g06900D	chrA05	1504	1550	MYB
BnaA05g06900D	chrA05	1537	1583	MYB
BnaA05g06900D	chrA05	1585	1631	MYB
BnaA05g06900D	chrA05	1030	1075	as-1
BnaA05g06900D	chrA05	1340	1386	G-box
BnaA05g06900D	chrA05	1348	1394	G-box
BnaA05g06900D	chrA05	1961	2007	G-box
BnaA05g06900D	chrA05	1030	1075	TGACG-motif
BnaA05g06900D	chrA05	1208	1254	GT1-motif
BnaA05g06900D	chrA05	1789	1838	GT1-motif
BnaA05g21350D	chrA05	572	619	GT1-motif
BnaA05g21350D	chrA05	1345	1391	G-box
BnaA05g21350D	chrA05	1388	1434	G-box
BnaA05g21350D	chrA05	156	201	TGACG-motif
BnaA05g21350D	chrA05	156	201	as-1
BnaA05g21350D	chrA05	1520	1566	Myb
BnaA05g21350D	chrA05	1661	1707	Myb
BnaA05g21350D	chrA05	596	642	Box
BnaA05g21350D	chrA05	1889	1935	Box
BnaA05g21350D	chrA05	1691	1737	MYB
BnaA05g21350D	chrA05	1691	1737	MYB-like
BnaA05g21350D	chrA05	-17	27	CAAT-box
BnaA05g21350D	chrA05	3	48	CAAT-box
BnaA05g21350D	chrA05	45	90	CAAT-box
BnaA05g21350D	chrA05	90	134	CAAT-box
BnaA05g21350D	chrA05	117	161	CAAT-box
BnaA05g21350D	chrA05	166	211	CAAT-box
BnaA05g21350D	chrA05	197	241	CAAT-box
BnaA05g21350D	chrA05	231	275	CAAT-box
BnaA05g21350D	chrA05	289	333	CAAT-box
BnaA05g21350D	chrA05	362	407	CAAT-box
BnaA05g21350D	chrA05	363	407	CAAT-box
BnaA05g21350D	chrA05	468	512	CAAT-box
BnaA05g21350D	chrA05	511	555	CAAT-box
BnaA05g21350D	chrA05	529	573	CAAT-box
BnaA05g21350D	chrA05	547	591	CAAT-box
BnaA05g21350D	chrA05	617	662	CAAT-box
BnaA05g21350D	chrA05	669	714	CAAT-box
BnaA05g21350D	chrA05	727	771	CAAT-box
BnaA05g21350D	chrA05	816	860	CAAT-box
BnaA05g21350D	chrA05	860	904	CAAT-box
BnaA05g21350D	chrA05	867	911	CAAT-box
BnaA05g21350D	chrA05	959	1004	CAAT-box
BnaA05g21350D	chrA05	960	1004	CAAT-box
BnaA05g21350D	chrA05	1056	1100	CAAT-box
BnaA05g21350D	chrA05	1101	1145	CAAT-box
BnaA05g21350D	chrA05	1141	1185	CAAT-box
BnaA05g21350D	chrA05	1149	1193	CAAT-box
BnaA05g21350D	chrA05	1252	1297	CAAT-box
BnaA05g21350D	chrA05	1337	1381	CAAT-box
BnaA05g21350D	chrA05	1358	1403	CAAT-box
BnaA05g21350D	chrA05	1359	1403	CAAT-box
BnaA05g21350D	chrA05	1401	1446	CAAT-box
BnaA05g21350D	chrA05	1402	1446	CAAT-box
BnaA05g21350D	chrA05	1471	1515	CAAT-box
BnaA05g21350D	chrA05	1484	1528	CAAT-box
BnaA05g21350D	chrA05	1574	1619	CAAT-box
BnaA05g21350D	chrA05	1602	1646	CAAT-box
BnaA05g21350D	chrA05	1685	1729	CAAT-box
BnaA05g21350D	chrA05	1706	1750	CAAT-box
BnaA05g21350D	chrA05	1726	1770	CAAT-box
BnaA05g21350D	chrA05	1823	1867	CAAT-box
BnaA05g21350D	chrA05	1913	1957	CAAT-box
BnaA05g21350D	chrA05	1927	1972	CAAT-box
BnaA05g21350D	chrA05	1969	2013	CAAT-box
BnaA05g21350D	chrA05	93	139	TATA-box
BnaA05g21350D	chrA05	95	139	TATA-box
BnaA05g21350D	chrA05	173	218	TATA-box
BnaA05g21350D	chrA05	174	218	TATA-box
BnaA05g21350D	chrA05	204	250	TATA-box
BnaA05g21350D	chrA05	205	250	TATA-box
BnaA05g21350D	chrA05	206	250	TATA-box
BnaA05g21350D	chrA05	235	281	TATA-box
BnaA05g21350D	chrA05	236	282	TATA-box
BnaA05g21350D	chrA05	237	283	TATA-box
BnaA05g21350D	chrA05	238	282	TATA-box
BnaA05g21350D	chrA05	335	384	TATA-box
BnaA05g21350D	chrA05	336	383	TATA-box
BnaA05g21350D	chrA05	337	383	TATA-box
BnaA05g21350D	chrA05	338	385	TATA-box
BnaA05g21350D	chrA05	339	385	TATA-box
BnaA05g21350D	chrA05	340	386	TATA-box
BnaA05g21350D	chrA05	341	385	TATA-box
BnaA05g21350D	chrA05	371	418	TATA-box
BnaA05g21350D	chrA05	372	418	TATA-box
BnaA05g21350D	chrA05	373	418	TATA-box
BnaA05g21350D	chrA05	374	418	TATA-box
BnaA05g21350D	chrA05	381	427	TATA-box
BnaA05g21350D	chrA05	382	426	TATA-box
BnaA05g21350D	chrA05	531	577	TATA-box
BnaA05g21350D	chrA05	532	576	TATA-box
BnaA05g21350D	chrA05	625	671	TATA-box
BnaA05g21350D	chrA05	626	670	TATA-box
BnaA05g21350D	chrA05	1064	1112	TATA-box
BnaA05g21350D	chrA05	1113	1159	TATA-box
BnaA05g21350D	chrA05	1114	1160	TATA-box
BnaA05g21350D	chrA05	1116	1160	TATA-box
BnaA05g21350D	chrA05	1463	1510	TATA-box
BnaA05g21350D	chrA05	1464	1510	TATA-box
BnaA05g21350D	chrA05	1465	1510	TATA-box
BnaA05g21350D	chrA05	1466	1510	TATA-box
BnaA05g21350D	chrA05	1529	1574	TATA-box
BnaA05g21350D	chrA05	1530	1574	TATA-box
BnaA05g21350D	chrA05	1617	1663	TATA-box
BnaA05g21350D	chrA05	1618	1664	TATA-box
BnaA05g21350D	chrA05	1619	1663	TATA-box
BnaA05g21350D	chrA05	1843	1887	TATA-box
BnaA05g21350D	chrA05	1894	1938	TATA-box
BnaA05g21350D	chrA05	1917	1962	TATA-box
BnaA05g21350D	chrA05	1918	1962	TATA-box
BnaA05g21350D	chrA05	236	282	AT~TATA-box
BnaA05g21350D	chrA05	337	385	AT~TATA-box
BnaA05g21350D	chrA05	339	385	AT~TATA-box
BnaA05g21350D	chrA05	1114	1160	AT~TATA-box
BnaA05g21350D	chrA05	1617	1663	AT~TATA-box
BnaA05g21350D	chrA05	1586	1634	ERE
BnaA05g21350D	chrA05	1346	1391	ABRE
BnaA05g21350D	chrA05	1389	1434	ABRE
BnaA05g21350D	chrA05	156	201	CGTCA-motif
BnaA05g21350D	chrA05	47	93	ARE
BnaA05g21350D	chrA05	138	184	ARE
BnaA05g21350D	chrA05	837	883	ARE
BnaA05g21350D	chrA05	855	901	ARE
BnaA05g21350D	chrA05	1281	1327	ARE
BnaA05g21350D	chrA05	640	686	TCT-motif
BnaA05g21350D	chrA05	2	48	MYC
BnaA05g21350D	chrA05	654	700	MYC
BnaA05g21350D	chrA05	668	714	MYC
BnaA05g21360D	chrA05	573	619	MYB
BnaA05g21360D	chrA05	1055	1101	MYB
BnaA05g21360D	chrA05	1551	1597	MYB
BnaA05g21360D	chrA05	1628	1674	MYB
BnaA05g21360D	chrA05	1747	1793	MYB
BnaA05g21360D	chrA05	1958	2004	MYB
BnaA05g21360D	chrA05	533	579	Box
BnaA05g21360D	chrA05	717	763	Box
BnaA05g21360D	chrA05	1159	1205	Myb
BnaA05g21360D	chrA05	1215	1261	Myb
BnaA05g21360D	chrA05	1340	1386	Myb
BnaA05g21360D	chrA05	1366	1412	Myb
BnaA05g21360D	chrA05	1847	1893	Myb
BnaA05g21360D	chrA05	1781	1826	as-1
BnaA05g21360D	chrA05	1781	1826	TGACG-motif
BnaA05g21360D	chrA05	604	650	GT1-motif
BnaA05g21360D	chrA05	1945	1991	GT1-motif
BnaA05g21360D	chrA05	796	842	G-Box
BnaA05g21360D	chrA05	1317	1363	ARE
BnaA05g21360D	chrA05	1673	1719	ARE
BnaA05g21360D	chrA05	229	275	AT~TATA-box
BnaA05g21360D	chrA05	1781	1826	CGTCA-motif
BnaA05g21360D	chrA05	-3	41	TATA-box
BnaA05g21360D	chrA05	197	243	TATA-box
BnaA05g21360D	chrA05	199	243	TATA-box
BnaA05g21360D	chrA05	212	256	TATA-box
BnaA05g21360D	chrA05	228	275	TATA-box
BnaA05g21360D	chrA05	229	275	TATA-box
BnaA05g21360D	chrA05	230	276	TATA-box
BnaA05g21360D	chrA05	231	275	TATA-box
BnaA05g21360D	chrA05	281	328	TATA-box
BnaA05g21360D	chrA05	311	356	TATA-box
BnaA05g21360D	chrA05	312	356	TATA-box
BnaA05g21360D	chrA05	361	406	TATA-box
BnaA05g21360D	chrA05	362	406	TATA-box
BnaA05g21360D	chrA05	657	703	TATA-box
BnaA05g21360D	chrA05	658	703	TATA-box
BnaA05g21360D	chrA05	659	703	TATA-box
BnaA05g21360D	chrA05	884	929	TATA-box
BnaA05g21360D	chrA05	885	929	TATA-box
BnaA05g21360D	chrA05	1032	1076	TATA-box
BnaA05g21360D	chrA05	1127	1171	TATA-box
BnaA05g21360D	chrA05	1520	1569	TATA-box
BnaA05g21360D	chrA05	1521	1566	TATA-box
BnaA05g21360D	chrA05	1522	1566	TATA-box
BnaA05g21360D	chrA05	151	199	G-box
BnaA05g21360D	chrA05	152	198	G-box
BnaA05g21360D	chrA05	577	623	G-box
BnaA05g21360D	chrA05	801	850	AAGAA-motif
BnaA05g21360D	chrA05	945	992	AAGAA-motif
BnaA05g21360D	chrA05	1018	1067	AAGAA-motif
BnaA05g21360D	chrA05	483	529	TCT-motif
BnaA05g21360D	chrA05	1928	1974	TCT-motif
BnaA05g21360D	chrA05	1324	1370	MYC
BnaA05g21360D	chrA05	747	795	ERE
BnaA05g21360D	chrA05	152	197	ABRE
BnaA05g21360D	chrA05	796	841	ABRE
BnaA05g21360D	chrA05	724	770	MYB
BnaA05g21360D	chrA05	63	107	CAAT-box
BnaA05g21360D	chrA05	114	158	CAAT-box
BnaA05g21360D	chrA05	168	212	CAAT-box
BnaA05g21360D	chrA05	416	460	CAAT-box
BnaA05g21360D	chrA05	455	499	CAAT-box
BnaA05g21360D	chrA05	519	564	CAAT-box
BnaA05g21360D	chrA05	596	640	CAAT-box
BnaA05g21360D	chrA05	1107	1152	CAAT-box
BnaA05g21360D	chrA05	1182	1227	CAAT-box
BnaA05g21360D	chrA05	1325	1370	CAAT-box
BnaA05g21360D	chrA05	1356	1400	CAAT-box
BnaA05g21360D	chrA05	1399	1443	CAAT-box
BnaA05g21360D	chrA05	1504	1549	CAAT-box
BnaA05g21360D	chrA05	1554	1599	CAAT-box
BnaA05g21360D	chrA05	1555	1599	CAAT-box
BnaA05g21360D	chrA05	1568	1612	CAAT-box
BnaA05g21360D	chrA05	1827	1871	CAAT-box
BnaA05g21360D	chrA05	1902	1946	CAAT-box
BnaA05g26700D	chrA05	1072	1119	AAGAA-motif
BnaA05g26700D	chrA05	1968	2015	AAGAA-motif
BnaA05g26700D	chrA05	772	817	TGACG-motif
BnaA05g26700D	chrA05	787	832	TGACG-motif
BnaA05g26700D	chrA05	1103	1148	TGACG-motif
BnaA05g26700D	chrA05	1731	1777	G-box
BnaA05g26700D	chrA05	1848	1897	G-box
BnaA05g26700D	chrA05	1851	1897	G-box
BnaA05g26700D	chrA05	772	817	as-1
BnaA05g26700D	chrA05	787	832	as-1
BnaA05g26700D	chrA05	1103	1148	as-1
BnaA05g26700D	chrA05	296	342	Myb
BnaA05g26700D	chrA05	-13	31	CAAT-box
BnaA05g26700D	chrA05	17	62	CAAT-box
BnaA05g26700D	chrA05	18	62	CAAT-box
BnaA05g26700D	chrA05	60	105	CAAT-box
BnaA05g26700D	chrA05	155	199	CAAT-box
BnaA05g26700D	chrA05	167	212	CAAT-box
BnaA05g26700D	chrA05	174	219	CAAT-box
BnaA05g26700D	chrA05	191	236	CAAT-box
BnaA05g26700D	chrA05	316	361	CAAT-box
BnaA05g26700D	chrA05	342	386	CAAT-box
BnaA05g26700D	chrA05	385	429	CAAT-box
BnaA05g26700D	chrA05	494	539	CAAT-box
BnaA05g26700D	chrA05	508	553	CAAT-box
BnaA05g26700D	chrA05	525	569	CAAT-box
BnaA05g26700D	chrA05	545	590	CAAT-box
BnaA05g26700D	chrA05	685	729	CAAT-box
BnaA05g26700D	chrA05	790	834	CAAT-box
BnaA05g26700D	chrA05	914	959	CAAT-box
BnaA05g26700D	chrA05	922	966	CAAT-box
BnaA05g26700D	chrA05	1007	1051	CAAT-box
BnaA05g26700D	chrA05	1027	1071	CAAT-box
BnaA05g26700D	chrA05	1382	1427	CAAT-box
BnaA05g26700D	chrA05	1383	1427	CAAT-box
BnaA05g26700D	chrA05	1499	1543	CAAT-box
BnaA05g26700D	chrA05	1516	1561	CAAT-box
BnaA05g26700D	chrA05	1521	1565	CAAT-box
BnaA05g26700D	chrA05	1599	1643	CAAT-box
BnaA05g26700D	chrA05	1609	1653	CAAT-box
BnaA05g26700D	chrA05	1680	1725	CAAT-box
BnaA05g26700D	chrA05	1681	1725	CAAT-box
BnaA05g26700D	chrA05	1683	1728	CAAT-box
BnaA05g26700D	chrA05	1726	1770	CAAT-box
BnaA05g26700D	chrA05	1824	1868	CAAT-box
BnaA05g26700D	chrA05	1892	1937	CAAT-box
BnaA05g26700D	chrA05	1893	1937	CAAT-box
BnaA05g26700D	chrA05	1957	2001	CAAT-box
BnaA05g26700D	chrA05	-18	28	TATA-box
BnaA05g26700D	chrA05	-17	28	TATA-box
BnaA05g26700D	chrA05	-16	28	TATA-box
BnaA05g26700D	chrA05	-8	38	TATA-box
BnaA05g26700D	chrA05	-7	37	TATA-box
BnaA05g26700D	chrA05	394	441	TATA-box
BnaA05g26700D	chrA05	540	586	TATA-box
BnaA05g26700D	chrA05	541	586	TATA-box
BnaA05g26700D	chrA05	542	586	TATA-box
BnaA05g26700D	chrA05	1029	1075	TATA-box
BnaA05g26700D	chrA05	1030	1074	TATA-box
BnaA05g26700D	chrA05	1268	1312	TATA-box
BnaA05g26700D	chrA05	1305	1353	TATA-box
BnaA05g26700D	chrA05	1571	1618	TATA-box
BnaA05g26700D	chrA05	1862	1908	TATA-box
BnaA05g26700D	chrA05	1863	1907	TATA-box
BnaA05g26700D	chrA05	359	404	ABRE
BnaA05g26700D	chrA05	1732	1777	ABRE
BnaA05g26700D	chrA05	1851	1896	ABRE
BnaA05g26700D	chrA05	772	817	CGTCA-motif
BnaA05g26700D	chrA05	787	832	CGTCA-motif
BnaA05g26700D	chrA05	1103	1148	CGTCA-motif
BnaA05g26700D	chrA05	1226	1272	ARE
BnaA05g26700D	chrA05	1379	1425	ARE
BnaA05g26700D	chrA05	1512	1558	ARE
BnaA05g26700D	chrA05	59	105	MYC
BnaA05g26700D	chrA05	358	404	G-Box
BnaA05g26700D	chrA05	1357	1403	TCT-motif
BnaA05g26910D	chrA05	-8	38	MYB
BnaA05g26910D	chrA05	1006	1052	MYB
BnaA05g26910D	chrA05	1107	1153	MYB
BnaA05g26910D	chrA05	49	93	CAAT-box
BnaA05g26910D	chrA05	79	123	CAAT-box
BnaA05g26910D	chrA05	81	125	CAAT-box
BnaA05g26910D	chrA05	144	189	CAAT-box
BnaA05g26910D	chrA05	172	217	CAAT-box
BnaA05g26910D	chrA05	184	229	CAAT-box
BnaA05g26910D	chrA05	205	250	CAAT-box
BnaA05g26910D	chrA05	231	276	CAAT-box
BnaA05g26910D	chrA05	297	344	CAAT-box
BnaA05g26910D	chrA05	313	357	CAAT-box
BnaA05g26910D	chrA05	393	438	CAAT-box
BnaA05g26910D	chrA05	579	623	CAAT-box
BnaA05g26910D	chrA05	675	719	CAAT-box
BnaA05g26910D	chrA05	709	753	CAAT-box
BnaA05g26910D	chrA05	755	799	CAAT-box
BnaA05g26910D	chrA05	968	1012	CAAT-box
BnaA05g26910D	chrA05	1031	1076	CAAT-box
BnaA05g26910D	chrA05	1032	1076	CAAT-box
BnaA05g26910D	chrA05	1114	1158	CAAT-box
BnaA05g26910D	chrA05	1782	1826	CAAT-box
BnaA05g26910D	chrA05	1947	1992	CAAT-box
BnaA05g26910D	chrA05	20	67	TATA-box
BnaA05g26910D	chrA05	21	67	TATA-box
BnaA05g26910D	chrA05	22	67	TATA-box
BnaA05g26910D	chrA05	23	67	TATA-box
BnaA05g26910D	chrA05	667	715	TATA-box
BnaA05g26910D	chrA05	1219	1265	TATA-box
BnaA05g26910D	chrA05	1221	1265	TATA-box
BnaA05g26910D	chrA05	841	887	MYB-like
BnaA05g26910D	chrA05	1023	1068	STRE
BnaA05g26910D	chrA05	411	460	ABRE
BnaA05g26910D	chrA05	948	997	ABRE
BnaA05g26910D	chrA05	950	996	ABRE
BnaA05g26910D	chrA05	951	996	ABRE
BnaA05g26910D	chrA05	1183	1230	ABRE
BnaA05g26910D	chrA05	39	85	ARE
BnaA05g26910D	chrA05	63	109	ARE
BnaA05g26910D	chrA05	1911	1957	ARE
BnaA05g26910D	chrA05	1940	1986	ARE
BnaA05g26910D	chrA05	950	996	G-Box
BnaA05g26910D	chrA05	79	125	MYC
BnaA05g26910D	chrA05	143	189	MYC
BnaA05g26910D	chrA05	275	321	MYC
BnaA05g26910D	chrA05	840	886	GT1-motif
BnaA05g26910D	chrA05	950	996	G-box
BnaA05g26910D	chrA05	331	377	Myb
BnaA05g26910D	chrA05	107	153	MYB
BnaA05g26910D	chrA05	300	346	MYB
BnaA05g26910D	chrA05	841	887	MYB
BnaA05g26910D	chrA05	1028	1074	MYB
BnaA05g26910D	chrA05	121	167	Box
BnaA05g26910D	chrA05	1950	1996	Box
BnaA06g07560D	chrA06	476	522	MYB
BnaA06g07560D	chrA06	778	824	MYB
BnaA06g07560D	chrA06	831	877	MYB
BnaA06g07560D	chrA06	1181	1227	MYB
BnaA06g07560D	chrA06	1052	1098	Myb
BnaA06g07560D	chrA06	153	202	G-box
BnaA06g07560D	chrA06	204	250	G-box
BnaA06g07560D	chrA06	1828	1874	G-box
BnaA06g07560D	chrA06	189	236	AAGAA-motif
BnaA06g07560D	chrA06	1468	1515	AAGAA-motif
BnaA06g07560D	chrA06	549	595	MYC
BnaA06g07560D	chrA06	693	739	MYC
BnaA06g07560D	chrA06	1621	1667	MYC
BnaA06g07560D	chrA06	1701	1747	MYC
BnaA06g07560D	chrA06	204	250	G-Box
BnaA06g07560D	chrA06	1828	1874	G-Box
BnaA06g07560D	chrA06	499	545	TCT-motif
BnaA06g07560D	chrA06	589	635	TCT-motif
[truncated: 5,416 more rows]
