# Supplementary material for: Genome-Wide Profiling of the ACTIN Gene Family and Its Implications for Agronomic Traits in Brassica napus: A Bioinformatics Study
Source: Int J Mol Sci. 2024 Oct 6;25(19):10752. doi: 10.3390/ijms251910752 (PMC11476578; doi:10.3390/ijms251910752)
Supplement: Supplementary file 1 [file ijms-25-10752-s001.zip › Supplementary Table S6.xlsx]

## Sheet: Sheet1
Table S6. Categorization of ACTIN gene duplications in B. napus and three Brassicaceae species based on duplication types.
Species	Duplicated gene1	Duplicated gene2	Duplicated type
B. napus	BnaA07g00230D	BnaA02g00190D	transposed
	BnaA09g09810D	BnaA02g00190D	transposed
	BnaAnng36990D	BnaA04g04550D	transposed
	BnaC01g17360D	BnaA05g06900D	transposed
	BnaC04g55390D	BnaA07g18830D	transposed
	BnaC06g08720D	BnaA03g55890D	transposed
	BnaCnng31150D	BnaA07g18830D	transposed
	BnaA07g00230D	BnaC02g00690D	transposed
	BnaA09g09810D	BnaC02g00690D	transposed
	BnaC01g17360D	BnaC04g07770D	transposed
	BnaC06g08720D	BnaC03g03940D	transposed
	BnaA01g26500D	BnaA03g34950D	wgd
	BnaA01g26500D	BnaA05g21350D	wgd
	BnaA01g19850D	BnaA06g18020D	wgd
	BnaA01g26500D	BnaC01g33900D	wgd
	BnaA01g19850D	BnaC03g55960D	wgd
	BnaA01g26500D	BnaC03g73810D	wgd
	BnaA02g07080D	BnaA03g09510D	wgd
	BnaA02g00190D	BnaA10g22340D	wgd
	BnaA02g07080D	BnaC02g10000D	wgd
	BnaA02g22260D	BnaC02g30280D	wgd
	BnaA02g00190D	BnaC02g00690D	wgd
	BnaA02g07080D	BnaC03g12030D	wgd
	BnaA03g17320D	BnaA05g06900D	wgd
	BnaA03g34950D	BnaA05g21350D	wgd
	BnaA03g09510D	BnaA06g18020D	wgd
	BnaA03g17320D	BnaA09g33970D	wgd
	BnaA03g09510D	BnaA10g12390D	wgd
	BnaA03g34950D	BnaC01g33900D	wgd
	BnaA03g09510D	BnaC02g10000D	wgd
	BnaA03g09510D	BnaC03g12030D	wgd
	BnaA03g17320D	BnaC03g20820D	wgd
	BnaA03g09510D	BnaC03g55960D	wgd
	BnaA03g34950D	BnaC03g73810D	wgd
	BnaA03g17320D	BnaC04g07770D	wgd
	BnaA03g34950D	BnaC05g34300D	wgd
	BnaA03g09510D	BnaC09g34680D	wgd
	BnaA03g55890D	BnaA10g22340D	wgd
	BnaA03g55890D	BnaC03g03940D	wgd
	BnaA03g55890D	BnaC09g46850D	wgd
	BnaA04g04550D	BnaA09g33970D	wgd
	BnaA04g24300D	BnaC04g48100D	wgd
	BnaA04g04550D	BnaC04g27010D	wgd
	BnaA04g04550D	BnaC08g24760D	wgd
	BnaA04g29020D	BnaC04g07770D	wgd
	BnaA05g21350D	BnaC01g33900D	wgd
	BnaA05g06900D	BnaC03g20820D	wgd
	BnaA05g21350D	BnaC03g73810D	wgd
	BnaA05g06900D	BnaC04g07770D	wgd
	BnaA05g06900D	BnaC04g45360D	wgd
	BnaA05g26700D	BnaC05g40720D	wgd
	BnaA05g26910D	BnaC05g40980D	wgd
	BnaA06g07560D	BnaA08g24380D	wgd
	BnaA06g12580D	BnaA08g22640D	wgd
	BnaA06g32490D	BnaA09g01850D	wgd
	BnaA06g07560D	BnaC03g56850D	wgd
	BnaA06g18020D	BnaC03g55960D	wgd
	BnaA06g20460D	BnaC03g75050D	wgd
	BnaA06g07560D	BnaC05g09010D	wgd
	BnaA06g12580D	BnaC05g14140D	wgd
	BnaA06g32490D	BnaC07g49030D	wgd
	BnaA06g12580D	BnaC08g17980D	wgd
	BnaA06g32490D	BnaC09g01290D	wgd
	BnaA07g18830D	BnaA09g38930D	wgd
	BnaA07g18830D	BnaC08g31000D	wgd
	BnaA08g24380D	BnaC03g56850D	wgd
	BnaA08g00100D	BnaC03g71020D	wgd
	BnaA08g24380D	BnaC05g09010D	wgd
	BnaA08g22640D	BnaC05g14140D	wgd
	BnaA08g22640D	BnaC08g17980D	wgd
	BnaA09g33970D	BnaC03g20820D	wgd
	BnaA09g33970D	BnaC04g27010D	wgd
	BnaA09g01850D	BnaC07g49030D	wgd
	BnaA09g33970D	BnaC08g24760D	wgd
	BnaA09g38930D	BnaC08g31000D	wgd
	BnaA09g01850D	BnaC09g01290D	wgd
	BnaA10g22340D	BnaC02g00690D	wgd
	BnaA10g12390D	BnaC02g10000D	wgd
	BnaA10g22340D	BnaC03g03940D	wgd
	BnaA10g22340D	BnaC09g46850D	wgd
	BnaA10g12390D	BnaC09g34680D	wgd
	BnaAnng20990D	BnaC02g12420D	wgd
	BnaC01g33900D	BnaC03g73810D	wgd
	BnaC02g10000D	BnaC09g34680D	wgd
	BnaC03g20820D	BnaC04g07770D	wgd
	BnaC03g56850D	BnaC05g09010D	wgd
	BnaC03g03940D	BnaC09g46850D	wgd
	BnaC04g07770D	BnaC04g45360D	wgd
	BnaC04g27010D	BnaC08g24760D	wgd
	BnaC05g14140D	BnaC08g17980D	wgd
	BnaC07g49030D	BnaC09g01290D	wgd
A. thaliana	AT2G42100	AT2G42170	proximal
	AT2G42090	AT3G18780	transposed
	AT3G12110	AT3G53750	transposed
	AT3G12380	AT3G53750	transposed
	AT3G27000	AT3G53750	transposed
	AT3G33520	AT3G53750	transposed
	AT3G60830	AT3G53750	transposed
	AT5G09810	AT2G37620	transposed
	AT5G56180	AT2G37620	transposed
	AT2G42090	AT1G49240	transposed
	AT3G12110	AT2G37620	transposed
	AT3G12380	AT2G37620	transposed
	AT3G27000	AT2G37620	transposed
	AT3G33520	AT2G37620	transposed
	AT3G60830	AT2G37620	transposed
	AT5G09810	AT3G53750	transposed
	AT5G56180	AT3G53750	transposed
	AT1G18450	AT1G73910	wgd
	AT1G49240	AT3G18780	wgd
	AT2G37620	AT3G53750	wgd
	AT3G46520	AT5G59370	wgd
B. rapa	BraA04g029640.3C	BraA09g044750.3C	transposed
	BraA05g034560.3C	BraA04g005920.3C	transposed
	BraA05g034800.3C	BraA04g005920.3C	transposed
	BraA06g020340.3C	BraA10g017240.3C	transposed
	BraA08g000140.3C	BraA04g005920.3C	transposed
	BraA04g029640.3C	BraA04g005920.3C	transposed
	BraA06g020340.3C	BraA03g011370.3C	transposed
	BraA01g034150.3C	BraA03g038540.3C	wgd
	BraA01g034150.3C	BraA05g028520.3C	wgd
	BraA01g025310.3C	BraA06g023770.3C	wgd
	BraA02g003190.3C	BraA03g004000.3C	wgd
	BraA02g011030.3C	BraA03g011370.3C	wgd
	BraA02g003190.3C	BraA10g027990.3C	wgd
	BraA02g011030.3C	BraA10g017240.3C	wgd
	BraA03g019620.3C	BraA04g026680.3C	wgd
	BraA03g019620.3C	BraA04g005920.3C	wgd
	BraA03g038540.3C	BraA05g028520.3C	wgd
	BraA03g019620.3C	BraA05g007930.3C	wgd
	BraA03g019620.3C	BraA09g044750.3C	wgd
	BraA03g004000.3C	BraA10g027990.3C	wgd
	BraA03g011370.3C	BraA10g017240.3C	wgd
	BraA04g005920.3C	BraA04g026680.3C	wgd
	BraA04g005920.3C	BraA05g007930.3C	wgd
	BraA04g026680.3C	BraA05g007930.3C	wgd
	BraA04g026680.3C	BraA09g044750.3C	wgd
	BraA04g005920.3C	BraA09g044750.3C	wgd
	BraA05g007930.3C	BraA09g044750.3C	wgd
	BraA06g008600.3C	BraA08g030600.3C	wgd
	BraA06g014080.3C	BraA08g028770.3C	wgd
	BraA06g037930.3C	BraA09g003040.3C	wgd
	BraA07g024400.3C	BraA09g050600.3C	wgd
B. oleracea	BolC6t36442H	BolC6t36443H	tandem
	BolC1t02020H	BolC3t14839H	transposed
	BolC1t03265H	BolC2t07351H	transposed
	BolC3t19010H	BolC2t07351H	transposed
	BolC3t19311H	BolC3t13828H	transposed
	BolC3t21636H	BolC4t25454H	transposed
	BolC4t28449H	BolC3t13006H	transposed
	BolC5t34211H	BolC8t50507H	transposed
	BolC5t34238H	BolC4t25454H	transposed
	BolC3t19311H	BolC2t07351H	transposed
	BolC5t34211H	BolC4t25454H	transposed
	BolC1t04502H	BolC5t33404H	wgd
	BolC2t06372H	BolC3t13006H	wgd
	BolC2t07351H	BolC3t13828H	wgd
	BolC2t06372H	BolC9t59532H	wgd
	BolC2t07659H	BolC9t57593H	wgd
	BolC3t14839H	BolC4t28113H	wgd
	BolC3t14839H	BolC4t22632H	wgd
	BolC3t14839H	BolC4t25454H	wgd
	BolC3t14839H	BolC6t37353H	wgd
	BolC3t14839H	BolC8t50507H	wgd
	BolC3t13006H	BolC9t59532H	wgd
	BolC4t22632H	BolC4t25454H	wgd
	BolC4t22632H	BolC4t28113H	wgd
	BolC4t25454H	BolC4t28113H	wgd
	BolC4t28113H	BolC6t37353H	wgd
	BolC4t24723H	BolC6t37868H	wgd
	BolC4t25454H	BolC6t37352H	wgd
	BolC4t28113H	BolC8t50507H	wgd
	BolC4t24723H	BolC8t51169H	wgd
	BolC4t25454H	BolC8t50507H	wgd
	BolC4t22632H	BolC8t50507H	wgd
	BolC5t30372H	BolC8t49489H	wgd
	BolC5t29762H	BolC8t49215H	wgd
	BolC6t37868H	BolC8t51169H	wgd
	BolC6t37352H	BolC8t50507H	wgd
	BolC7t44124H	BolC9t53264H	wgd
