# Supplementary material for: Genome-Wide Profiling of the ACTIN Gene Family and Its Implications for Agronomic Traits in Brassica napus: A Bioinformatics Study
Source: Int J Mol Sci. 2024 Oct 6;25(19):10752. doi: 10.3390/ijms251910752 (PMC11476578; doi:10.3390/ijms251910752)
Supplement: Supplementary file 1 [file ijms-25-10752-s001.zip › Supplementary Table S7.xlsx]

## Sheet: Sheet1
Table S7. Catalog of BnACTINs and their orthologous counterparts in Arabidopsis, B. rapa, and B. oleracea.
B. napus	chromosome	A. thaliana	chromosome	B. rapa	chromosome	B. oleracea	chromosome
BnACTIN1	chrA01			BraA01g025310.3C	A01	BolC1t03265H	C1
BnACTIN2	chrA01	AT3G18780	Chr3	BraA01g034150.3C	A01	BolC1t04502H	C1
BnACTIN4	chrA02			BraA02g003190.3C	A02	BolC3t13006H	C3
BnACTIN5	chrA02			BraA10g017240.3C	A10	BolC2t07351H	C2
BnACTIN6	chrA02			BraA02g030680.3C	A02	BolC2t10447H	C2
BnACTIN7	chrA03			BraA03g011370.3C	A03	BolC3t13828H	C3
BnACTIN8	chrA03			BraA04g026680.3C	A04	BolC4t28113H	C4
BnACTIN9	chrA03			BraA03g038540.3C	A03	BolC1t04502H	C1
BnACTIN10	chrA03_random	AT5G09810	Chr5	BraA03g004000.3C	A03	BolC2t06372H	C2
BnACTIN11	chrA04	AT3G53750	Chr3	BraA04g005920.3C	A04	BolC4t25454H	C4
BnACTIN12	chrA04			BraA04g029640.3C	A04	BolC4t28449H	C4
BnACTIN13	chrA04_random			BraA05g007930.3C	A05
BnACTIN14	chrA05			BraA05g007930.3C	A05	BolC4t22632H	C4
BnACTIN15	chrA05	AT3G18780	Chr3	BraA05g028520.3C	A05	BolC5t33404H	C5
BnACTIN17	chrA05			BraA05g034560.3C	A05	BolC5t34211H	C5
BnACTIN18	chrA05	AT3G12110	Chr3	BraA05g034800.3C	A05	BolC5t34238H	C5
BnACTIN19	chrA06	AT1G13180	Chr1	BraA06g008600.3C	A06	BolC8t49215H	C8
BnACTIN20	chrA06	AT1G18450	Chr1			BolC5t30372H	C5
BnACTIN21	chrA06					BolC1t03265H	C1
BnACTIN22	chrA06	AT3G46520	Chr3	BraA06g023770.3C	A06
BnACTIN23	chrA06	AT3G27000	Chr3	BraA09g003040.3C	A09	BolC9t53264H	C9
BnACTIN25	chrA07	AT3G60830	Chr3	BraA07g024400.3C	A07	BolC6t37868H	C6
BnACTIN26	chrA08			BraA08g000140.3C	A08	BolC3t21636H	C3
BnACTIN27	chrA08	AT1G18450	Chr1	BraA06g014080.3C	A06	BolC5t30372H	C5
BnACTIN28	chrA08	AT1G13180	Chr1	BraA08g030600.3C	A08	BolC8t49215H	C8
BnACTIN29	chrA09	AT3G27000	Chr3	BraA09g003040.3C	A09	BolC9t53264H	C9
BnACTIN31	chrA09	AT3G53750	Chr3	BraA09g044750.3C	A09	BolC8t50507H	C8
BnACTIN32	chrA09	AT3G60830	Chr3	BraA09g050600.3C	A09	BolC8t51169H	C8
BnACTIN33	chrA10					BolC9t58040H	C9
BnACTIN34	chrA10	AT5G09810	Chr5	BraA10g027990.3C	A10	BolC9t59532H	C9
BnACTIN37	chrC01					BolC1t02020H	C1
BnACTIN38	chrC01	AT3G18780	Chr3	BraA01g034150.3C	A01	BolC1t04502H	C1
BnACTIN39	chrC02			BraA02g003190.3C	A02	BolC3t13006H	C3
BnACTIN40	chrC02			BraA02g011030.3C	A02	BolC2t07351H	C2
BnACTIN41	chrC02	AT5G56180	Chr5	BraA02g012980.3C	A02	BolC9t57593H	C9
BnACTIN42	chrC02	AT5G43500	Chr5	BraA02g030680.3C	A02	BolC2t10447H	C2
BnACTIN43	chrC03	AT5G09810	Chr5	BraA10g027990.3C	A10	BolC9t59532H	C9
BnACTIN44	chrC03			BraA10g017240.3C	A10	BolC3t13828H	C3
BnACTIN45	chrC03			BraA04g026680.3C	A04	BolC3t14839H	C3
BnACTIN46	chrC03			BraA06g020340.3C	A06	BolC3t19311H	C3
BnACTIN47	chrC03	AT1G13180	Chr1	BraA08g030600.3C	A08	BolC8t49215H	C8
BnACTIN48	chrC03			BraA08g000140.3C	A08	BolC3t21636H	C3
BnACTIN49	chrC03_random			BraA01g034150.3C	A01
BnACTIN50	chrC03_random			BraA06g023770.3C	A06
BnACTIN51	chrC04			BraA03g019620.3C	A03	BolC4t22632H	C4
BnACTIN52	chrC04	AT3G53750	Chr3	BraA09g044750.3C	A09	BolC4t25454H	C4
BnACTIN53	chrC04			BraA04g026680.3C	A04	BolC4t28113H	C4
BnACTIN54	chrC04			BraA04g029640.3C	A04	BolC4t28449H	C4
BnACTIN56	chrC05	AT1G13180	Chr1	BraA06g008600.3C	A06	BolC8t49215H	C8
BnACTIN57	chrC05	AT1G18450	Chr1			BolC5t30372H	C5
BnACTIN58	chrC05			BraA03g038540.3C	A03
BnACTIN59	chrC05			BraA05g034560.3C	A05	BolC5t34211H	C5
BnACTIN60	chrC05	AT3G12110	Chr3	BraA05g034800.3C	A05	BolC5t34238H	C5
BnACTIN61	chrC06					BolC6t36442H	C6
BnACTIN62	chrC07_random	AT3G27000	Chr3	BraA06g037930.3C	A06	BolC7t44124H	C7
BnACTIN63	chrC08	AT1G18450	Chr1			BolC5t30372H	C5
BnACTIN64	chrC08			BraA09g044750.3C	A09	BolC8t50507H	C8
BnACTIN65	chrC08	AT3G60830	Chr3	BraA09g050600.3C	A09	BolC8t51169H	C8
BnACTIN66	chrC09	AT3G27000	Chr3	BraA09g003040.3C	A09	BolC9t53264H	C9
BnACTIN67	chrC09					BolC9t58040H	C9
BnACTIN68	chrC09	AT5G09810	Chr5	BraA10g027990.3C	A10	BolC9t59532H	C9
BnACTIN69	chrCnn_random					BolC6t37868H	C6
