# Supplementary material for: Genome-Wide Profiling of the ACTIN Gene Family and Its Implications for Agronomic Traits in Brassica napus: A Bioinformatics Study
Source: Int J Mol Sci. 2024 Oct 6;25(19):10752. doi: 10.3390/ijms251910752 (PMC11476578; doi:10.3390/ijms251910752)
Supplement: Supplementary file 1 [file ijms-25-10752-s001.zip › Supplementary Table S8.xlsx]

## Sheet: Sheet1
Table S8. Calculation of the Ka/Ks ratio and divergence time of paralogous ACTIN gene pairs in B. napus.
Paralogous gene pairs		Ka	Ks	Ka/Ks	Time (MYA)	Purify selection
BnaA01g26500D	BnaA05g21350D	0.000245805	0.245805	0.001	8.1935	yes
BnaA01g26500D	BnaC01g33900D	0.000127868	0.127868	0.001	4.26227	yes
BnaA02g00190D	BnaC02g00690D	0.000188239	0.188239	0.001	6.27463	yes
BnaA02g07080D	BnaC02g10000D	0.000117678	0.117678	0.001	3.9226	yes			Time= Ks/2x where X is 1.5×10-8
BnaA02g22260D	BnaC02g30280D	0.0229117	0.0680842	0.336521	2.26947	yes
BnaA03g09510D	BnaC03g12030D	0.000227629	0.227629	0.001	7.58763	yes
BnaA03g17320D	BnaA05g06900D	0.00489585	0.281101	0.0174167	9.37003	yes
BnaA03g17320D	BnaC03g20820D	0.000118671	0.118671	0.001	3.9557	yes
BnaA03g34950D	BnaC03g73810D	0.00227667	0.104824	0.0217189	3.49413	yes
BnaA03g34950D	BnaC05g34300D	0.00559414	0.226579	0.0246896	7.55263	yes
BnaA03g55890D	BnaC03g03940D	0.000125644	0.125644	0.001	4.18813	yes
BnaA04g24300D	BnaC04g48100D	0.0387722	0.0493726	0.785299	1.64575	yes
BnaA05g06900D	BnaC03g20820D	0.00532495	0.279293	0.0190659	9.30977	yes
BnaA05g06900D	BnaC04g07770D	7.38e-05	0.0738237	0.001	2.46079	yes
BnaA05g21350D	BnaC01g33900D	0.000290654	0.290654	0.001	9.68847	yes
BnaA05g26700D	BnaC05g40720D	0.0124765	0.151154	0.0825412	5.03847	yes
BnaA06g07560D	BnaA08g24380D	0.0131328	0.369339	0.0355577	12.3113	yes
BnaA06g07560D	BnaC03g56850D	0.015989	0.385771	0.0414469	12.859	yes
BnaA06g07560D	BnaC05g09010D	0.00548774	0.126405	0.0434141	4.2135	yes
BnaA06g12580D	BnaA08g22640D	0.0186059	0.325129	0.057226	10.8376	yes
BnaA06g12580D	BnaC05g14140D	0.00296512	0.0670506	0.0442221	2.23502	yes
BnaA06g12580D	BnaC08g17980D	0.0209176	0.319133	0.0655451	10.6378	yes
BnaA07g18830D	BnaA09g38930D	0.0339627	0.328562	0.103368	10.9521	yes
BnaA07g18830D	BnaC08g31000D	0.0388262	0.38937	0.0997155	12.979	yes
BnaA08g00100D	BnaC03g71020D	0.0124542	0.124101	0.100355	4.1367	yes
BnaA08g22640D	BnaC05g14140D	0.0172227	0.314046	0.0548411	10.4682	yes
BnaA08g22640D	BnaC08g17980D	0.00875379	0.142458	0.0614484	4.7486	yes
BnaA08g24380D	BnaC03g56850D	0.00984151	0.124454	0.0790775	4.14847	yes
BnaA08g24380D	BnaC05g09010D	0.0139509	0.333278	0.0418595	11.1093	yes
BnaA09g33970D	BnaC08g24760D	7.04e-05	0.0703684	0.001	2.34561	yes
BnaA09g38930D	BnaC08g31000D	0.0169894	0.176007	0.0965267	5.8669	yes
BnaA10g12390D	BnaC09g34680D	0.0141037	0.0861963	0.163624	2.87321	yes
BnaA10g22340D	BnaC09g46850D	0.000196936	0.196936	0.001	6.56453	yes
BnaAnng20990D	BnaC02g12420D	0.00760119	0.0831262	0.0914416	2.77087	yes
BnaAnng36990D	BnaA04g04550D	0.116776	0.579007	0.201683	19.3002	yes
BnaC01g17360D	BnaA05g06900D	0.0168138	0.306875	0.0547903	10.2292	yes
BnaC01g17360D	BnaC04g07770D	0.0168788	0.316271	0.0533682	10.5424	yes
BnaC02g10000D	BnaC09g34680D	0.0132975	0.370592	0.0358818	12.3531	yes
BnaC03g20820D	BnaC04g07770D	0.00549148	0.285554	0.019231	9.51847	yes
BnaC03g56850D	BnaC05g09010D	0.0174859	0.341307	0.0512321	11.3769	yes
BnaC04g55390D	BnaA07g18830D	0.0405655	0.339328	0.119547	11.3109	yes
BnaC05g14140D	BnaC08g17980D	0.019816	0.319407	0.0620398	10.6469	yes
BnaCnng31150D	BnaA07g18830D	0.00817055	0.137339	0.0594919	4.57797	yes
