# Supplementary material for: Genome-Wide Profiling of the ACTIN Gene Family and Its Implications for Agronomic Traits in Brassica napus: A Bioinformatics Study
Source: Int J Mol Sci. 2024 Oct 6;25(19):10752. doi: 10.3390/ijms251910752 (PMC11476578; doi:10.3390/ijms251910752)
Supplement: Supplementary file 1 [file ijms-25-10752-s001.zip › Supplementary Table S9.xlsx]

## Sheet: Sheet1
Table S9. Ka/Ks ratio and divergence time of the orthologous ACTIN gene pairs between B. napus and other 3 species (B. rapa, B. oleracea as well as A. thaliana).
Orthologous gene pairs		Ka	Ks	Ka/Ks	Time (MYA)	Purify selection
BnaA01g26500D	AT3G18780	0.000544089	0.544089	0.001	18.1363	yes
BnaA03g55890D	AT5G09810	0.00471219	0.59686	0.00789497	19.8953	yes
BnaA04g04550D	AT3G53750	0.0012607	0.408826	0.0030837	13.6275	yes
BnaA05g21350D	AT3G18780	0.000460573	0.460573	0.001	15.3524	yes
BnaA05g26910D	AT3G12110	0.0051029	0.493231	0.0103459	16.441	yes
BnaA06g07560D	AT1G13180	0.0292535	0.49478	0.0591243	16.4927	yes		Time= Ks/2x where X is 1.5×10-8
BnaA06g12580D	AT1G18450	0.0261166	0.343473	0.0760368	11.4491	yes
BnaA06g20460D	AT3G46520	0.00126903	0.469252	0.00270436	15.6417	yes
BnaA06g32490D	AT3G27000	0.0107313	0.416783	0.025748	13.8928	yes
BnaA07g18830D	AT3G60830	0.024706	0.412111	0.0599497	13.737	yes
BnaA08g22640D	AT1G18450	0.024602	0.368526	0.0667578	12.2842	yes
BnaA08g24380D	AT1G13180	0.0281734	0.419412	0.0671736	13.9804	yes
BnaA09g01850D	AT3G27000	0.00532472	0.47644	0.0111761	15.8813	yes
BnaA09g33970D	AT3G53750	0.00262439	0.392844	0.00668048	13.0948	yes
BnaA09g38930D	AT3G60830	0.0271048	0.487836	0.0555614	16.2612	yes
BnaA10g22340D	AT5G09810	0.00241395	0.467065	0.00516835	15.5688	yes
BnaC01g33900D	AT3G18780	0.000484147	0.484147	0.001	16.1382	yes
BnaC02g12420D	AT5G56180	0.0543317	0.442907	0.122671	14.7636	yes
BnaC02g30280D	AT5G43500	0.149766	0.432217	0.346505	14.4072	yes
BnaC03g03940D	AT5G09810	0.00490964	0.566999	0.008659	18.9	yes
BnaC03g56850D	AT1G13180	0.0286913	0.435553	0.0658733	14.5184	yes
BnaC04g27010D	AT3G53750	0.00380272	0.435803	0.00872579	14.5268	yes
BnaC05g09010D	AT1G13180	0.030785	0.480237	0.0641037	16.0079	yes
BnaC05g14140D	AT1G18450	0.0246178	0.350924	0.0701514	11.6975	yes
BnaC05g40980D	AT3G12110	0.00374689	0.615915	0.00608345	20.5305	yes
BnaC07g49030D	AT3G27000	0.0122572	0.399955	0.0306464	13.3318	yes
BnaC08g17980D	AT1G18450	0.0238067	0.375495	0.0634007	12.5165	yes
BnaC08g31000D	AT3G60830	0.0317149	0.490686	0.0646339	16.3562	yes
BnaC09g01290D	AT3G27000	0.00654106	0.435053	0.0150351	14.5018	yes
BnaC09g46850D	AT5G09810	0.00238516	0.459093	0.00519537	15.3031	yes
BnaA01g19850D	BraA01g025310.3C	1.24038e-05	0.0124038	0.001	0.41346	yes
BnaA01g26500D	BraA01g034150.3C	7.68797e-05	0.0768797	0.001	2.56266	yes
BnaA02g00190D	BraA02g003190.3C	2.06787e-05	0.0206787	0.001	0.68929	yes
BnaA02g07080D	BraA10g017240.3C	0.00238124	0.372958	0.00638473	12.4319	yes
BnaA02g22260D	BraA02g030680.3C	0.0070304	0.0339196	0.207267	1.13065	yes
BnaA03g09510D	BraA03g011370.3C	5.73242e-05	0.0573242	0.001	1.91081	yes
BnaA03g17320D	BraA04g026680.3C	0.00385752	0.614494	0.00627756	20.4831	yes
BnaA03g34950D	BraA03g038540.3C	4.00827e-05	0.0400827	0.001	1.33609	yes
BnaA03g55890D	BraA03g004000.3C	NA	NA	NA	NA	no
BnaA04g04550D	BraA04g005920.3C	5.55584e-05	0.0555584	0.001	1.85195	yes
BnaA04g24300D	BraA04g029640.3C	NA	NA	NA	NA	no
BnaA04g29020D	BraA05g007930.3C	0.00411966	0.608259	0.00677286	20.2753	yes
BnaA05g06900D	BraA05g007930.3C	NA	NA	NA	NA	no
BnaA05g21350D	BraA05g028520.3C	6.07681e-05	0.0607681	0.001	2.0256	yes
BnaA05g26700D	BraA05g034560.3C	0.00522834	0.0496642	0.105274	1.65547	yes
BnaA05g26910D	BraA05g034800.3C	0.00301676	0.0842448	0.0358095	2.80816	yes
BnaA06g07560D	BraA06g008600.3C	0.00205215	0.0203718	0.100735	0.67906	yes
BnaA06g20460D	BraA06g023770.3C	2.07119e-05	0.0207119	0.001	0.690397	yes
BnaA06g32490D	BraA09g003040.3C	0.00649703	0.36467	0.0178162	12.1557	yes
BnaA07g18830D	BraA07g024400.3C	0.00417131	0.0900543	0.0463199	3.00181	yes
BnaA08g00100D	BraA08g000140.3C	3.9382e-06	0.0039382	0.001	0.131273	yes
BnaA08g22640D	BraA06g014080.3C	0.0270373	0.351802	0.0768537	11.7267	yes
BnaA08g24380D	BraA08g030600.3C	0.00117058	0.0337503	0.0346836	1.12501	yes
BnaA09g01850D	BraA09g003040.3C	7.87322e-05	0.0787322	0.001	2.62441	yes
BnaA09g33970D	BraA09g044750.3C	2.19759e-05	0.0219759	0.001	0.73253	yes
BnaA09g38930D	BraA09g050600.3C	0.0141083	0.0773139	0.182481	2.57713	yes
BnaA10g22340D	BraA10g027990.3C	0.000121666	0.121666	0.001	4.05553	yes
BnaC01g33900D	BraA01g034150.3C	7.50309e-05	0.0750309	0.001	2.50103	yes
BnaC02g00690D	BraA02g003190.3C	0.000166363	0.166363	0.001	5.54543	yes
BnaC02g10000D	BraA02g011030.3C	8.6876e-05	0.086876	0.001	2.89587	yes
BnaC02g12420D	BraA02g012980.3C	0.0106804	0.0858462	0.124413	2.86154	yes
BnaC02g30280D	BraA02g030680.3C	0.0104202	0.067212	0.155034	2.2404	yes
BnaC03g03940D	BraA10g027990.3C	0.00464977	0.431549	0.0107746	14.385	yes
BnaC03g12030D	BraA10g017240.3C	0.000458448	0.458448	0.001	15.2816	yes
BnaC03g20820D	BraA04g026680.3C	0.00372158	0.528616	0.00704023	17.6205	yes
BnaC03g55960D	BraA06g020340.3C	6.52946e-05	0.0652946	0.001	2.17649	yes
BnaC03g56850D	BraA08g030600.3C	0.00873109	0.109204	0.0799518	3.64013	yes
BnaC03g71020D	BraA08g000140.3C	0.0116243	0.0892311	0.130272	2.97437	yes
BnaC03g73810D	BraA01g034150.3C	0.00130221	0.264408	0.004925	8.8136	yes
BnaC03g75050D	BraA06g023770.3C	0.00116039	0.0387011	0.0299834	1.29004	yes
BnaC04g07770D	BraA03g019620.3C	0.0033676	0.277413	0.0121393	9.2471	yes
BnaC04g27010D	BraA09g044750.3C	0.00366979	0.397364	0.00923535	13.2455	yes
BnaC04g45360D	BraA04g026680.3C	0.00401146	0.205127	0.0195559	6.83757	yes
BnaC04g48100D	BraA04g029640.3C	0.0430155	0.052604	0.817723	1.75347	yes
BnaC05g09010D	BraA06g008600.3C	0.00334976	0.114038	0.0293741	3.80127	yes
BnaC05g34300D	BraA03g038540.3C	0.0053532	0.270116	0.0198182	9.00387	yes
BnaC05g40720D	BraA05g034560.3C	0.0085692	0.165959	0.0516343	5.53197	yes
BnaC05g40980D	BraA05g034800.3C	0.00121515	0.178175	0.00681997	5.93917	yes
BnaC07g49030D	BraA06g037930.3C	0.0021717	0.141747	0.0153209	4.7249	yes
BnaC08g24760D	BraA09g044750.3C	8.28344e-05	0.0828344	0.001	2.76115	yes
BnaC08g31000D	BraA09g050600.3C	0.0274941	0.188688	0.145712	6.2896	yes
BnaC09g01290D	BraA09g003040.3C	0.00110648	0.11111	0.00995844	3.70367	yes
BnaC09g46850D	BraA10g027990.3C	0.000164803	0.164803	0.001	5.49343	yes
BnaA01g19850D	BolC1t03265H	1.81392e-05	0.0181392	0.001	0.60464	yes
BnaA01g26500D	BolC1t04502H	0.000122235	0.122235	0.001	4.0745	yes
BnaA02g00190D	BolC3t13006H	0.00480819	0.56096	0.00857136	18.6987	yes
BnaA02g07080D	BolC2t07351H	0.000130422	0.130422	0.001	4.3474	yes
BnaA02g22260D	BolC2t10447H	0.0157542	0.0514152	0.306411	1.71384	yes
BnaA03g09510D	BolC3t13828H	0.00130075	0.219556	0.00592447	7.31853	yes
BnaA03g17320D	BolC4t28113H	0.00387435	0.612553	0.00632492	20.4184	yes
BnaA03g34950D	BolC1t04502H	0.00129641	0.261232	0.00496268	8.70773	yes
BnaA03g55890D	BolC2t06372H	0.00450717	0.454671	0.00991303	15.1557	yes
BnaA04g04550D	BolC4t25454H	0.00120563	0.151753	0.00794469	5.05843	yes
BnaA04g24300D	BolC4t28449H	0.0396531	0.0507405	0.781488	1.69135	yes
BnaA05g06900D	BolC4t22632H	6.5166e-05	0.065166	0.001	2.1722	yes
BnaA05g21350D	BolC5t33404H	9.86877e-05	0.0986877	0.001	3.28959	yes
BnaA05g26700D	BolC5t34211H	0.0110945	0.141984	0.0781391	4.7328	yes
BnaA05g26910D	BolC5t34238H	0.00122814	0.201789	0.00608624	6.7263	yes
BnaA06g07560D	BolC8t49215H	0.0159547	0.391269	0.0407768	13.0423	yes
BnaA06g12580D	BolC5t30372H	0.00309837	0.0670821	0.0461876	2.23607	yes
BnaA06g18020D	BolC1t03265H	0.00119589	0.340437	0.00351281	11.3479	yes
BnaA06g32490D	BolC9t53264H	0.00792888	0.329621	0.0240545	10.9874	yes
BnaA07g18830D	BolC6t37868H	0.0082155	0.140587	0.0584371	4.68623	yes
BnaA08g00100D	BolC3t21636H	0.0152796	0.121199	0.126071	4.03997	yes
BnaA08g22640D	BolC5t30372H	0.0174268	0.322583	0.0540229	10.7528	yes
BnaA08g24380D	BolC8t49215H	0.00987235	0.128546	0.0768003	4.28487	yes
BnaA09g01850D	BolC9t53264H	0.00111103	0.102656	0.0108228	3.42187	yes
BnaA09g33970D	BolC8t50507H	8.05408e-05	0.0805408	0.001	2.68469	yes
BnaA09g38930D	BolC8t51169H	0.019045	0.185349	0.102752	6.1783	yes
BnaA10g12390D	BolC9t58040H	0.0132678	0.089361	0.148474	2.9787	yes
BnaA10g22340D	BolC9t59532H	0.00130213	0.207403	0.00627824	6.91343	yes
BnaC01g17360D	BolC1t02020H	0.00587086	0.0127825	0.459289	0.426083	yes
BnaC01g33900D	BolC1t04502H	1.24821e-05	0.0124821	0.001	0.41607	yes
BnaC02g00690D	BolC3t13006H	0.00473089	0.506953	0.009332	16.8984	yes
BnaC02g10000D	BolC2t07351H	4.9956e-06	0.0049956	0.001	0.16652	yes
BnaC02g12420D	BolC9t57593H	0.0685819	0.340986	0.201128	11.3662	yes
BnaC02g30280D	BolC2t10447H	0.00857517	0.0127684	0.671594	0.425613	yes
BnaC03g03940D	BolC9t59532H	0.00596087	0.463102	0.0128716	15.4367	yes
BnaC03g12030D	BolC3t13828H	0.00135287	0.0157318	0.085996	0.524393	yes
BnaC03g20820D	BolC3t14839H	0.0064085	0.0249799	0.256546	0.832663	yes
BnaC03g55960D	BolC3t19311H	0.00126203	0.0481292	0.0262218	1.60431	yes
BnaC03g56850D	BolC8t49215H	3.19706e-06	0.00319706	0.001	0.106569	yes
BnaC03g71020D	BolC3t21636H	0.00483492	0.0238322	0.202874	0.794407	yes
BnaC04g07770D	BolC4t22632H	8.61665e-06	0.00861665	0.001	0.287222	yes
BnaC04g27010D	BolC4t25454H	0.00111254	0.0057546	0.193331	0.19182	yes
BnaC04g45360D	BolC4t28113H	0.0038009	0.0995757	0.038171	3.31919	yes
BnaC04g48100D	BolC4t28449H	NA	NA	NA	NA	no
BnaC05g09010D	BolC8t49215H	0.0174929	0.346347	0.0505067	11.5449	yes
BnaC05g14140D	BolC5t30372H	0.00191442	0.00709438	0.26985	0.236479	yes
BnaC05g40720D	BolC5t34211H	0.00690979	0.087655	0.0788294	2.92183	yes
BnaC05g40980D	BolC5t34238H	6.6616e-05	0.066616	0.001	2.22053	yes
BnaC06g08720D	BolC6t36442H	0.0748797	0.239926	0.312096	7.99753	yes
BnaC07g49030D	BolC7t44124H	0.00398887	0.0524901	0.0759927	1.74967	yes
BnaC08g17980D	BolC5t30372H	0.0199744	0.326442	0.0611884	10.8814	yes
BnaC08g24760D	BolC8t50507H	2.85758e-05	0.0285758	0.001	0.952527	yes
BnaC08g31000D	BolC8t51169H	0.00284999	0.0193593	0.147215	0.64531	yes
BnaC09g01290D	BolC9t53264H	0.00240005	0.0207172	0.115848	0.690573	yes
BnaC09g34680D	BolC9t58040H	0.000880059	0.00221465	0.39738	0.0738217	yes
BnaC09g46850D	BolC9t59532H	0.00156238	0.0125395	0.124596	0.417983	yes
BnaCnng31150D	BolC6t37868H	6.89793e-06	0.00689793	0.001	0.229931	yes
